# Supplementary material for: Crystal structure of {[2-hy­droxy-2-(3-meth­oxy­phen­yl)cyclo­hex­yl]meth­yl}di­methyl­ammonium benzoate
Source: Acta Crystallogr E Crystallogr Commun. 2015 Oct 17;71(Pt 11):o864–5. doi: 10.1107/S2056989015019362 (PMC4645060; doi:10.1107/S2056989015019362)
Supplement: Supplementary file 1 [file e-71-0o864-sup1.cif]

##############################################################################
#                                                                            #
# This CIF contains the data in a paper accepted for publication in          #
# Acta Crystallographica Section E. It conforms to the requirements of       #
# Notes for Authors for Acta Crystallographica Section E, and has been       #
# peer reviewed under the auspices of the IUCr Commission on Journals.       #
#                                                                            #
# Full details of the Crystallographic Information File format               #
# are given in the paper "The Crystallographic Information File (CIF):       #
# a New Standard Archive File for Crystallography" by S. R. Hall, F. H.      #
# Allen and I. D. Brown [Acta Cryst. (1991), A47, 655-685].                  #
#                                                                            #
# The current version of the core CIF dictionary is obtainable from          #
# ftp://ftp.iucr.org/pub/cif_core.dic.                                       #
#                                                                            #
# Software is freely available for graphical display of the structure(s)     #
# in this CIF. For information consult the CIF software page                 #
# http://www.iucr.org/resources/cif/software.                                #
#                                                                            #
# This file may be used for bona fide research purposes within the           #
# scientific community so long as proper attribution is given to the journal # 
# article from which it was obtained.                                        #
#                                                                            #
##############################################################################
data_I
_database_code_depnum_ccdc_archive 'CCDC 1425991'
_audit_creation_method
;
Olex2 1.2
(compiled 2015.01.26 svn.r3150 for OlexSys, GUI svn.r4998)
;
_journal_date_recd_electronic     2015-10-01
_journal_date_accepted     2015-10-13
_journal_name_full     'Acta Crystallographica, Section E'
_journal_year     2015
_journal_volume     71
_journal_issue     11
_journal_page_first     o864
_journal_page_last     o865
_journal_paper_category     HO
_journal_paper_doi     10.1107/S2056989015019362
_journal_coeditor_code     SJ5480
_publ_contact_author_name     'Dr Madan Kumar S.'
_publ_contact_author_address
;
PURSE Lab, Mangalagangotri
Mangalore University
Mangaluru 574 199
India
;
_publ_contact_author_email
;
 'madan.mx@gmail.com'
;
_publ_contact_author_phone     '+91-9844717988'
_publ_section_title
;
Crystal structure of
{[2-hydroxy-2-(3-methoxyphenyl)cyclohexyl]methyl}dimethylammonium benzoate
;
loop_
    _publ_author_name
    _publ_author_address
    'Sheshadri, S. N.'
;
Department of Chemistry,
GSSS Institute of Engineering Technology for Women,
Mysuru  570 016, India
;
    'Nagendra, P.'
;
Department of Chemistry,
BET Academy of Higher Education,
Bharathi College, Bharthi Nagara,
Mandya  571 422, India
;
    'Siddaraju, B. P.'
;
Department of Chemistry,
G. Madegowda Institute of Technology,
Bharthi Nagara,
Mandya  571 422, India
;
    'Hemakumar, K. H.'
;
Department of Engineering Chemistry,
Cauvery Institute of Technology,
Mandya  571 402, India
;
    'Byrappa, K.'
;
Department of Studies in Earth Science,
Manasagangotri, University of Mysore,
Mysore 570 006, India
;
    'Lokanath, N. K.'
;
Department of Studies in Physics,
University of Mysore,
Manasagangotri,
Mysore 570 006, India
;
    'Madan Kumar, S.'
;
PURSE Lab, Mangalagangotri
Mangalore University
Mangaluru 574 199
India
;
_chemical_name_systematic
;
{[2-Hydroxy-2-(3-methoxyphenyl)cyclohexyl]methyl}dimethylammonium benzoate
;
_chemical_formula_moiety     'C16 H26 N O2 +, C7 H5 O2 -'
_chemical_formula_sum     'C23 H31 N O4'
_chemical_formula_iupac     'C16 H26 N O2 +, C7 H5 O2 -'
_chemical_formula_weight     385.49
_shelx_space_group_comment
;
The symmetry employed for this shelxl refinement is uniquely defined
by the following loop, which should always be used as a source of
symmetry information in preference to the above space-group names.
They are only intended as comments.
;
_space_group_crystal_system     triclinic
_space_group_name_H-M_alt     'P -1'
_space_group_name_Hall     '-P 1'
loop_
    _space_group_symop_operation_xyz
    'x, y, z'
    '-x, -y, -z'
_cell_length_a     9.013(4)
_cell_length_b     9.767(4)
_cell_length_c     12.726(6)
_cell_angle_alpha     75.008(16)
_cell_angle_beta     89.79(2)
_cell_angle_gamma     76.493(16)
_cell_volume     1050.3(8)
_cell_formula_units_Z     2
_cell_measurement_reflns_used     5660
_cell_measurement_theta_min     3.0
_cell_measurement_theta_max     29.5
_cell_measurement_temperature     293
_exptl_crystal_description     block
_exptl_crystal_colour     'colourless'
_exptl_crystal_size_max     0.55
_exptl_crystal_size_mid     0.51
_exptl_crystal_size_min     0.3
_exptl_crystal_density_diffrn     1.219
_exptl_crystal_density_meas     ?
_exptl_crystal_density_method     ?
_exptl_crystal_F_000     416
_exptl_absorpt_coefficient_mu     0.083
_exptl_absorpt_correction_type     multi-scan
_exptl_absorpt_process_details
;
(NUMABS; Rigaku 1999)
;
_shelx_estimated_absorpt_T_min     0.956
_shelx_estimated_absorpt_T_max     0.976
_exptl_absorpt_correction_T_min     0.955
_exptl_absorpt_correction_T_max     0.975
_diffrn_ambient_temperature     293.15
_diffrn_radiation_type     MoK\a
_diffrn_radiation_wavelength     0.71075
_diffrn_radiation_monochromator     Confocal
_diffrn_measurement_device_type     'Rigaku Saturn724+'
_diffrn_measurement_device     'AFC12 (Right): Kappa 3 circle'
_diffrn_measurement_method     'profile data from \w-scans'
_diffrn_detector_area_resol_mean     28.5714
_diffrn_reflns_number     11931
_diffrn_reflns_av_R_equivalents     0.0293
_diffrn_reflns_theta_min     3.024
_diffrn_reflns_theta_max     29.527
_diffrn_reflns_theta_full     25.242
_diffrn_measured_fraction_theta_max     0.962
_diffrn_measured_fraction_theta_full     0.988
_diffrn_reflns_limit_h_min     -12
_diffrn_reflns_limit_h_max     11
_diffrn_reflns_limit_k_min     -13
_diffrn_reflns_limit_k_max     13
_diffrn_reflns_limit_l_min     -17
_diffrn_reflns_limit_l_max     14
_refine_special_details     ?
_reflns_number_total     5660
_reflns_number_gt     3504
_reflns_threshold_expression     'I > 2\s(I)'
_refine_ls_structure_factor_coef     Fsqd
_refine_ls_matrix_type     full
_refine_ls_R_factor_all     0.0913
_refine_ls_R_factor_gt     0.0530
_refine_ls_wR_factor_gt     0.1173
_refine_ls_wR_factor_ref     0.1343
_refine_ls_goodness_of_fit_ref     1.031
_refine_ls_restrained_S_all     1.031
_refine_ls_number_reflns     5660
_refine_ls_number_parameters     257
_refine_ls_number_restraints     0
_refine_ls_hydrogen_treatment     constr
_refine_ls_weighting_scheme     calc
_refine_ls_weighting_details
                      'w=1/[\s^2^(Fo^2^)+(0.0598P)^2^] where P=(Fo^2^+2Fc^2^)/3'
_atom_sites_solution_hydrogens     geom
_atom_sites_solution_primary     direct
_atom_sites_solution_secondary     ?
_refine_ls_shift/su_max     0.001
_refine_ls_shift/su_mean     0.000
_refine_diff_density_max     0.166
_refine_diff_density_min     -0.213
_refine_ls_extinction_method     none
_refine_ls_extinction_coef     .
loop_
    _atom_type_symbol
    _atom_type_description
    _atom_type_scat_dispersion_real
    _atom_type_scat_dispersion_imag
    _atom_type_scat_source
    'C' 'C' 0.0033 0.0016
                         'International Tables Vol C Tables 4.2.6.8 and 6.1.1.4'
    'H' 'H' 0.0000 0.0000
                         'International Tables Vol C Tables 4.2.6.8 and 6.1.1.4'
    'N' 'N' 0.0061 0.0033
                         'International Tables Vol C Tables 4.2.6.8 and 6.1.1.4'
    'O' 'O' 0.0106 0.0060
                         'International Tables Vol C Tables 4.2.6.8 and 6.1.1.4'
_computing_data_collection
;
<i>CrystalClear SM Expert</i> (Rigaku, 2011)
;
_computing_cell_refinement
;
<i>CrystalClear SM Expert</i> (Rigaku, 2011)
;
_computing_data_reduction
;
<i>CrystalClear SM Expert</i> (Rigaku, 2011)
;
_computing_structure_solution
;
SHELXS97 (Sheldrick, 2008)
;
_computing_structure_refinement
;
SHELXL2014 (Sheldrick, 2015)
;
_computing_molecular_graphics
;
<i>OLEX2</i> (Dolomanov <i>et al.</i>,  2009) and Mercury (Macrae <i>et
al.</i>, 2008)
;
_computing_publication_material
;
<i>OLEX2</i> (Dolomanov <i>et al.</i>,  2009)
;
loop_
    _atom_site_type_symbol
    _atom_site_label
    _atom_site_fract_x
    _atom_site_fract_y
    _atom_site_fract_z
    _atom_site_U_iso_or_equiv
    _atom_site_adp_type
    _atom_site_calc_flag
    _atom_site_occupancy
    _atom_site_disorder_assembly
    _atom_site_disorder_group
    C C1 0.51600(17) 0.30154(17) 0.58415(12) 0.0418(4) Uani d 1 . .
    C C2 0.39216(17) 0.38352(18) 0.62190(13) 0.0502(4) Uani d 1 . .
    H H2 0.2941 0.3959 0.5925 0.060 Uiso calc 1 . .
    C C3 0.41457(17) 0.44717(17) 0.70353(14) 0.0520(4) Uani d 1 . .
    H H3 0.3314 0.5032 0.7290 0.062 Uiso calc 1 . .
    C C4 0.56018(16) 0.42788(16) 0.74757(13) 0.0448(4) Uani d 1 . .
    H H4 0.5738 0.4708 0.8029 0.054 Uiso calc 1 . .
    C C5 0.68653(15) 0.34553(14) 0.71072(11) 0.0332(3) Uani d 1 . .
    C C6 0.66294(15) 0.28320(15) 0.62715(11) 0.0366(3) Uani d 1 . .
    H H6 0.7459 0.2291 0.6001 0.044 Uiso calc 1 . .
    C C8 0.6071(2) 0.1648(2) 0.45646(15) 0.0697(5) Uani d 1 . .
    H H8A 0.5688 0.1311 0.4000 0.104 Uiso calc 1 . .
    H H8B 0.6659 0.0829 0.5111 0.104 Uiso calc 1 . .
    H H8C 0.6707 0.2297 0.4258 0.104 Uiso calc 1 . .
    C C9 0.84766(14) 0.31719(13) 0.76345(10) 0.0310(3) Uani d 1 . .
    C C11 0.85527(17) 0.21038(15) 0.87622(11) 0.0406(3) Uani d 1 . .
    H H11A 0.7688 0.2473 0.9152 0.049 Uiso calc 1 . .
    H H11B 0.8451 0.1174 0.8670 0.049 Uiso calc 1 . .
    C C12 1.00060(18) 0.18474(16) 0.94543(12) 0.0465(4) Uani d 1 . .
    H H12A 1.0865 0.1338 0.9130 0.056 Uiso calc 1 . .
    H H12B 0.9923 0.1239 1.0176 0.056 Uiso calc 1 . .
    C C13 1.0282(2) 0.32939(16) 0.95426(12) 0.0491(4) Uani d 1 . .
    H H13A 0.9471 0.3760 0.9929 0.059 Uiso calc 1 . .
    H H13B 1.1243 0.3118 0.9954 0.059 Uiso calc 1 . .
    C C14 1.03296(17) 0.42967(16) 0.84145(11) 0.0417(4) Uani d 1 . .
    H H14A 1.1171 0.3845 0.8044 0.050 Uiso calc 1 . .
    H H14B 1.0512 0.5210 0.8486 0.050 Uiso calc 1 . .
    C C15 0.88435(15) 0.46093(13) 0.77334(10) 0.0317(3) Uani d 1 . .
    H H15 0.8016 0.5100 0.8107 0.038 Uiso calc 1 . .
    C C16 0.88662(16) 0.56049(14) 0.65994(10) 0.0358(3) Uani d 1 . .
    H H16A 0.9709 0.5144 0.6235 0.043 Uiso calc 1 . .
    H H16B 0.7929 0.5688 0.6190 0.043 Uiso calc 1 . .
    C C18 0.77644(17) 0.79335(16) 0.70698(14) 0.0508(4) Uani d 1 . .
    H H18A 0.6805 0.8004 0.6709 0.076 Uiso calc 1 . .
    H H18B 0.7905 0.8896 0.7005 0.076 Uiso calc 1 . .
    H H18C 0.7767 0.7434 0.7826 0.076 Uiso calc 1 . .
    C C19 0.9145(2) 0.79324(17) 0.54203(12) 0.0572(5) Uani d 1 . .
    H H19A 0.9985 0.7395 0.5112 0.086 Uiso calc 1 . .
    H H19B 0.9315 0.8870 0.5410 0.086 Uiso calc 1 . .
    H H19C 0.8215 0.8062 0.5001 0.086 Uiso calc 1 . .
    N N17 0.90203(13) 0.71131(11) 0.65610(9) 0.0337(3) Uani d 1 . .
    H H17 0.9976 0.7013 0.6970 0.040 Uiso calc 1 . .
    O O7 0.48324(13) 0.23977(15) 0.50425(10) 0.0642(3) Uani d 1 . .
    O O10 0.96103(10) 0.26098(10) 0.69699(8) 0.0372(2) Uani d 1 . .
    H H10 0.9774 0.1717 0.7133 0.056 Uiso calc 1 . .
    C C20 0.38473(18) 0.75688(18) 0.88067(13) 0.0492(4) Uani d 1 . .
    H H20 0.3598 0.6668 0.8964 0.059 Uiso calc 1 . .
    C C21 0.29160(16) 0.87614(15) 0.80738(11) 0.0376(3) Uani d 1 . .
    C C22 0.33245(18) 1.00897(17) 0.78461(12) 0.0471(4) Uani d 1 . .
    H H22 0.2706 1.0903 0.7362 0.056 Uiso calc 1 . .
    C C23 0.4632(2) 1.0218(2) 0.83276(14) 0.0564(4) Uani d 1 . .
    H H23 0.4902 1.1110 0.8155 0.068 Uiso calc 1 . .
    C C24 0.5540(2) 0.9031(2) 0.90636(14) 0.0595(5) Uani d 1 . .
    H H24 0.6417 0.9121 0.9396 0.071 Uiso calc 1 . .
    C C25 0.51482(19) 0.7706(2) 0.93080(13) 0.0597(5) Uani d 1 . .
    H H25 0.5757 0.6903 0.9809 0.072 Uiso calc 1 . .
    C C26 0.15086(16) 0.86086(15) 0.75316(12) 0.0385(3) Uani d 1 . .
    O O27 0.05139(13) 0.97122(11) 0.70637(10) 0.0600(3) Uani d 1 . .
    O O28 0.14406(12) 0.73144(11) 0.75774(9) 0.0529(3) Uani d 1 . .
loop_
    _atom_site_aniso_label
    _atom_site_aniso_U_11
    _atom_site_aniso_U_22
    _atom_site_aniso_U_33
    _atom_site_aniso_U_12
    _atom_site_aniso_U_13
    _atom_site_aniso_U_23
    C1 0.0387(8) 0.0477(9) 0.0414(8) -0.0137(7) 0.0007(7) -0.0132(7)
    C2 0.0321(8) 0.0561(10) 0.0601(10) -0.0087(7) -0.0010(7) -0.0132(8)
    C3 0.0344(8) 0.0496(9) 0.0740(12) -0.0053(7) 0.0125(8) -0.0245(8)
    C4 0.0378(8) 0.0443(9) 0.0602(10) -0.0115(7) 0.0102(7) -0.0262(7)
    C5 0.0323(7) 0.0281(7) 0.0405(8) -0.0102(5) 0.0069(6) -0.0088(6)
    C6 0.0330(7) 0.0382(7) 0.0400(8) -0.0092(6) 0.0056(6) -0.0123(6)
    C8 0.0581(11) 0.0930(15) 0.0678(12) -0.0084(10) -0.0036(9) -0.0474(11)
    C9 0.0315(7) 0.0276(6) 0.0357(7) -0.0079(5) 0.0060(6) -0.0110(5)
    C11 0.0485(9) 0.0320(7) 0.0422(8) -0.0154(6) 0.0049(7) -0.0066(6)
    C12 0.0566(10) 0.0363(8) 0.0421(8) -0.0103(7) -0.0034(7) -0.0031(6)
    C13 0.0608(10) 0.0446(9) 0.0418(8) -0.0145(8) -0.0104(8) -0.0094(7)
    C14 0.0459(8) 0.0378(8) 0.0459(8) -0.0181(7) -0.0024(7) -0.0117(6)
    C15 0.0373(7) 0.0265(6) 0.0340(7) -0.0107(5) 0.0048(6) -0.0103(5)
    C16 0.0453(8) 0.0308(7) 0.0353(7) -0.0145(6) 0.0059(6) -0.0109(6)
    C18 0.0457(9) 0.0358(8) 0.0688(11) -0.0039(7) 0.0084(8) -0.0157(8)
    C19 0.0827(13) 0.0446(9) 0.0448(9) -0.0267(9) 0.0087(9) -0.0026(7)
    N17 0.0359(6) 0.0283(6) 0.0367(6) -0.0095(5) 0.0029(5) -0.0068(5)
    O7 0.0439(7) 0.0989(10) 0.0628(7) -0.0173(6) -0.0012(6) -0.0441(7)
    O10 0.0351(5) 0.0303(5) 0.0485(6) -0.0063(4) 0.0100(4) -0.0159(4)
    C20 0.0484(9) 0.0480(9) 0.0520(9) -0.0139(7) 0.0082(8) -0.0130(7)
    C21 0.0389(8) 0.0382(8) 0.0414(8) -0.0117(6) 0.0102(7) -0.0181(6)
    C22 0.0516(9) 0.0422(9) 0.0537(9) -0.0166(7) 0.0031(8) -0.0189(7)
    C23 0.0552(10) 0.0590(11) 0.0692(11) -0.0273(9) 0.0082(9) -0.0298(9)
    C24 0.0468(10) 0.0835(14) 0.0627(11) -0.0240(10) 0.0060(9) -0.0373(10)
    C25 0.0486(10) 0.0716(12) 0.0551(10) -0.0090(9) -0.0020(8) -0.0146(9)
    C26 0.0404(8) 0.0322(7) 0.0480(9) -0.0109(6) 0.0092(7) -0.0180(6)
    O27 0.0577(7) 0.0345(6) 0.0870(8) -0.0044(5) -0.0161(7) -0.0205(6)
    O28 0.0441(6) 0.0321(5) 0.0852(8) -0.0119(5) -0.0046(6) -0.0178(5)
_geom_special_details
;
 All esds (except the esd in the dihedral angle between two l.s. planes)
 are estimated using the full covariance matrix.  The cell esds are taken
 into account individually in the estimation of esds in distances, angles
 and torsion angles; correlations between esds in cell parameters are only
 used when they are defined by crystal symmetry.  An approximate (isotropic)
 treatment of cell esds is used for estimating esds involving l.s. planes.
;
loop_
    _geom_bond_atom_site_label_1
    _geom_bond_atom_site_label_2
    _geom_bond_site_symmetry_2
    _geom_bond_distance
    _geom_bond_publ_flag
    C1 C2 . 1.377(2) ?
    C1 C6 . 1.389(2) ?
    C1 O7 . 1.3739(19) ?
    C2 H2 . 0.9300 ?
    C2 C3 . 1.379(2) ?
    C3 H3 . 0.9300 ?
    C3 C4 . 1.381(2) ?
    C4 H4 . 0.9300 ?
    C4 C5 . 1.3881(18) ?
    C5 C6 . 1.3944(19) ?
    C5 C9 . 1.5359(19) ?
    C6 H6 . 0.9300 ?
    C8 H8A . 0.9600 ?
    C8 H8B . 0.9600 ?
    C8 H8C . 0.9600 ?
    C8 O7 . 1.4126(19) ?
    C9 C11 . 1.5314(19) ?
    C9 C15 . 1.5507(18) ?
    C9 O10 . 1.4257(15) ?
    C11 H11A . 0.9700 ?
    C11 H11B . 0.9700 ?
    C11 C12 . 1.515(2) ?
    C12 H12A . 0.9700 ?
    C12 H12B . 0.9700 ?
    C12 C13 . 1.522(2) ?
    C13 H13A . 0.9700 ?
    C13 H13B . 0.9700 ?
    C13 C14 . 1.521(2) ?
    C14 H14A . 0.9700 ?
    C14 H14B . 0.9700 ?
    C14 C15 . 1.5229(19) ?
    C15 H15 . 0.9800 ?
    C15 C16 . 1.5204(18) ?
    C16 H16A . 0.9700 ?
    C16 H16B . 0.9700 ?
    C16 N17 . 1.5000(17) ?
    C18 H18A . 0.9600 ?
    C18 H18B . 0.9600 ?
    C18 H18C . 0.9600 ?
    C18 N17 . 1.4771(17) ?
    C19 H19A . 0.9600 ?
    C19 H19B . 0.9600 ?
    C19 H19C . 0.9600 ?
    C19 N17 . 1.4833(18) ?
    N17 H17 . 0.9800 ?
    O10 H10 . 0.8200 ?
    C20 H20 . 0.9300 ?
    C20 C21 . 1.385(2) ?
    C20 C25 . 1.386(2) ?
    C21 C22 . 1.389(2) ?
    C21 C26 . 1.502(2) ?
    C22 H22 . 0.9300 ?
    C22 C23 . 1.376(2) ?
    C23 H23 . 0.9300 ?
    C23 C24 . 1.376(2) ?
    C24 H24 . 0.9300 ?
    C24 C25 . 1.379(2) ?
    C25 H25 . 0.9300 ?
    C26 O27 . 1.2412(17) ?
    C26 O28 . 1.2661(17) ?
loop_
    _geom_angle_atom_site_label_1
    _geom_angle_atom_site_label_2
    _geom_angle_atom_site_label_3
    _geom_angle_site_symmetry_1
    _geom_angle_site_symmetry_3
    _geom_angle
    _geom_angle_publ_flag
    C2 C1 C6 . . 120.59(14) ?
    O7 C1 C2 . . 115.75(14) ?
    O7 C1 C6 . . 123.65(14) ?
    C1 C2 H2 . . 120.2 ?
    C1 C2 C3 . . 119.53(14) ?
    C3 C2 H2 . . 120.2 ?
    C2 C3 H3 . . 119.9 ?
    C2 C3 C4 . . 120.17(15) ?
    C4 C3 H3 . . 119.9 ?
    C3 C4 H4 . . 119.4 ?
    C3 C4 C5 . . 121.20(14) ?
    C5 C4 H4 . . 119.4 ?
    C4 C5 C6 . . 118.22(13) ?
    C4 C5 C9 . . 121.36(12) ?
    C6 C5 C9 . . 120.36(12) ?
    C1 C6 C5 . . 120.28(13) ?
    C1 C6 H6 . . 119.9 ?
    C5 C6 H6 . . 119.9 ?
    H8A C8 H8B . . 109.5 ?
    H8A C8 H8C . . 109.5 ?
    H8B C8 H8C . . 109.5 ?
    O7 C8 H8A . . 109.5 ?
    O7 C8 H8B . . 109.5 ?
    O7 C8 H8C . . 109.5 ?
    C5 C9 C15 . . 111.34(10) ?
    C11 C9 C5 . . 107.75(10) ?
    C11 C9 C15 . . 110.47(11) ?
    O10 C9 C5 . . 110.85(11) ?
    O10 C9 C11 . . 111.47(11) ?
    O10 C9 C15 . . 105.01(10) ?
    C9 C11 H11A . . 108.6 ?
    C9 C11 H11B . . 108.6 ?
    H11A C11 H11B . . 107.6 ?
    C12 C11 C9 . . 114.67(12) ?
    C12 C11 H11A . . 108.6 ?
    C12 C11 H11B . . 108.6 ?
    C11 C12 H12A . . 109.6 ?
    C11 C12 H12B . . 109.6 ?
    C11 C12 C13 . . 110.42(12) ?
    H12A C12 H12B . . 108.1 ?
    C13 C12 H12A . . 109.6 ?
    C13 C12 H12B . . 109.6 ?
    C12 C13 H13A . . 109.6 ?
    C12 C13 H13B . . 109.6 ?
    H13A C13 H13B . . 108.1 ?
    C14 C13 C12 . . 110.39(12) ?
    C14 C13 H13A . . 109.6 ?
    C14 C13 H13B . . 109.6 ?
    C13 C14 H14A . . 109.3 ?
    C13 C14 H14B . . 109.3 ?
    C13 C14 C15 . . 111.70(12) ?
    H14A C14 H14B . . 107.9 ?
    C15 C14 H14A . . 109.3 ?
    C15 C14 H14B . . 109.3 ?
    C9 C15 H15 . . 107.9 ?
    C14 C15 C9 . . 110.98(11) ?
    C14 C15 H15 . . 107.9 ?
    C16 C15 C9 . . 109.26(10) ?
    C16 C15 C14 . . 112.67(11) ?
    C16 C15 H15 . . 107.9 ?
    C15 C16 H16A . . 108.4 ?
    C15 C16 H16B . . 108.4 ?
    H16A C16 H16B . . 107.5 ?
    N17 C16 C15 . . 115.49(10) ?
    N17 C16 H16A . . 108.4 ?
    N17 C16 H16B . . 108.4 ?
    H18A C18 H18B . . 109.5 ?
    H18A C18 H18C . . 109.5 ?
    H18B C18 H18C . . 109.5 ?
    N17 C18 H18A . . 109.5 ?
    N17 C18 H18B . . 109.5 ?
    N17 C18 H18C . . 109.5 ?
    H19A C19 H19B . . 109.5 ?
    H19A C19 H19C . . 109.5 ?
    H19B C19 H19C . . 109.5 ?
    N17 C19 H19A . . 109.5 ?
    N17 C19 H19B . . 109.5 ?
    N17 C19 H19C . . 109.5 ?
    C16 N17 H17 . . 107.6 ?
    C18 N17 C16 . . 112.99(11) ?
    C18 N17 C19 . . 110.77(12) ?
    C18 N17 H17 . . 107.6 ?
    C19 N17 C16 . . 110.13(10) ?
    C19 N17 H17 . . 107.6 ?
    C1 O7 C8 . . 117.87(12) ?
    C9 O10 H10 . . 109.5 ?
    C21 C20 H20 . . 119.7 ?
    C21 C20 C25 . . 120.58(16) ?
    C25 C20 H20 . . 119.7 ?
    C20 C21 C22 . . 118.47(14) ?
    C20 C21 C26 . . 120.42(13) ?
    C22 C21 C26 . . 121.10(13) ?
    C21 C22 H22 . . 119.5 ?
    C23 C22 C21 . . 120.94(15) ?
    C23 C22 H22 . . 119.5 ?
    C22 C23 H23 . . 119.9 ?
    C24 C23 C22 . . 120.10(16) ?
    C24 C23 H23 . . 119.9 ?
    C23 C24 H24 . . 120.1 ?
    C23 C24 C25 . . 119.87(16) ?
    C25 C24 H24 . . 120.1 ?
    C20 C25 H25 . . 120.0 ?
    C24 C25 C20 . . 120.03(16) ?
    C24 C25 H25 . . 120.0 ?
    O27 C26 C21 . . 120.10(13) ?
    O27 C26 O28 . . 124.15(14) ?
    O28 C26 C21 . . 115.75(13) ?
loop_
    _geom_torsion_atom_site_label_1
    _geom_torsion_atom_site_label_2
    _geom_torsion_atom_site_label_3
    _geom_torsion_atom_site_label_4
    _geom_torsion_site_symmetry_1
    _geom_torsion_site_symmetry_2
    _geom_torsion_site_symmetry_3
    _geom_torsion_site_symmetry_4
    _geom_torsion
    _geom_torsion_publ_flag
    C1 C2 C3 C4 . . . . -0.4(2) ?
    C2 C1 C6 C5 . . . . 1.2(2) ?
    C2 C1 O7 C8 . . . . 174.83(15) ?
    C2 C3 C4 C5 . . . . 0.4(2) ?
    C3 C4 C5 C6 . . . . 0.4(2) ?
    C3 C4 C5 C9 . . . . -176.79(13) ?
    C4 C5 C6 C1 . . . . -1.23(19) ?
    C4 C5 C9 C11 . . . . 71.47(15) ?
    C4 C5 C9 C15 . . . . -49.81(16) ?
    C4 C5 C9 O10 . . . . -166.32(11) ?
    C5 C9 C11 C12 . . . . -172.82(11) ?
    C5 C9 C15 C14 . . . . 171.00(10) ?
    C5 C9 C15 C16 . . . . -64.15(13) ?
    C6 C1 C2 C3 . . . . -0.3(2) ?
    C6 C1 O7 C8 . . . . -6.0(2) ?
    C6 C5 C9 C11 . . . . -105.71(14) ?
    C6 C5 C9 C15 . . . . 133.01(13) ?
    C6 C5 C9 O10 . . . . 16.51(16) ?
    C9 C5 C6 C1 . . . . 176.03(12) ?
    C9 C11 C12 C13 . . . . 53.62(16) ?
    C9 C15 C16 N17 . . . . 172.96(11) ?
    C11 C9 C15 C14 . . . . 51.32(14) ?
    C11 C9 C15 C16 . . . . 176.17(11) ?
    C11 C12 C13 C14 . . . . -56.17(17) ?
    C12 C13 C14 C15 . . . . 59.28(17) ?
    C13 C14 C15 C9 . . . . -56.84(15) ?
    C13 C14 C15 C16 . . . . -179.74(12) ?
    C14 C15 C16 N17 . . . . -63.19(16) ?
    C15 C9 C11 C12 . . . . -51.00(15) ?
    C15 C16 N17 C18 . . . . -59.79(16) ?
    C15 C16 N17 C19 . . . . 175.76(12) ?
    O7 C1 C2 C3 . . . . 178.80(14) ?
    O7 C1 C6 C5 . . . . -177.88(13) ?
    O10 C9 C11 C12 . . . . 65.34(15) ?
    O10 C9 C15 C14 . . . . -68.97(13) ?
    O10 C9 C15 C16 . . . . 55.87(13) ?
    C20 C21 C22 C23 . . . . 0.7(2) ?
    C20 C21 C26 O27 . . . . 164.70(14) ?
    C20 C21 C26 O28 . . . . -16.30(19) ?
    C21 C20 C25 C24 . . . . -1.2(2) ?
    C21 C22 C23 C24 . . . . -1.4(2) ?
    C22 C21 C26 O27 . . . . -16.0(2) ?
    C22 C21 C26 O28 . . . . 163.00(13) ?
    C22 C23 C24 C25 . . . . 0.8(2) ?
    C23 C24 C25 C20 . . . . 0.5(2) ?
    C25 C20 C21 C22 . . . . 0.6(2) ?
    C25 C20 C21 C26 . . . . 179.94(13) ?
    C26 C21 C22 C23 . . . . -178.64(13) ?
loop_
    _geom_hbond_atom_site_label_D
    _geom_hbond_atom_site_label_H
    _geom_hbond_atom_site_label_A
    _geom_hbond_site_symmetry_A
    _geom_hbond_distance_DH
    _geom_hbond_distance_HA
    _geom_hbond_distance_DA
    _geom_hbond_angle_DHA
    C6 H6 O10 . 0.93 2.42 2.775(2) 102
    C14 H14B O28 1_655 0.97 2.41 3.251(2) 144
    N17 H17 O28 1_655 0.98 1.65 2.6120(18) 165
    O10 H10 O27 1_645 0.82 1.94 2.7269(17) 161
    C23 H23 Cg1 1_565 0.93 2.83 3.684(3) 153
_shelx_hkl_file
;
   0   0   2 4409.90   23.00
   0   0   2 4383.21   24.21
   0   0   2 4325.11   25.46
   0   0  -2 4408.46   25.96
   0   0  -2 4433.69   24.73
   0   0  -2 4403.80   24.35
   0   0   3   49.94    2.33
   0   0   3   53.53    2.05
   0   0   3   49.00    2.35
   0   0   3   51.90    1.92
   0   0   3   50.68    1.62
   0   0  -3   49.23    1.96
   0   0  -3   49.33    2.30
   0   0  -3   51.52    2.09
   0   0  -3   48.34    2.41
   0   0   4  688.93    9.16
   0   0   4  664.60    8.02
   0   0   4  675.90    9.16
   0   0   4  670.24    7.12
   0   0   4  670.84    5.59
   0   0  -4  670.74    7.43
   0   0  -4  650.44    8.77
   0   0  -4  652.60    7.63
   0   0  -4  649.11    9.00
   0   0   5  632.11    9.05
   0   0   5  645.27   10.68
   0   0   5  638.35    8.43
   0   0   5  633.51   10.44
   0   0  -5  640.98   11.19
   0   0  -5  656.25   10.98
   0   0  -5  630.24    9.16
   0   0   6   35.65    2.87
   0   0   6   38.95    2.42
   0   0  -6   40.90    2.46
   0   0  -6   45.51    3.24
   0   0  -6   36.02    3.71
   0   0   7   57.58    3.03
   0   0   7   53.44    2.55
   0   0  -7   56.70    3.16
   0   0  -7   58.83    3.43
   0   0  -7   61.46    4.37
   0   0  -7   57.94    4.03
   0   0   8    1.55    0.98
   0   0  -8    0.11    0.93
   0   0  -8    1.09    0.88
   0   0  -8    0.31    1.23
   0   0  -8    0.94    1.88
   0   0  -8    0.07    0.28
   0   0   9    8.11    1.35
   0   0  -9    6.78    4.28
   0   0  -9    5.38    1.56
   0   0  -9    7.75    2.31
   0   0  -9    9.43    4.93
   0   0 -10    3.22    1.63
   0   0 -10    2.81    1.50
   0   0 -10    6.69    3.96
   0   0 -11   23.17   11.59
   0   0 -11   22.88    9.74
   0   0 -12   13.32    6.27
   0   0 -12   17.76    7.83
   0   0 -13    4.98    2.40
   0   0 -13    6.50    4.27
   0   0 -14    0.51    0.90
   0   0 -14    1.09    2.87
   0   0 -15   11.03    5.88
   0   0 -16    0.38    1.57
   0   0 -17   10.53    9.35
   0   1 -16   33.56   12.49
   0   1 -15    4.76    4.25
   0   1 -14    6.76    5.71
   0   1 -14    4.91    6.62
   0   1 -13    5.80    3.24
   0   1 -13    9.51    4.81
   0   1 -12   13.35    2.92
   0   1 -12    8.17    5.40
   0   1 -11    2.39    1.64
   0   1 -11    2.34    1.66
   0   1 -10   20.54    3.08
   0   1 -10   22.63    9.20
   0   1  -9    6.54    3.79
   0   1  -9    8.29    3.20
   0   1  -9    4.97    1.66
   0   1  -9    8.24    0.99
   0  -1   9    6.87    1.25
   0   1  -8  825.79   10.10
   0   1  -8  808.46   21.08
   0   1  -8  827.85   12.11
   0   1  -8  867.95    9.87
   0  -1   8  802.72    9.03
   0   1  -7   29.22    1.91
   0   1  -7   33.59    3.97
   0   1  -7   33.53    2.59
   0   1  -7   34.94    2.22
   0  -1   7   32.83    1.94
   0   1  -6   96.23    3.73
   0   1  -6   96.06    7.45
   0   1  -6  100.30    4.11
   0  -1   6  106.22    3.83
   0  -1   6  103.10    3.98
   0   1  -5   39.91    2.12
   0   1  -5   42.58    3.21
   0   1  -5   39.99    2.62
   0  -1   5   41.39    2.02
   0  -1   5   42.03    2.96
   0  -1   5   42.51    2.46
   0  -1   5   41.11    2.33
   0   1  -4    0.34    0.96
   0   1  -4    0.83    0.70
   0  -1   4    0.97    0.50
   0  -1   4    0.50    0.27
   0  -1   4    1.04    0.46
   0  -1   4    0.72    0.60
   0  -1   4   -0.10    0.59
   0   1  -3 1097.45   10.15
   0   1  -3 1115.57    9.48
   0   1  -3 1100.52   12.09
   0  -1   3 1098.21   11.37
   0  -1   3 1105.25    7.46
   0  -1   3 1131.96   12.20
   0  -1   3 1124.24   10.28
   0  -1   3 1097.91    8.54
   0   1  -2  551.59    6.17
   0   1  -2  552.43    5.07
   0   1  -2  528.24    6.79
   0  -1   2  544.41    3.48
   0  -1   2  549.08    4.82
   0  -1   2  566.44    6.10
   0  -1   2  532.65    6.79
   0   1  -1  230.79    5.44
   0   1  -1  225.66    5.85
   0   1  -1  234.26    5.96
   0  -1   1  228.48    5.39
   0  -1   1  225.87    5.78
   0  -1   1  227.09    5.92
   0   1   2  163.77    4.27
   0   1   2  159.54    4.47
   0   1   2  163.05    4.26
   0   1   2  153.05    4.41
   0   1   2  157.79    3.75
   0   1   2  163.69    3.98
   0  -1  -2  158.58    4.48
   0  -1  -2  155.49    4.35
   0  -1  -2  162.38    4.24
   0  -1  -2  156.30    4.19
   0   1   3  716.24    7.29
   0   1   3  727.90    7.88
   0   1   3  739.21    7.58
   0   1   3  730.87    7.61
   0  -1  -3  702.04    7.48
   0  -1  -3  720.32    7.79
   0  -1  -3  719.01    7.48
   0  -1  -3  713.55    7.74
   0   1   4  247.83    8.58
   0   1   4  239.75    6.85
   0   1   4  232.11    6.75
   0   1   4  238.06    6.66
   0  -1  -4  251.04    8.88
   0  -1  -4  236.40    6.80
   0  -1  -4  252.87    8.88
   0  -1  -4  250.17    8.81
   0   1   5  392.31    6.74
   0   1   5  399.04    6.66
   0   1   5  408.61    7.26
   0   1   5  388.37    6.50
   0  -1  -5  390.20    7.83
   0  -1  -5  397.69    6.67
   0  -1  -5  395.58    7.18
   0  -1  -5  372.49    7.12
   0   1   6   64.51    3.76
   0   1   6   56.74    3.23
   0   1   6   59.23    3.51
   0   1   6   63.13    3.35
   0  -1  -6   56.08    3.55
   0  -1  -6   56.03    3.30
   0  -1  -6   64.06    3.76
   0  -1  -6   57.42    3.28
   0   1   7   12.92    1.51
   0   1   7   12.10    1.61
   0  -1  -7   14.13    2.98
   0  -1  -7   20.55    8.10
   0  -1  -7   13.66    1.95
   0  -1  -8  166.31    6.56
   0  -1  -8  174.17    7.06
   0  -1  -8  170.95    7.65
   0  -1  -8  172.28    7.91
   0  -1  -9    6.34    2.20
   0  -1  -9    5.97    2.63
   0  -1  -9    3.73    2.98
   0  -1  -9    7.10    3.60
   0  -1 -10   44.62    4.42
   0  -1 -10   38.80    4.89
   0  -1 -10   46.45    4.36
   0  -1 -10   41.61    5.29
   0  -1 -11   95.14    7.78
   0  -1 -11   98.93    8.03
   0  -1 -11   90.96    8.02
   0  -1 -11  103.03    6.44
   0  -1 -12  102.72    6.41
   0  -1 -12   90.69    6.74
   0  -1 -12   94.88    6.85
   0  -1 -13   21.12    8.37
   0  -1 -13   18.64   11.81
   0  -1 -14    0.54    2.14
   0  -1 -14    1.43    1.89
   0  -1 -15    0.53    1.12
   0  -1 -15    3.11    3.60
   0  -1 -16    7.47    8.90
   0  -1 -17    2.47    3.34
   0   2 -15    1.84    2.59
   0   2 -14   27.49    4.07
   0   2 -14   23.40   12.99
   0   2 -13    5.05    2.76
   0   2 -13    4.74    3.15
   0   2 -12    8.84    2.86
   0   2 -12   10.10    7.62
   0   2 -11   38.47    5.22
   0   2 -11   48.15   11.77
   0   2 -11   37.73    2.53
   0   2 -10    8.28    2.06
   0   2 -10    6.70    5.43
   0   2 -10    8.60    3.79
   0   2  -9    2.74    1.83
   0   2  -9    3.38    2.03
   0   2  -9    0.49    0.66
   0  -2   9    1.00    0.59
   0   2  -8    1.14    1.26
   0   2  -8    1.43    1.41
   0   2  -8    1.92    1.85
   0  -2   8    2.42    0.68
   0   2  -7    2.06    1.12
   0   2  -7    1.01    0.91
   0   2  -7    0.76    1.46
   0  -2   7    0.59    0.40
   0   2  -6   24.70    7.95
   0   2  -6   22.99    2.26
   0   2  -6   23.51    1.74
   0  -2   6   19.75    0.92
   0   2  -5 2038.85   20.47
   0   2  -5 2051.89   19.25
   0   2  -5 2051.71   24.51
   0  -2   5 2067.30    6.48
   0  -2   5 2073.66   12.22
   0   2  -4   88.98    3.08
   0   2  -4   91.68    4.25
   0   2  -4   92.35    5.68
   0  -2   4   99.42    3.11
   0  -2   4   91.68    3.73
   0  -2   4   83.39    4.63
   0  -2   4  101.40    4.66
   0   2  -3  467.96    5.94
   0   2  -3  437.99    7.16
   0   2  -3  453.23    7.84
   0  -2   3  447.85    5.42
   0  -2   3  443.26    7.48
   0  -2   3  452.83    7.87
   0   2  -2 2622.10   16.85
   0   2  -2 2578.05   20.33
   0   2  -2 2501.62   19.08
   0  -2   2 2545.82   16.94
   0  -2   2 2483.22   20.05
   0  -2   2 2585.20   20.17
   0   2  -1 5913.95   32.77
   0   2  -1 5841.05   33.99
   0   2  -1 5897.99   36.86
   0  -2   1 5704.44   35.19
   0  -2   1 5763.69   34.17
   0  -2   0 4003.60   23.14
   0  -2   0 4036.21   26.29
   0   2   1 1925.44   15.00
   0  -2  -1 2000.50   15.00
   0   2   2 1265.66   10.59
   0   2   2 1308.30   11.87
   0   2   2 1283.32   10.05
   0  -2  -2 1280.11   11.38
   0   2   3    1.16    0.80
   0   2   3    1.51    1.04
   0   2   3    0.98    0.59
   0   2   3    1.91    0.67
   0  -2  -3    1.28    0.45
   0  -2  -3    1.62    0.94
   0  -2  -3    1.12    0.47
   0   2   4   24.81    1.75
   0   2   4   29.38    1.96
   0   2   4   28.85    1.66
   0   2   4   28.87    1.34
   0   2   4   27.89    1.90
   0  -2  -4   28.89    2.08
   0  -2  -4   26.58    1.89
   0  -2  -4   28.68    1.77
   0   2   5   12.64    1.39
   0   2   5   11.61    1.60
   0   2   5   10.19    1.22
   0   2   5    9.06    1.21
   0  -2  -5   11.44    1.64
   0  -2  -5    9.40    1.34
   0  -2  -5   10.93    1.47
   0  -2  -5   10.82    1.27
   0   2   6  166.05    4.66
   0   2   6  162.86    5.12
   0   2   6  169.96    5.21
   0   2   6  162.56    4.86
   0   2   6  167.12    2.42
   0  -2  -6  167.40    5.01
   0  -2  -6  167.70    5.16
   0  -2  -6  173.09    5.73
   0  -2  -6  166.14    4.97
   0   2   7  104.44    4.93
   0   2   7  100.89    5.04
   0  -2  -7   91.51    4.84
   0  -2  -7   97.15    4.99
   0  -2  -8  183.99    7.34
   0  -2  -8  171.83    7.01
   0  -2  -8  183.36    8.55
   0  -2  -8  177.41    7.92
   0  -2  -9   12.87    6.96
   0  -2  -9   14.18    6.52
   0  -2  -9   13.32    5.63
   0  -2  -9   12.61    6.87
   0  -2 -10   47.80    3.71
   0  -2 -10   39.37    4.22
   0  -2 -10   38.32    3.75
   0  -2 -10   39.73    3.65
   0  -2 -11    0.81    1.33
   0  -2 -11    2.29    1.90
   0  -2 -11    0.20    1.70
   0  -2 -11    2.21    1.54
   0  -2 -12   32.76    4.72
   0  -2 -12   29.96    5.49
   0  -2 -12   29.17    4.42
   0  -2 -12   36.19    3.94
   0  -2 -13    8.44    6.84
   0  -2 -13    6.87    7.36
   0  -2 -13   10.33    5.02
   0  -2 -14   28.11   11.21
   0  -2 -14   31.21   14.69
   0  -2 -14   32.21   13.70
   0  -2 -15    2.29    2.74
   0  -2 -15    0.77    2.77
   0  -2 -16    3.42    1.77
   0  -2 -17    4.26    3.69
   0   3 -15   10.44    6.13
   0   3 -14   -0.09    2.53
   0   3 -13    1.77    1.94
   0   3 -13    1.13    2.65
   0   3 -12    5.19    2.29
   0   3 -12    2.19    2.76
   0   3 -11    0.71    1.47
   0   3 -11    0.53    2.10
   0   3 -11    0.62    1.27
   0   3 -10   15.86    2.54
   0   3 -10   15.50    7.68
   0   3 -10   15.34    4.53
   0   3  -9   79.66    4.90
   0   3  -9   76.37    6.32
   0   3  -9   81.02    4.63
   0   3  -8    4.97    1.77
   0   3  -8    2.71    1.36
   0   3  -8    5.83    3.06
   0   3  -7   15.78    2.42
   0   3  -7   16.30    6.94
   0   3  -7   12.56    4.56
   0   3  -6    3.85    1.32
   0   3  -6    3.86    1.96
   0   3  -6    2.09    1.47
   0   3  -5    9.04    1.47
   0   3  -5    8.34    2.46
   0   3  -5    8.75    4.42
   0   3  -4   55.58    2.96
   0   3  -4   59.78    3.75
   0   3  -4   50.04    4.54
   0  -3   4   60.87    2.98
   0   3  -3 1278.66   17.65
   0  -3   3 1245.94   14.44
   0  -3   3 1226.66   16.38
   0  -3   3 1286.84   17.22
   0   3  -2  741.52    8.01
   0   3  -2  704.61    9.46
   0   3  -2  720.92   11.70
   0   3  -2  739.99   10.88
   0  -3   2  744.90    9.40
   0  -3   2  758.19   11.66
   0  -3   2  748.37   11.35
   0   3  -1  426.25    5.67
   0   3  -1  442.63    6.45
   0   3  -1  434.52    7.66
   0  -3   1  435.06    7.74
   0  -3   1  435.02    6.78
   0   3   0    0.28    0.84
   0   3   0    0.62    0.49
   0   3   0    0.62    0.56
   0  -3   0    0.95    0.97
   0  -3   0    0.53    0.53
   0   3   1  219.63    6.36
   0   3   1  217.59    6.83
   0  -3  -1  217.76    6.18
   0  -3  -1  227.35    5.69
   0   3   2   37.07    2.12
   0   3   2   35.81    2.24
   0   3   2   34.43    2.56
   0  -3  -2   36.46    2.10
   0   3   4  312.53    4.99
   0   3   4  318.97    7.51
   0   3   4  316.95    6.46
   0   3   4  318.37    6.05
   0  -3  -4  316.60    5.37
   0  -3  -4  321.87    8.11
   0   3   5  515.99    6.93
   0   3   5  526.47    9.93
   0   3   5  535.97    8.00
   0  -3  -5  529.65    7.77
   0  -3  -5  517.88    8.57
   0  -3  -5  511.26    9.46
   0   3   6    5.46    2.22
   0   3   6    2.60    4.17
   0   3   6    7.80    1.20
   0  -3  -6    6.62    1.28
   0  -3  -6    6.74    1.25
   0  -3  -6    6.34    3.20
   0   3   7    6.26    1.35
   0  -3  -7    7.17    3.09
   0  -3  -7    6.13    1.37
   0  -3  -7   10.23    1.96
   0  -3  -8    4.78    2.49
   0  -3  -8   10.47    2.18
   0  -3  -8    6.81    1.79
   0  -3  -9   28.10    5.29
   0  -3  -9   30.36    3.37
   0  -3  -9   25.61    3.62
   0  -3 -10    8.24    2.53
   0  -3 -10    7.27    4.76
   0  -3 -10    8.69    5.07
   0  -3 -11   71.52    6.47
   0  -3 -11  100.03    5.86
   0  -3 -11   85.97    6.20
   0  -3 -11   89.41    5.22
   0  -3 -12    2.69    1.81
   0  -3 -12    2.16    1.45
   0  -3 -12    1.07    2.89
   0  -3 -13    1.38    2.14
   0  -3 -13    0.92    1.73
   0  -3 -14   19.87   10.90
   0  -3 -14   21.81    4.05
   0  -3 -15    8.73    9.27
   0  -3 -15    8.97    5.15
   0  -3 -16    3.31    3.83
   0  -3 -16    0.77    3.88
   0  -3 -17    4.10    2.67
   0   4 -14    1.29    3.08
   0   4 -13    2.55    2.19
   0   4 -13    1.59    2.08
   0   4 -12    4.39    2.61
   0   4 -12    5.80    3.40
   0   4 -11   26.23    4.11
   0   4 -11   14.87   11.37
   0   4 -11   18.96    5.01
   0   4 -10    9.55    2.28
   0   4 -10   10.76    7.38
   0   4 -10    9.20    3.89
   0   4  -9   16.82    2.59
   0   4  -9   17.00    7.38
   0   4  -9   13.18    5.97
   0   4  -8    1.15    1.27
   0   4  -8   -0.40    1.78
   0   4  -8    0.60    1.29
   0   4  -7   17.16    2.64
   0   4  -7   17.72    6.37
   0   4  -7   14.17    2.69
   0   4  -6   12.21    5.77
   0   4  -6   10.79    4.41
   0   4  -6   13.79    2.28
   0   4  -5  291.44    7.69
   0   4  -5  305.12    9.03
   0   4  -5  301.18   10.06
   0   4  -4   57.75    2.92
   0   4  -4   55.93    3.31
   0   4  -3   73.43    2.69
   0   4  -3   70.15    3.32
   0   4  -3   70.31    4.69
   0   4  -2   20.40    1.21
   0   4  -2   21.08    1.98
   0   4  -2   21.77    2.01
   0   4  -2   20.78    3.79
   0   4  -1   29.54    1.86
   0   4  -1   29.62    2.21
   0   4   0 1467.28   16.09
   0   4   0 1397.51   18.85
   0  -4   0 1536.85   17.86
   0   4   1  302.19    6.15
   0   4   1  272.65    6.95
   0   4   1  293.36    7.48
   0  -4  -1  274.63    4.72
   0   4   2 1588.47   19.02
   0   4   2 1523.07   19.40
   0  -4  -2 1514.05   18.50
   0  -4  -2 1545.33   14.73
   0   4   3  105.15    5.00
   0   4   3  108.24    5.28
   0   4   3  107.71    4.76
   0  -4  -3  103.64    5.16
   0   4   4   34.99    2.30
   0   4   4   33.99    3.79
   0  -4  -4   28.96    2.43
   0   4   5  166.32    6.29
   0   4   5  163.34    5.95
   0  -4  -5  155.45    6.92
   0  -4  -5  160.98    5.80
   0   4   6  117.47    4.98
   0   4   6  116.84    4.73
   0  -4  -6  123.84    5.92
   0  -4  -6  114.55    5.02
   0  -4  -6  119.89    4.49
   0   4   7   30.33    1.91
   0  -4  -7   33.79    7.17
   0  -4  -7   27.80    2.01
   0  -4  -7   31.82    2.91
   0   4   8    3.68    0.83
   0  -4  -8    3.05    2.10
   0  -4  -8    4.11    1.46
   0  -4  -8    4.92    1.58
   0  -4  -9    0.16    1.40
   0  -4  -9    3.17    1.87
   0  -4  -9    0.32    0.61
   0  -4 -10   14.05    7.43
   0  -4 -10   12.54    3.26
   0  -4 -10   16.51    7.28
   0  -4 -11   71.68    6.66
   0  -4 -11   60.28    5.58
   0  -4 -11   59.00    4.71
   0  -4 -12    1.31    1.95
   0  -4 -12   -0.07    1.60
   0  -4 -12    0.73    1.57
   0  -4 -13    1.65    1.68
   0  -4 -13    1.06    1.08
   0  -4 -14   25.08   10.35
   0  -4 -14   27.29    5.25
   0  -4 -15    7.26    4.66
   0  -4 -15    5.32    3.28
   0  -4 -16    0.93    2.36
   0  -4 -17    1.44    2.90
   0  -4 -17    1.51    2.00
   0   5 -12    6.29    3.01
   0   5 -12    1.55    4.47
   0   5 -11    1.33    1.34
   0   5 -11    1.64    2.21
   0   5 -10    1.93    2.12
   0   5 -10    1.13    3.02
   0   5 -10    0.65    1.28
   0   5  -9    1.52    1.27
   0   5  -9    1.95    2.44
   0   5  -9    4.34    2.18
   0   5  -8    8.14    2.15
   0   5  -8    7.64    3.86
   0   5  -8    7.88    4.48
   0   5  -7   17.47    2.72
   0   5  -7   21.90    9.66
   0   5  -6   17.49    2.43
   0   5  -6   14.08    8.75
   0   5  -6   17.60    3.21
   0   5  -5   29.79    2.95
   0   5  -5   33.37    5.60
   0   5  -5   30.55    3.46
   0   5  -4  170.87    1.94
   0   5  -4  166.44    5.35
   0   5  -4  171.32    6.55
   0   5  -4  170.43    7.38
   0   5  -3    2.32    0.67
   0   5  -3    1.04    1.27
   0   5  -3    1.79    2.00
   0   5  -3    3.81    2.58
   0   5  -2    7.48    3.40
   0   5  -2    9.67    5.00
   0   5  -2    7.16    3.21
   0   5  -1    2.28    1.30
   0   5  -1    2.49    1.28
   0   5  -1    1.58    1.01
   0  -5   1    2.20    0.92
   0   5   0    3.66    2.03
   0   5   0    4.50    1.11
   0   5   0    5.58    2.32
   0  -5   0    5.52    2.62
   0   5   1    4.50    1.63
   0   5   1    5.10    1.09
   0   5   1    4.47    1.64
   0  -5  -1    2.98    1.66
   0   5   2   96.12    5.90
   0  -5  -2  106.96    3.71
   0  -5  -3  458.02    5.65
   0   5   4  479.26    9.56
   0  -5  -4  463.38   11.95
   0   5   5  175.45    6.57
   0  -5  -5  187.28    8.26
   0   5   6    7.40    3.72
   0   5   6   12.43    1.49
   0  -5  -6    9.25    4.60
   0  -5  -6   10.21    2.35
   0   5   7  181.01    5.79
   0   5   7  164.06    5.84
   0  -5  -7  162.84    7.13
   0  -5  -7  178.21    5.75
   0  -5  -7  183.69    4.31
   0   5   8    5.72    3.38
   0  -5  -8    5.96    2.69
   0  -5  -8    6.72    1.36
   0  -5  -8    5.88    1.88
   0   5   9   47.64    2.80
   0  -5  -9   55.30    4.34
   0  -5  -9   52.72    4.12
   0  -5  -9   60.77    4.68
   0  -5 -10    9.51    4.77
   0  -5 -10   15.39    3.18
   0  -5 -10   13.08    5.92
   0  -5 -11    9.68    5.10
   0  -5 -11    6.75    2.59
   0  -5 -11    7.54    4.74
   0  -5 -12   69.64    6.82
   0  -5 -12   76.96    5.69
   0  -5 -12   67.65    8.14
   0  -5 -13   19.40    9.49
   0  -5 -13   22.23    9.03
   0  -5 -14   40.46    5.29
   0  -5 -14   39.44    7.84
   0  -5 -15    2.06    2.53
   0  -5 -15    2.86    2.33
   0  -5 -16    4.65    5.10
   0  -5 -17    2.40    2.11
   0   6 -12   31.52    5.03
   0   6 -11    1.74    1.55
   0   6 -10    6.28    2.13
   0   6 -10    3.62    2.20
   0   6  -9   19.58    3.17
   0   6  -9   17.23    6.14
   0   6  -9   14.48    7.28
   0   6  -8    3.79    2.49
   0   6  -8    1.34    2.52
   0   6  -8    1.52    0.81
   0   6  -7    0.19    1.13
   0   6  -7    0.80    1.39
   0   6  -7    2.05    1.21
   0   6  -6  104.76    5.14
   0   6  -6  107.69    8.98
   0   6  -6  103.58    8.68
   0   6  -5  197.57    6.72
   0   6  -5  191.80   12.40
   0   6  -5  193.10    8.09
   0   6  -4   54.36    1.90
   0   6  -4   58.14    1.40
   0   6  -4   60.82    4.38
   0   6  -4   54.54    7.05
   0   6  -3    6.37    1.05
   0   6  -3    4.60    1.84
   0   6  -3    4.61    3.65
   0   6  -2   16.48    1.54
   0   6  -2   18.83    2.42
   0   6  -2   18.66    4.54
   0   6  -1   18.70    4.11
   0   6  -1   16.92    2.03
   0   6  -1   25.41    5.44
   0   6   0   43.10    2.82
   0   6   0   49.05    2.95
   0   6   0   50.90    3.58
   0  -6   0   47.50    2.88
   0   6   1   17.43    2.08
   0   6   1   20.31    8.25
   0  -6  -1   21.44    2.23
   0   6   2  110.56    7.15
   0  -6  -2  103.40    3.75
   0  -6  -3   24.40    1.44
   0   6   4   28.62    3.25
   0  -6  -4   26.27    1.49
   0   6   5    6.81    2.58
   0  -6  -5    6.91    3.79
   0   6   6   49.78    3.40
   0  -6  -6   58.70    3.46
   0  -6  -6   55.91    4.52
   0   6   7    9.06    2.72
   0  -6  -7    9.31    2.78
   0  -6  -7    8.10    3.11
   0   6   8  269.60    7.97
   0  -6  -8  298.79   10.00
   0  -6  -8  302.64   10.43
   0  -6  -9   42.43    4.15
   0  -6  -9   43.77    3.93
   0  -6  -9   42.40    2.48
   0  -6 -10   20.43    8.20
   0  -6 -10   19.10    3.42
   0  -6 -10   18.06    5.38
   0  -6 -11   18.51    7.05
   0  -6 -11   24.76    3.89
   0  -6 -11   22.05    2.48
   0  -6 -12    1.92    2.71
   0  -6 -12    0.65    0.79
   0  -6 -13   21.94    4.02
   0  -6 -13   23.05    5.99
   0  -6 -14   46.06    8.04
   0  -6 -15    1.02    2.42
   0  -6 -16    0.80    1.80
   0  -6 -17    4.12    2.38
   0   7 -11    3.17    2.59
   0   7 -10   26.89    6.08
   0   7 -10   30.40    3.72
   0   7  -9    1.54    1.42
   0   7  -9    0.46    1.63
   0   7  -8    5.23    1.95
   0   7  -8    9.16    4.62
   0   7  -7    2.30    2.05
   0   7  -7    3.80    3.02
   0   7  -6   17.90    7.26
   0   7  -6   16.58   10.38
   0   7  -5    2.05    2.12
   0   7  -5    0.37    1.15
   0   7  -4   19.76    1.03
   0   7  -4   21.24    2.99
   0   7  -4   17.95    9.31
   0   7  -3   14.99    3.32
   0   7  -3   15.66    3.36
   0   7  -3   22.74    7.16
   0   7  -2  916.47   11.14
   0   7  -2  986.42   19.00
   0   7  -2  968.08   25.05
   0   7  -1  199.01    6.55
   0   7  -1  203.40    8.33
   0   7   0  248.33    9.99
   0   7   0  249.77   10.93
   0   7   1    7.32    1.79
   0   7   1    7.75    4.21
   0  -7  -1    6.61    1.99
   0   7   2    1.12    2.15
   0   7   2    2.38    1.76
   0  -7  -2    1.34    0.98
   0  -7  -3    2.70    0.99
   0   7   4    7.05    2.13
   0  -7  -4   10.89    1.80
   0   7   5  621.20   22.70
   0  -7  -5  583.34   16.85
   0   7   6  202.07    7.82
   0  -7  -6  200.57    2.63
   0   7   7  149.09   10.27
   0  -7  -7  158.17    2.57
   0  -7  -7  173.61    6.73
   0   7   8    0.50    0.87
   0  -7  -8    0.32    0.43
   0  -7  -8    0.93    1.78
   0  -7  -9   33.92    4.32
   0  -7 -10    4.07    2.28
   0  -7 -11   19.16    3.41
   0  -7 -12   32.97    4.56
   0  -7 -13    1.45    1.60
   0  -7 -14    8.76    3.43
   0  -7 -15    1.40    3.12
   0  -7 -16    9.11    8.72
   0   8 -10   64.97    6.27
   0   8 -10   57.70   18.39
   0   8  -9    4.25    2.21
   0   8  -9    3.08    2.68
   0   8  -8    0.69    1.20
   0   8  -8    2.43    2.87
   0   8  -7    1.46    1.41
   0   8  -7    4.51    3.42
   0   8  -6    1.78    1.95
   0   8  -6    1.28    2.37
   0   8  -5    7.96    2.56
   0   8  -5    7.92    4.68
   0   8  -4   18.94    3.63
   0   8  -4   15.49   10.19
   0   8  -3  165.11    7.12
   0   8  -3  132.15    7.55
   0   8  -2    8.91    2.35
   0   8  -2    9.62    5.66
   0   8  -1   30.55    3.92
   0   8  -1   30.12    7.58
   0   8   0    5.84    2.47
   0   8   0    4.58    3.03
   0   8   1   21.90    8.49
   0   8   1   24.67    3.72
   0   8   2    7.66    2.25
   0   8   2    8.91    4.46
   0  -8  -2    7.99    1.54
   0   8   3   22.25    2.53
   0  -8  -3   18.86    1.61
   0  -8  -4    6.00    2.09
   0   8   5   33.63    3.42
   0  -8  -5   30.55    1.31
   0   8   6   16.53    4.70
   0   8   7    0.26    1.76
   0   8   8   12.09    2.87
   0  -8  -8   16.33    3.14
   0   8   9   48.17    3.56
   0  -8  -9   42.24    8.01
   0  -8 -10   21.74    3.49
   0  -8 -11    7.06    3.11
   0  -8 -12    1.87    1.66
   0  -8 -13    2.60    2.45
   0  -8 -14    5.02    3.27
   0  -8 -15    1.72    2.72
   0  -8 -16   14.26   11.66
   0   9  -9    5.96    3.09
   0   9  -9    3.52    3.19
   0   9  -8    0.52    2.65
   0   9  -8    3.19    2.35
   0   9  -7    4.80    2.45
   0   9  -7    3.18    3.81
   0   9  -6    2.34    1.62
   0   9  -6    1.69    1.58
   0   9  -5    1.78    1.83
   0   9  -5    2.80    1.54
   0   9  -4    3.14    2.14
   0   9  -4    2.52    1.94
   0   9  -3   16.02    3.06
   0   9  -3    8.90    5.89
   0   9  -2    7.54    2.62
   0   9  -2    7.16    4.23
   0   9  -1   72.19    5.06
   0   9  -1   62.50    8.42
   0   9   0   67.01    4.78
   0   9   0   66.67    6.62
   0   9   1    5.93    2.34
   0   9   1    7.30    4.79
   0   9   2   88.95    5.45
   0   9   2   94.30    6.39
   0   9   3   33.88    3.65
   0   9   4   48.46    4.96
   0   9   4   49.29    6.86
   0   9   5   81.37    8.95
   0   9   6    6.45    3.18
   0   9   7   73.23    6.47
   0   9   8   29.98    4.33
   0  -9  -8   34.40    4.13
   0   9   9   13.10    6.29
   0  -9  -9   21.86    3.75
   0  -9 -10    1.01    1.57
   0  -9 -11    9.15    3.37
   0  -9 -12    0.49    1.75
   0  -9 -13   16.14    4.44
   0  -9 -14   20.97    5.12
   0  -9 -15   21.83    5.15
   0  10  -7    0.93    1.71
   0  10  -7    0.28    1.72
   0  10  -6    2.28    2.04
   0  10  -6   -0.26    1.91
   0  10  -5    5.15    2.35
   0  10  -5    4.78    2.95
   0  10  -4    0.77    1.55
   0  10  -4    1.77    3.57
   0  10  -3    1.64    1.56
   0  10  -3    1.39    1.07
   0  10  -2    0.83    1.34
   0  10  -2    2.68    3.89
   0  10  -1    1.19    1.17
   0  10  -1    0.90    1.98
   0  10   0    2.62    2.44
   0  10   0    2.79    3.75
   0  10   1    0.29    1.94
   0  10   1    2.33    4.71
   0  10   2  115.29    7.54
   0  10   2  111.08    9.67
   0  10   3    9.35    5.99
   0  10   3   10.98    6.55
   0  10   4  115.28   13.64
   0  10   4  120.98    8.49
   0  10   5   37.81    4.45
   0  10   5   45.33    6.12
   0  10   6    0.96    2.20
   0  10   6    1.43    1.00
   0  10   7   18.27   12.61
   0  10   8    0.83    1.60
   0 -10  -8    5.52    2.54
   0  10   9   51.90   11.65
   0 -10  -9   63.67    5.35
   0 -10 -10    1.47    2.63
   0 -10 -11   14.99    3.32
   0 -10 -12    3.52    2.49
   0 -10 -13    6.19    3.40
   0 -10 -14    4.84    2.94
   0  11  -5    1.25    1.95
   0  11  -5    1.64    2.53
   0  11  -4    8.27    3.20
   0  11  -4    6.67    5.33
   0  11  -3    3.29    2.40
   0  11  -3    0.91    1.86
   0  11  -2   17.17    3.30
   0  11  -2   11.09    7.75
   0  11  -1    1.58    1.98
   0  11  -1    2.26    2.38
   0  11   0    9.81    3.11
   0  11   0    4.26    3.09
   0  11   1   27.99    3.89
   0  11   1   19.60    8.36
   0  11   2    0.29    1.91
   0  11   2    1.04    2.34
   0  11   3   94.16    6.27
   0  11   3  101.02    7.29
   0  11   4   43.57    5.66
   0  11   4   44.15   11.47
   0  11   5    9.98    3.14
   0  11   5    9.59    5.32
   0  11   6   58.05    5.03
   0  11   6   47.49    6.44
   0  11   7   64.06   18.10
   0  11   8   38.80    8.16
   0 -11  -8   54.48    5.57
   0  11   9   30.92    4.00
   0 -11  -9   26.31    4.65
   0 -11 -10   25.11    4.28
   0 -11 -11    4.61    2.91
   0 -11 -12   13.29    4.41
   0 -11 -13    9.11    4.52
   0  12  -2    2.27    1.94
   0  12  -1    5.64    3.06
   0  12  -1    7.12    3.64
   0  12   0   17.11    4.17
   0  12   0    6.58    5.61
   0  12   1    6.73    3.40
   0  12   1    3.99    4.44
   0  12   2   22.82    4.45
   0  12   2   13.28   11.08
   0  12   3    2.91    2.64
   0  12   3    1.20    2.77
   0  12   4    5.96    2.14
   0  12   4    3.75    5.79
   0  12   5    0.65    1.89
   0  12   5    0.29    2.20
   0  12   6    5.39    2.53
   0  12   6    4.54    4.08
   0  12   7    5.41    3.04
   0  12   7    5.36    4.36
   0  12   8   13.07    3.42
   0  12   8   10.17    7.08
   0 -12  -8   10.76    3.77
   0  12   9    8.06    3.55
   0 -12  -9   14.05    3.84
   0  12  10   13.03    3.99
   0 -12 -10   14.18    4.36
   0 -12 -11    2.22    2.06
   0  13   4    2.69    3.18
   0  13   5   16.02    8.25
   0  13   6    0.05    1.13
   0  13   7    2.19    3.27
   1 -12 -10   10.30    4.70
  -1  12  10    5.97    2.93
   1 -12  -9   28.70    4.95
  -1  12   9   18.07    3.69
   1 -12  -8    3.92    3.28
  -1  12   8    3.34    3.39
  -1  12   7    3.33    2.88
  -1  12   6    3.65    2.98
  -1  12   5   13.19    4.33
  -1  12   5    7.66    7.69
  -1  12   4    4.19    2.35
  -1  12   4    3.99    2.91
  -1  12   3    1.96    2.71
  -1  12   2    3.67    2.61
  -1  12   2    3.84    4.16
  -1  12   1   11.55    3.87
  -1  12   1    6.60    6.80
  -1  12   0    8.52    6.63
  -1  12   0   12.32    7.75
   1 -11 -12    6.74    4.26
   1 -11 -11    7.07    3.47
  -1  11  11    1.76    2.13
   1 -11 -10    2.81    2.25
  -1  11  10    3.77    2.49
   1 -11  -9    2.20    3.02
  -1  11   9    0.51    1.57
   1 -11  -8   20.84    4.16
  -1  11   8   15.49   11.90
  -1  11   7    6.51    2.72
  -1  11   6    2.09    2.63
  -1  11   5    9.37    3.56
  -1  11   5    5.82    7.48
  -1  11   4   13.35    4.16
  -1  11   4    8.59    4.24
  -1  11   3    0.79    1.53
  -1  11   3    1.52    1.47
  -1  11   2    0.55    1.97
  -1  11   2    0.74    2.09
  -1  11   1   11.12    3.73
  -1  11   1    7.79    5.85
  -1  11   0    8.82    2.92
  -1  11   0    8.25    5.70
  -1  11  -1    0.19    1.88
  -1  11  -1    0.32    1.74
  -1  11  -2    2.77    2.28
  -1  11  -2    2.81    3.90
  -1  11  -3    7.60    3.21
  -1  11  -3    5.68    5.00
  -1  11  -4    2.25    3.27
  -1  11  -4    0.99    2.35
   1 -10 -14    2.29    3.34
   1 -10 -13    3.09    2.16
   1 -10 -12    3.13    1.89
   1 -10 -11    1.79    2.42
   1 -10 -10    1.94    3.98
   1 -10  -9   23.50    3.90
   1 -10  -8    1.14    1.62
  -1  10   8    2.84    1.66
  -1  10   7   17.29    3.79
  -1  10   7   10.79    3.05
  -1  10   6   11.20    7.79
  -1  10   5   34.99    6.34
  -1  10   5   32.78    7.32
  -1  10   4    3.94    2.42
  -1  10   4    2.47    4.42
  -1  10   3   25.40    4.06
  -1  10   2   53.16    5.43
  -1  10   2   61.01   17.33
  -1  10   1   -0.04    2.04
  -1  10   1    0.36    3.92
  -1  10   0    1.37    2.15
  -1  10   0    1.65    1.89
  -1  10  -1    4.52    2.84
  -1  10  -1    1.90    2.76
  -1  10  -2    0.39    1.82
  -1  10  -2    2.04    2.27
  -1  10  -3   15.35    3.91
  -1  10  -3   17.11   11.16
  -1  10  -4    2.11    1.90
  -1  10  -4    2.48    2.80
  -1  10  -5    1.47    1.42
  -1  10  -5    1.33    1.79
  -1  10  -6    1.79    2.13
  -1  10  -6    1.19    2.37
   1  -9 -15    0.71    2.15
   1  -9 -14    2.94    2.61
   1  -9 -13    2.90    2.33
   1  -9 -12    7.21    3.42
   1  -9 -11    3.94    2.61
   1  -9 -10    2.37    2.38
   1  -9  -9    7.93    3.89
   1  -9  -8    1.36    2.22
  -1   9   7   35.46    3.72
  -1   9   6   22.20    3.77
  -1   9   6   13.15    9.03
  -1   9   5  172.87    8.31
  -1   9   5  173.64    8.00
  -1   9   4   38.50    4.15
  -1   9   4   41.46    5.54
  -1   9   3   19.53    2.90
  -1   9   2   15.32    5.55
  -1   9   2   11.60    6.69
  -1   9   1    4.14    2.73
  -1   9   1    4.87    4.54
  -1   9   0   59.11    4.81
  -1   9   0   63.38    7.22
  -1   9  -1    3.51    2.11
  -1   9  -1    3.92    4.22
  -1   9  -2  126.48    6.82
  -1   9  -2  156.73    8.82
  -1   9  -3    9.05    3.30
  -1   9  -3   10.35    5.78
  -1   9  -4   15.19    8.38
  -1   9  -4   17.50    8.80
  -1   9  -5   11.15    5.19
  -1   9  -5   12.10    7.51
  -1   9  -6   13.27    3.54
  -1   9  -6   13.08    7.07
  -1   9  -7    2.68    2.24
  -1   9  -7    2.59    2.53
  -1   9  -8   14.95    8.92
  -1   9  -8   12.14   10.94
   1  -8 -16    2.68    3.84
   1  -8 -15    1.57    2.83
   1  -8 -14   22.51    4.97
   1  -8 -13    7.22    3.55
   1  -8 -12    6.13    3.53
   1  -8 -11   14.17    4.09
   1  -8 -10    6.54    3.99
   1  -8  -9    9.42    3.57
   1  -8  -8   41.43    5.77
   1  -8  -7  408.51   11.74
  -1   8   7  385.41   10.41
  -1   8   6  176.63   12.19
  -1   8   5   13.91    7.40
  -1   8   4    6.16    3.42
  -1   8   4    6.59    3.76
  -1   8   3   50.43    4.71
  -1   8   2   77.18    4.94
  -1   8   2   73.62    5.74
  -1   8   1  546.57   12.49
  -1   8   1  552.27   19.84
  -1   8   0   66.44    5.07
  -1   8   0   55.87    8.02
  -1   8  -1  300.33    9.28
  -1   8  -1  301.07   11.66
  -1   8  -2    7.11    3.37
  -1   8  -2   11.99    6.64
  -1   8  -3    7.37    1.48
  -1   8  -3    9.74    2.46
  -1   8  -3    6.36    3.39
  -1   8  -4    0.85    1.54
  -1   8  -4    1.85    2.74
  -1   8  -5    1.76    1.72
  -1   8  -5    2.68    4.07
  -1   8  -6   17.53    2.90
  -1   8  -6   18.37   10.50
  -1   8  -7    2.53    1.82
  -1   8  -8   12.15    6.94
  -1   8  -8   12.75   11.16
  -1   8  -9   19.17    3.70
  -1   8  -9   14.40   12.31
  -1   8 -10   40.15    5.14
   1  -7 -16    0.16    4.38
   1  -7 -15    2.05    2.03
   1  -7 -14    2.40    2.11
   1  -7 -13    5.09    2.79
   1  -7 -12    5.72    3.18
   1  -7 -11   46.93    5.37
   1  -7 -10   13.73    3.71
   1  -7 -10    5.25    1.50
   1  -7  -9  236.84    9.13
   1  -7  -9  235.11    6.22
   1  -7  -8   84.47    5.63
   1  -7  -8   73.97    3.59
   1  -7  -7   64.00    5.19
  -1   7   6  878.32   16.44
  -1   7   5   50.81    4.58
   1  -7  -4   41.99    2.28
  -1   7   4   37.77    3.45
  -1   7   4   48.08    8.48
   1  -7  -3  215.59    8.88
  -1   7   3  215.11   11.16
  -1   7   2  107.07    5.72
  -1   7   2   98.11    7.11
  -1   7   1  162.45    7.66
  -1   7   1  146.10    8.45
  -1   7   0   25.86    3.21
  -1   7   0   26.40    3.91
  -1   7  -1  232.59    7.45
  -1   7  -1  225.01    9.20
  -1   7  -2   17.45    2.88
  -1   7  -2   16.87    7.20
  -1   7  -3    9.24    1.29
  -1   7  -3    8.07    2.04
  -1   7  -3    7.74    3.55
  -1   7  -4    2.18    1.55
  -1   7  -4    3.39    1.62
  -1   7  -5   18.16    3.25
  -1   7  -5   20.51   10.23
  -1   7  -6   54.88    8.46
  -1   7  -6   51.38    4.51
  -1   7  -7    1.35    1.56
  -1   7  -7    1.30    2.77
  -1   7  -8    2.82    2.97
  -1   7  -8    2.25    3.14
  -1   7  -9   38.17    4.90
  -1   7  -9   22.11    7.93
  -1   7 -10    4.07    2.75
  -1   7 -10    2.42    4.20
  -1   7 -11   15.20    4.02
   1  -6 -17    2.45    2.91
   1  -6 -16   11.12    8.86
   1  -6 -15    8.08    6.05
   1  -6 -14   71.86    7.52
   1  -6 -13    0.92    1.84
   1  -6 -13    1.40    1.93
   1  -6 -12    2.44    2.03
   1  -6 -12    3.44    2.42
   1  -6 -11   50.97    5.34
   1  -6 -11   47.39    3.77
   1  -6 -10   14.97    2.94
   1  -6 -10   19.06    2.38
   1  -6  -9    4.06    2.76
   1  -6  -9    4.88    1.76
   1  -6  -8  162.50    7.66
   1  -6  -8  162.69    5.53
   1  -6  -7  621.87   22.37
   1  -6  -7  662.09   20.60
   1  -6  -6  215.59    9.35
  -1   6   6  220.84    9.90
  -1   6   4  486.22   16.43
  -1   6   3    9.06    1.74
   1  -6  -2    0.42    0.73
  -1   6   2    0.62    1.09
  -1   6   2    1.06    1.04
   1  -6  -1   31.61    3.00
  -1   6   1   38.86    3.23
  -1   6   1   33.89    5.80
  -1   6   0  201.84    5.93
  -1   6   0  210.16    9.34
  -1   6  -1    4.30    1.59
  -1   6  -1    4.76    1.85
  -1   6  -1    5.66    3.18
  -1   6  -2    4.45    2.41
  -1   6  -2    3.13    1.50
  -1   6  -2    5.98    2.70
  -1   6  -3   31.41    3.83
  -1   6  -3   32.41    1.86
  -1   6  -3   34.56    3.37
  -1   6  -3   31.23    5.01
  -1   6  -4   29.02    1.81
  -1   6  -4   36.36    4.07
  -1   6  -4   36.88    4.47
  -1   6  -5   29.38    1.51
  -1   6  -5   33.10    3.54
  -1   6  -5   28.95    8.56
  -1   6  -6  127.80    6.31
  -1   6  -6  113.40    8.23
  -1   6  -7   16.23    3.15
  -1   6  -7   10.71    4.77
  -1   6  -8    5.39    2.41
  -1   6  -8    7.62    4.55
  -1   6  -9   19.09    3.37
  -1   6  -9   12.94   10.69
  -1   6 -10   14.21    3.67
  -1   6 -10   11.68    5.38
  -1   6 -11    2.73    2.62
  -1   6 -12    7.50    2.96
   1  -5 -17    3.57    7.26
   1  -5 -15    2.26    3.34
   1  -5 -15    2.84    2.25
   1  -5 -14    1.92    1.63
   1  -5 -14    2.73    3.09
   1  -5 -13    9.06    7.82
   1  -5 -13    7.96    5.76
   1  -5 -12    2.14    2.69
   1  -5 -12    2.31    1.86
   1  -5 -11   69.93    6.19
   1  -5 -11   82.09    5.07
   1  -5 -10   49.54    5.47
   1  -5 -10   47.92    4.02
   1  -5  -9   68.67    5.28
   1  -5  -9   70.87    4.18
  -1   5   9   57.49    3.55
   1  -5  -8   40.84    4.03
   1  -5  -8   34.81    2.74
  -1   5   8   31.65    3.83
   1  -5  -7   17.94    2.41
   1  -5  -7   20.37    2.08
   1  -5  -6   81.64    4.52
  -1   5   5   56.41    4.13
  -1   5   4   21.80    4.24
  -1   5   2  456.35    8.15
  -1   5   2  487.26   10.16
   1  -5  -1  179.79    6.24
  -1   5   1  177.47    6.35
  -1   5   1  176.72    7.85
   1  -5   0    0.04    0.58
  -1   5   0    0.70    1.15
  -1   5   0    0.16    0.63
  -1   5   0    1.28    0.88
  -1   5  -1   34.65    3.50
  -1   5  -1   33.99    2.41
  -1   5  -1   31.11    3.97
  -1   5  -2   37.36    2.10
  -1   5  -2   37.11    2.50
  -1   5  -2   36.71    3.02
  -1   5  -3    3.08    1.38
  -1   5  -3    2.29    1.13
  -1   5  -3    2.78    1.38
  -1   5  -3    5.66    2.22
  -1   5  -4    2.07    1.14
  -1   5  -4    8.46    1.78
  -1   5  -4    2.92    1.86
  -1   5  -5    7.63    2.17
  -1   5  -5    8.89    0.89
  -1   5  -5    9.84    5.82
  -1   5  -5    9.38    4.42
  -1   5  -6  141.67    1.79
  -1   5  -6  132.99    7.36
  -1   5  -6  155.40    8.46
  -1   5  -7   67.28    5.26
  -1   5  -7   73.65    5.83
  -1   5  -8   95.87    5.89
  -1   5  -8   90.53    5.94
  -1   5  -9    3.19    2.68
  -1   5  -9    0.37    1.32
  -1   5 -10    5.93    2.54
  -1   5 -10    1.46    0.72
  -1   5 -11    1.13    1.93
  -1   5 -12   -0.33    1.58
  -1   5 -13    1.77    2.01
   1  -4 -17    1.89    2.10
   1  -4 -17    2.07    1.85
   1  -4 -16    0.74    1.71
   1  -4 -16    0.77    1.21
   1  -4 -15   11.25    5.96
   1  -4 -15    7.64    4.67
   1  -4 -14    4.78    3.41
   1  -4 -14    4.81    2.78
   1  -4 -13   29.79   10.88
   1  -4 -13   20.26   11.01
   1  -4 -12    2.16    3.18
   1  -4 -12    1.14    0.96
   1  -4 -11   24.08    4.20
   1  -4 -11   14.14    2.62
   1  -4 -10   12.30    3.17
   1  -4 -10   15.19    3.02
   1  -4  -9  229.85   10.56
   1  -4  -9  219.94    9.51
  -1   4   9  218.49    8.68
   1  -4  -8  123.77    5.85
   1  -4  -8  114.44    4.73
  -1   4   8  115.52    4.77
   1  -4  -7   36.25    3.30
   1  -4  -7   36.46    2.76
  -1   4   7   35.37    2.77
   1  -4  -6    1.51    1.92
  -1   4   6    0.50    0.66
   1  -4  -5    0.37    0.90
  -1   4   4    1.94    1.34
  -1   4   3   40.90    3.00
  -1   4   2  554.65   10.50
  -1   4   2  509.90    7.91
  -1   4   2  540.03    9.66
  -1   4   1   21.39    1.99
  -1   4   1   16.54    1.51
  -1   4   1   18.54    5.70
   1  -4   0   12.33    4.36
  -1   4   0   10.37    1.32
  -1   4   0   10.71    1.56
  -1   4   0    9.87    2.23
  -1   4  -1   16.79    1.56
  -1   4  -1   14.92    2.15
  -1   4  -2    2.70    1.49
  -1   4  -3   22.49    1.24
  -1   4  -3   23.60    1.97
  -1   4  -3   25.81    3.43
  -1   4  -4   17.38    2.08
  -1   4  -4   14.40    2.32
  -1   4  -5    5.77    1.62
  -1   4  -5   10.35    4.84
  -1   4  -6   21.03    1.10
  -1   4  -6   21.20    2.59
  -1   4  -6   21.77    3.27
  -1   4  -7    0.29    0.21
  -1   4  -7    0.95    1.49
  -1   4  -7    1.40    1.94
  -1   4  -7    0.29    1.44
  -1   4  -8   15.01    2.79
  -1   4  -8   13.22    3.49
  -1   4  -8   12.28    6.68
  -1   4  -9   12.29    2.60
  -1   4  -9   14.97    3.86
  -1   4  -9   10.62    4.94
  -1   4 -10    8.10    2.99
  -1   4 -10    4.20    4.00
  -1   4 -11    2.66    2.05
  -1   4 -12   17.33    4.58
  -1   4 -13    6.22    3.62
  -1   4 -14    1.23    1.84
   1  -3 -17    1.28    2.02
   1  -3 -17    2.75    2.46
   1  -3 -16   37.91    4.63
   1  -3 -15    2.47    2.18
   1  -3 -15    0.93    1.88
   1  -3 -14    5.95    2.47
   1  -3 -14    5.37    3.67
   1  -3 -13   19.13    6.98
   1  -3 -13   16.24    9.77
   1  -3 -12    7.47    3.65
   1  -3 -12    2.93    2.01
   1  -3 -11   28.13    5.87
   1  -3 -11   33.03    3.99
   1  -3 -10   13.57    4.94
   1  -3 -10   11.07    2.59
  -1   3  10    9.98    0.61
   1  -3  -9   73.62    5.49
   1  -3  -9   76.85    5.03
  -1   3   9   68.61    3.70
   1  -3  -8   17.48    2.88
   1  -3  -8   13.59    2.05
   1  -3  -7    4.05    1.22
   1  -3  -7    4.48    1.74
   1  -3  -7    2.10    1.47
  -1   3   7    2.77    2.86
   1  -3  -6   37.41    2.48
   1  -3  -6   38.61    2.91
   1  -3  -6   39.39    2.31
  -1   3   6   40.50    2.61
   1  -3  -5  238.61    5.94
   1  -3  -5  248.27    5.18
   1  -3  -4 1214.81   15.07
   1  -3  -3  742.53    8.96
  -1   3   3  741.74    8.48
   1  -3  -2   53.31    2.57
  -1   3   2   48.00    2.41
  -1   3   2   48.51    2.53
   1  -3  -1  347.67    6.23
  -1   3   1  356.12    6.09
  -1   3   1  348.24    5.17
   1  -3   0  129.47    4.21
   1  -3   0  130.97    4.68
  -1   3   0  128.60    4.27
  -1   3   0  133.41    5.36
   1  -3   1  317.93    6.01
   1  -3   1  322.21    5.57
  -1   3  -1  315.77    5.53
  -1   3  -1  309.13    6.72
   1  -3   2    0.61    0.77
   1  -3   2    0.26    0.54
  -1   3  -2    0.72    0.31
  -1   3  -2    0.69    0.94
  -1   3  -2    0.79    0.95
  -1   3  -2    0.37    0.78
  -1   3  -3  177.16    3.05
  -1   3  -3  172.84    4.48
  -1   3  -3  175.05    6.03
  -1   3  -3  173.21    5.66
  -1   3  -4  258.62    5.92
  -1   3  -4  264.07    7.02
  -1   3  -4  277.04    6.63
  -1   3  -5  154.34    5.55
  -1   3  -5  159.78    6.45
  -1   3  -5  146.78    7.84
  -1   3  -6   51.16    3.22
  -1   3  -6   55.07   10.36
  -1   3  -6   47.84    3.18
  -1   3  -7    0.54    1.30
  -1   3  -7    1.21    1.75
  -1   3  -7    0.31    1.11
  -1   3  -8   37.32    2.35
  -1   3  -8   45.75    3.77
  -1   3  -8   45.42   13.03
  -1   3  -8   44.64    2.90
  -1   3  -9    1.73    1.34
  -1   3  -9    5.32    1.91
  -1   3  -9    3.27    3.68
  -1   3  -9    3.30    2.76
  -1   3 -10   10.90    2.62
  -1   3 -10    6.49    7.22
  -1   3 -11   12.12    3.15
  -1   3 -11    6.39    5.77
  -1   3 -12    9.30    3.10
  -1   3 -12   10.70    5.91
  -1   3 -13   10.80    2.97
  -1   3 -14    4.91    2.70
   1  -2 -17    1.72    1.38
   1  -2 -16    0.50    1.67
   1  -2 -16    1.84    1.82
   1  -2 -15    8.81    7.09
   1  -2 -15    7.05    7.09
   1  -2 -14    2.48    2.86
   1  -2 -14    1.43    4.11
   1  -2 -13   24.60   10.27
   1  -2 -13   29.05    6.21
   1  -2 -12   48.17   18.42
   1  -2 -12   53.22    6.76
   1  -2 -11   55.33    8.60
   1  -2 -11   48.00    7.50
   1  -2 -10   64.58    7.15
   1  -2 -10   71.07    5.08
   1  -2  -9   33.33    4.04
   1  -2  -9   36.39    3.58
   1  -2  -8    0.24    1.02
   1  -2  -8    3.83    2.01
  -1   2   8    1.25    0.82
   1  -2  -7  196.36    5.70
   1  -2  -7  199.35    8.16
  -1   2   7  196.17    6.97
   1  -2  -6    8.45    1.51
   1  -2  -6    9.19    1.73
   1  -2  -6    9.00    1.61
  -1   2   6    7.05    1.14
   1  -2  -5   50.70    2.42
   1  -2  -5   47.97    3.53
   1  -2  -5   48.59    2.95
  -1   2   5   49.34    3.69
  -1   2   5   50.09    2.79
  -1   2   5   49.21    3.37
   1  -2  -4   22.47    2.05
  -1   2   4   22.21    1.77
  -1   2   4   25.03    1.70
   1  -2  -3  339.56    5.25
   1  -2  -3  327.19    5.41
  -1   2   3  354.25    6.04
   1  -2  -2  385.95    5.28
   1  -2  -1  444.58    5.84
  -1   2   1  427.19    6.15
  -1   2   1  443.85    5.10
   1  -2   0  353.08    4.53
   1  -2   0  361.02    5.37
  -1   2   0  347.46    4.46
  -1   2   0  360.35    5.34
   1  -2   1   17.86    1.31
   1  -2   1   18.70    1.22
   1  -2   1   13.17    1.16
  -1   2  -1   13.43    1.29
  -1   2  -1   14.87    1.03
   1  -2   2  393.20    6.10
   1  -2   2  398.99    6.40
   1  -2   2  389.54    5.41
  -1   2  -2  372.54    5.32
  -1   2  -2  392.96    6.08
  -1   2  -2  406.43    4.08
   1  -2   3  640.09   10.71
   1  -2   3  622.43    8.29
  -1   2  -3  685.35    9.29
  -1   2  -3  656.58   10.32
  -1   2  -3  649.37    9.87
   1  -2   4    2.11    0.48
   1  -2   4    1.69    0.54
  -1   2  -4    2.25    0.66
  -1   2  -4    0.89    1.28
  -1   2  -4    1.59    1.36
  -1   2  -4    1.59    1.01
  -1   2  -4    2.07    1.24
   1  -2   5   93.87    3.05
  -1   2  -5  100.43    3.66
  -1   2  -5   96.28    4.26
  -1   2  -5  103.24    4.99
  -1   2  -5   89.56    4.46
  -1   2  -5   96.75    4.05
   1  -2   6  129.83    3.60
  -1   2  -6  125.39    4.33
  -1   2  -6  135.61    5.55
  -1   2  -6  135.32    7.22
  -1   2  -6  127.30    5.63
  -1   2  -6  131.46    4.83
   1  -2   7  124.50    2.86
  -1   2  -7  129.83    3.41
  -1   2  -7  128.25    5.00
  -1   2  -7  122.83    6.50
  -1   2  -7  127.95    4.86
  -1   2  -7  133.87    4.78
   1  -2   8  125.72    5.14
  -1   2  -8  123.65    5.93
  -1   2  -8  136.27    6.85
  -1   2  -8  143.83    8.11
  -1   2  -8  131.08    6.16
  -1   2  -8  132.26    6.48
  -1   2  -9    9.45    4.02
  -1   2  -9   13.16    2.45
  -1   2  -9   11.93    6.49
  -1   2 -10   23.32    1.89
  -1   2 -10   22.07    3.38
  -1   2 -10   24.32    9.17
  -1   2 -11    6.45    2.13
  -1   2 -11    4.15    4.14
  -1   2 -12    0.92    1.76
  -1   2 -12    0.02    1.76
  -1   2 -13    4.78    2.95
  -1   2 -13    0.80    2.47
  -1   2 -14   52.23    6.19
  -1   2 -14   64.25    7.25
   1  -1 -17    1.14    2.24
   1  -1 -16    1.49    1.19
   1  -1 -15    1.36    2.50
   1  -1 -14    4.93    3.22
   1  -1 -14    5.01    3.28
   1  -1 -14   -0.16    1.81
   1  -1 -13   26.21   10.70
   1  -1 -13   22.72   13.17
   1  -1 -13   30.37   15.87
   1  -1 -12   35.78    3.42
   1  -1 -12   29.61    7.94
   1  -1 -12   32.56    6.87
   1  -1 -11   43.28    3.57
   1  -1 -11   49.49   11.07
   1  -1 -11   47.69   10.50
   1  -1 -10   19.02    5.83
   1  -1 -10   16.62    8.09
   1  -1 -10   12.90    3.35
   1  -1  -9  304.65    9.75
   1  -1  -9  271.52   14.28
   1  -1  -9  312.25    9.51
   1  -1  -8   14.82    2.08
   1  -1  -8   14.06    2.53
   1  -1  -8   16.33    2.48
  -1   1   8   13.30    1.51
  -1   1   8   12.46    0.94
   1  -1  -7  267.27    7.61
   1  -1  -7  271.54    6.61
   1  -1  -7  265.91    8.29
  -1   1   7  260.80   10.10
  -1   1   7  271.30    6.25
   1  -1  -6  112.06    5.62
   1  -1  -6  122.10    5.24
   1  -1  -6  106.96    5.93
  -1   1   6  121.83    5.38
  -1   1   6  119.34    5.21
   1  -1  -5  498.75    9.25
   1  -1  -5  500.15    9.21
  -1   1   5  532.34    7.70
  -1   1   5  512.39    8.74
  -1   1   5  527.27    8.84
   1  -1  -4 2260.18   18.95
   1  -1  -4 2294.34   19.07
  -1   1   4 2254.55   16.47
  -1   1   4 2256.39   18.17
  -1   1   4 2350.68   18.77
   1  -1  -3 9818.45  290.55
  -1   1   311068.73  326.84
  -1   1   311027.08  326.01
  -1   1   310949.29  323.66
   1  -1  -2 6665.55   37.57
  -1   1   2 6735.38  199.24
  -1   1   1 4918.64   26.41
   1  -1   0 2215.10   14.37
   1  -1   0 2248.80   13.53
  -1   1   0 2162.37   13.09
   1  -1   1    1.00    0.42
   1  -1   1    1.14    0.32
  -1   1  -1    1.17    0.79
  -1   1  -1    0.69    0.33
  -1   1  -1    1.50    0.29
   1  -1   2 1676.98   12.02
   1  -1   2 1688.93   12.50
  -1   1  -2 1599.00   12.16
  -1   1  -2 1677.28   12.46
  -1   1  -2 1635.63   10.90
   1  -1   3    0.17    0.36
   1  -1   3    0.76    0.57
   1  -1   3    0.23    0.39
   1  -1   3    0.12    0.70
  -1   1  -3    0.40    1.00
  -1   1  -3    0.14    0.46
   1  -1   4  634.64    7.48
   1  -1   4  625.58   10.46
   1  -1   4  641.33    8.55
  -1   1  -4  588.58    8.73
  -1   1  -4  630.87    8.00
   1  -1   5  329.03    7.37
   1  -1   5  346.69    5.42
   1  -1   5  341.41    6.12
  -1   1  -5  336.19    5.82
  -1   1  -5  324.27    6.72
  -1   1  -5  343.85    8.19
  -1   1  -5  354.99    7.09
  -1   1  -5  349.28    5.66
   1  -1   6  202.55    6.27
  -1   1  -6  191.39    7.01
  -1   1  -6  204.99    7.57
  -1   1  -6  187.03    9.23
  -1   1  -6  201.25    7.07
  -1   1  -6  212.56    6.53
   1  -1   7   20.70    1.80
  -1   1  -7   14.58    1.50
  -1   1  -7   22.21    2.71
  -1   1  -7   20.22    8.48
  -1   1  -7   19.78    3.01
   1  -1   8  257.72    5.26
  -1   1  -8  274.28    6.80
  -1   1  -8  262.38    8.07
  -1   1  -8  279.25   11.00
  -1   1  -8  263.33    5.63
   1  -1   9    4.98    1.25
  -1   1  -9    2.83    1.66
  -1   1  -9    8.46    2.23
  -1   1  -9    6.89    3.20
  -1   1 -10   17.60    3.45
  -1   1 -10   21.03    3.06
  -1   1 -10   20.81    7.54
  -1   1 -11    0.50    0.60
  -1   1 -11    2.89    2.26
  -1   1 -11    1.00    2.65
  -1   1 -12    4.46    3.97
  -1   1 -12    8.27    2.90
  -1   1 -12    9.77    4.90
  -1   1 -13    7.14    2.89
  -1   1 -13    6.10    3.97
  -1   1 -14    3.44    2.40
  -1   1 -14    1.15    2.60
  -1   1 -15   26.87    6.13
  -1   1 -15   29.43    5.21
   1   0 -17   -0.05    2.74
   1   0 -16    9.56    7.19
   1   0 -15    7.53    4.37
   1   0 -14    3.36    2.03
   1   0 -13    0.58    1.67
   1   0 -13    1.12    2.12
   1   0 -12   12.86    5.37
   1   0 -12   11.40    7.24
   1   0 -11   46.66    4.09
   1   0 -11   56.22    5.46
   1   0 -11   51.92    4.87
   1   0 -10  131.81    7.38
   1   0 -10  149.01    8.83
   1   0 -10  138.08    7.62
   1   0 -10  132.15    3.50
   1   0  -9  108.69    6.69
   1   0  -9  103.12    7.68
   1   0  -9  109.68    6.86
  -1   0   9  104.98    4.54
   1   0  -8  103.63    5.91
   1   0  -8   92.16    6.68
   1   0  -8   89.55    6.05
  -1   0   8   95.66    3.88
  -1   0   8  100.78    3.33
  -1   0   8   98.09    3.75
   1   0  -7   27.34    2.91
   1   0  -7   24.66    3.43
   1   0  -7   22.45    8.77
  -1   0   7   28.68    2.00
  -1   0   7   23.54    1.51
  -1   0   7   27.37    1.72
   1   0  -6   10.24    2.00
   1   0  -6   11.75    1.27
   1   0  -6   13.02    2.14
  -1   0   6   12.33    1.41
  -1   0   6   14.03    1.26
   1   0  -5  278.98    7.06
   1   0  -5  276.04    6.99
  -1   0   5  305.14    4.77
  -1   0   5  283.89    6.61
  -1   0   5  291.03    5.86
  -1   0   5  315.39    7.54
   1   0  -4 2355.11   15.77
   1   0  -4 2358.61   20.54
  -1   0   4 2273.07   16.52
  -1   0   4 2322.27   14.84
  -1   0   4 2330.28   19.33
   1   0  -3 2402.75   19.08
  -1   0   3 2396.05   15.99
  -1   0   3 2391.22   18.15
  -1   0   3 2334.58   13.75
   1   0  -2 4165.14   25.77
   1   0   2  138.35    3.96
   1   0   2  138.19    3.87
   1   0   2  134.16    3.84
  -1   0  -2  133.45    3.84
  -1   0  -2  127.47    3.87
   1   0   3  780.93    8.74
   1   0   3  770.74    7.44
   1   0   3  786.61    8.23
   1   0   3  744.99    7.69
   1   0   3  777.96    6.18
  -1   0  -3  755.85    7.73
  -1   0  -3  742.40    8.21
   1   0   4   78.40    2.41
   1   0   4   75.35    3.03
   1   0   4   85.06    3.46
   1   0   4   77.14    3.11
   1   0   4   86.03    3.61
  -1   0  -4   80.18    3.63
  -1   0  -4   82.48    3.30
  -1   0  -4   71.70    3.11
   1   0   5   16.26    1.58
   1   0   5   17.33    1.54
   1   0   5   17.81    1.82
   1   0   5   15.92    1.64
  -1   0  -5   16.84    1.79
  -1   0  -5   15.44    1.93
  -1   0  -5   15.51    1.61
  -1   0  -5   17.11    1.17
   1   0   6  292.05    5.85
   1   0   6  286.56    7.12
  -1   0  -6  290.07    6.04
  -1   0  -6  285.48    6.68
  -1   0  -6  286.76    7.46
  -1   0  -6  289.14    4.73
   1   0   7   18.01    1.89
  -1   0  -7   15.95    1.72
  -1   0  -7   18.92    5.25
  -1   0  -7   18.77    2.44
  -1   0  -7   17.83    1.09
   1   0   8   17.85    1.82
  -1   0  -8   18.56    2.36
  -1   0  -8   18.12    2.28
  -1   0  -8   18.84    8.49
  -1   0  -9   28.90    3.10
  -1   0  -9   37.54    3.40
  -1   0  -9   32.76    4.21
  -1   0 -10  183.43    7.49
  -1   0 -10  194.75    7.61
  -1   0 -10  179.84   11.61
  -1   0 -11   29.54    5.48
  -1   0 -11   40.26    4.26
  -1   0 -11   31.53   14.04
  -1   0 -12    4.55    2.28
  -1   0 -12    5.28    2.93
  -1   0 -12    4.89    2.95
  -1   0 -13    9.38    4.25
  -1   0 -13   15.42    8.74
  -1   0 -13   10.66    9.75
  -1   0 -14    7.40    4.08
  -1   0 -14    7.31    6.72
  -1   0 -15    8.32    3.85
  -1   0 -15    5.57    3.38
  -1   0 -16    0.20    2.38
   1   1 -16   40.96   20.22
   1   1 -15    3.29    4.05
   1   1 -14    1.89    3.10
   1   1 -13    7.63    5.48
   1   1 -13   14.23    9.59
   1   1 -12    3.45    2.49
   1   1 -12    4.26    2.52
   1   1 -11    4.63    2.48
   1   1 -11    5.47    2.24
   1   1 -10    1.80    1.22
   1   1 -10    1.97    2.31
   1   1 -10    0.19    0.49
   1   1  -9    6.22    6.77
   1   1  -9   10.04    2.20
  -1  -1   9    6.81    1.11
  -1  -1   9    7.51    4.11
   1   1  -8  239.68    5.97
   1   1  -8  249.49    9.25
  -1  -1   8  232.45    5.04
  -1  -1   8  228.31    4.50
  -1  -1   8  241.95    5.91
   1   1  -7   85.06    4.90
   1   1  -7   69.32    3.56
   1   1  -7   72.76    4.73
  -1  -1   7   68.38    3.33
  -1  -1   7   72.80    2.95
  -1  -1   7   72.19    4.29
   1   1  -6 1268.84   19.14
   1   1  -6 1334.09   13.99
   1   1  -6 1278.48   20.39
  -1  -1   6 1290.58   12.83
  -1  -1   6 1342.06   12.68
  -1  -1   6 1297.63   15.20
   1   1  -5  543.93   12.00
   1   1  -5  550.81   10.86
  -1  -1   5  577.87    7.80
  -1  -1   5  601.88    7.16
  -1  -1   5  572.82    8.85
   1   1  -4   29.83    2.74
   1   1  -4   36.12    1.85
   1   1  -4   25.21    2.54
  -1  -1   4   32.72    1.39
  -1  -1   4   33.18    2.82
  -1  -1   4   33.00    1.60
  -1  -1   4   35.93    2.59
  -1  -1   4   33.86    2.15
   1   1  -3  224.39    5.57
   1   1  -3  217.52    7.06
   1   1  -3  239.67    7.47
  -1  -1   3  233.73    5.54
  -1  -1   3  240.38    7.21
  -1  -1   3  226.79    7.00
   1   1  -2 8009.53  237.26
   1   1  -2 8207.28  243.10
  -1  -1   2 8342.79  247.03
  -1  -1   2 8775.37  259.84
   1   1  -1 1946.19   10.94
  -1  -1   1 2016.96   11.63
  -1  -1   1 1974.42   13.89
   1   1   1  394.80    4.60
   1   1   1  377.49    4.59
  -1  -1  -1  378.29    4.57
  -1  -1  -1  369.79    4.71
   1   1   2  865.98    6.74
   1   1   2  867.46    8.33
   1   1   2  887.30    6.13
   1   1   2  915.23    8.76
  -1  -1  -2  868.82    8.69
  -1  -1  -2  878.70    8.66
   1   1   3   95.12    2.97
   1   1   3   90.79    3.32
   1   1   3   87.05    3.03
   1   1   3   94.56    3.46
  -1  -1  -3   88.64    2.87
  -1  -1  -3   82.38    3.13
  -1  -1  -3   94.61    3.06
  -1  -1  -3   87.45    3.54
   1   1   4 1342.91   11.53
   1   1   4 1378.87   12.97
   1   1   4 1362.33   12.80
   1   1   4 1328.21   12.71
  -1  -1  -4 1379.55   12.36
  -1  -1  -4 1360.92   13.17
  -1  -1  -4 1361.12   12.46
  -1  -1  -4 1355.48   13.43
   1   1   5   15.43    1.50
   1   1   5   16.76    1.53
   1   1   5   17.37    1.75
   1   1   5   16.61    1.65
  -1  -1  -5   13.26    1.35
  -1  -1  -5   16.65    1.73
  -1  -1  -5   16.67    1.80
  -1  -1  -5   14.61    1.80
   1   1   6  560.50    9.37
   1   1   6  572.69    9.66
   1   1   6  571.46   10.30
   1   1   6  556.35    9.42
  -1  -1  -6  567.52   10.40
  -1  -1  -6  567.78    9.71
  -1  -1  -6  566.75   10.82
  -1  -1  -6  571.86   10.27
  -1  -1  -7  607.65   10.96
  -1  -1  -7  597.37   11.45
  -1  -1  -8   85.66    4.50
  -1  -1  -8   89.47    5.27
  -1  -1  -8   97.14    7.08
  -1  -1  -8   94.74    4.58
  -1  -1  -9   75.99    4.20
  -1  -1  -9   82.07    5.33
  -1  -1  -9   74.95    5.18
  -1  -1  -9   76.81    5.67
  -1  -1 -10   94.21    5.32
  -1  -1 -10   74.52    6.74
  -1  -1 -10   88.82    6.08
  -1  -1 -11   -0.13    1.21
  -1  -1 -11    0.53    1.86
  -1  -1 -11    1.68    3.04
  -1  -1 -12  110.30    7.07
  -1  -1 -12  108.01    8.48
  -1  -1 -12  106.36   11.97
  -1  -1 -13   12.75    7.08
  -1  -1 -13   13.15    7.64
  -1  -1 -13   13.06    5.76
  -1  -1 -14    2.83    2.98
  -1  -1 -14    2.73    2.44
  -1  -1 -14    6.61    3.39
  -1  -1 -15    8.81    7.12
  -1  -1 -15    7.39    4.73
  -1  -1 -16   10.45    8.21
  -1  -1 -16   12.23    8.99
   1   2 -15    3.13    5.00
   1   2 -14   10.39    8.43
   1   2 -13    0.89    1.14
   1   2 -13    2.93    3.68
   1   2 -12    3.06    1.86
   1   2 -12    5.68    5.22
   1   2 -11   17.15    2.90
   1   2 -11   15.41    7.57
   1   2 -10   50.12    4.09
   1   2 -10   50.47    4.87
   1   2 -10   45.88    3.88
   1   2  -9   19.20    8.94
   1   2  -9   20.94    2.50
  -1  -2   9   18.61    1.47
  -1  -2   9   22.61    5.58
   1   2  -8   25.38   12.35
   1   2  -8   19.30    2.31
  -1  -2   8   19.10    1.25
  -1  -2   8   18.97    4.86
   1   2  -7   14.69    1.67
   1   2  -7   17.35    8.33
  -1  -2   7   11.28    1.18
  -1  -2   7   14.37    1.25
  -1  -2   7   11.78    1.72
   1   2  -6  197.91    6.56
   1   2  -6  211.37    9.34
  -1  -2   6  203.23    5.70
  -1  -2   6  204.31    6.20
  -1  -2   6  204.61    8.85
   1   2  -5  536.29    7.35
   1   2  -5  540.09   11.02
  -1  -2   5  522.27    5.03
  -1  -2   5  521.93    6.80
  -1  -2   5  518.84    9.26
   1   2  -4 2194.02   25.44
  -1  -2   4 2272.31   21.10
  -1  -2   4 2266.12   18.49
  -1  -2   4 2211.86   25.54
  -1  -2   4 2305.93   25.74
   1   2  -3 1290.29   14.32
  -1  -2   3 1327.16   10.25
  -1  -2   3 1318.87   14.15
   1   2  -2 4432.11   22.57
   1   2  -2 4490.97   30.15
  -1  -2   2 4373.69   29.84
  -1  -2   2 4384.03   29.92
   1   2  -1 3409.59   19.26
  -1  -2   1 3477.62   20.00
  -1  -2   1 3421.59   24.04
   1   2   0   46.65    1.87
   1   2   0   44.60    1.76
  -1  -2   0   46.82    1.95
  -1  -2   0   44.42    2.21
   1   2   1  530.23    6.25
  -1  -2  -1  514.21    6.19
  -1  -2  -1  505.82    6.51
   1   2   2    5.36    2.77
   1   2   2    4.11    0.77
   1   2   2    4.84    0.33
  -1  -2  -2    6.60    1.07
  -1  -2  -2    5.66    0.83
   1   2   3    9.20    0.92
   1   2   3    9.81    1.19
   1   2   3    8.78    1.03
  -1  -2  -3   12.22    1.33
  -1  -2  -3    8.97    0.97
  -1  -2  -3    6.09    1.08
  -1  -2  -3   10.14    0.97
   1   2   4   11.96    1.02
   1   2   4    9.08    1.16
   1   2   4   11.34    1.12
   1   2   4   11.76    1.33
  -1  -2  -4   10.44    1.03
  -1  -2  -4    8.48    1.26
  -1  -2  -4   10.24    0.90
  -1  -2  -4   10.48    1.63
   1   2   5    2.77    0.88
   1   2   5    2.33    0.89
   1   2   5    4.68    1.07
   1   2   5    2.69    0.91
  -1  -2  -5    4.71    1.17
  -1  -2  -5    2.18    1.05
  -1  -2  -5    3.86    1.20
  -1  -2  -5    4.45    2.76
   1   2   6   70.09    3.98
   1   2   6   66.43    3.45
   1   2   6   61.90    3.47
  -1  -2  -6   65.40    4.31
  -1  -2  -6   67.54    4.03
   1   2   7   91.27    4.37
   1   2   7   91.12    4.82
  -1  -2  -7   83.78    5.24
  -1  -2  -7   82.32    5.32
  -1  -2  -8   27.43    3.21
  -1  -2  -8   27.91    2.99
  -1  -2  -8   28.34    2.66
  -1  -2  -8   31.17    4.63
  -1  -2  -9  139.12    7.99
  -1  -2  -9  146.90    6.30
  -1  -2  -9  141.66    6.10
  -1  -2  -9  145.63    8.32
  -1  -2 -10    2.74    1.91
  -1  -2 -10    2.04    3.41
  -1  -2 -10    5.22    2.60
  -1  -2 -10    4.47    4.31
  -1  -2 -11   25.41    3.53
  -1  -2 -11   28.69    4.59
  -1  -2 -11   32.41    6.43
  -1  -2 -11   25.58    5.65
  -1  -2 -12   39.40    5.39
  -1  -2 -12   43.65   12.73
  -1  -2 -12   43.28   14.32
  -1  -2 -12   47.60    4.32
  -1  -2 -13   85.09    6.02
  -1  -2 -13   86.16    6.96
  -1  -2 -13  112.11    7.42
  -1  -2 -14    1.07    2.11
  -1  -2 -14    0.72    1.93
  -1  -2 -14    1.96    2.14
  -1  -2 -15   11.13    5.64
  -1  -2 -15   16.83    8.76
  -1  -2 -16    2.89    3.69
  -1  -2 -16    1.74    1.68
   1   3 -15    3.83    6.45
   1   3 -14    2.12    2.71
   1   3 -13    2.07    3.92
   1   3 -12    3.91    2.29
   1   3 -12    1.83    3.63
   1   3 -11    5.08    2.04
   1   3 -11    1.88    4.83
   1   3 -11    2.03    1.72
   1   3 -10    3.11    2.59
   1   3 -10    2.73    3.13
   1   3 -10    1.33    1.28
   1   3  -9    6.03    1.99
   1   3  -9    3.48    2.22
   1   3  -9    5.83    3.05
   1   3  -8    1.54    0.94
   1   3  -8    3.80    3.13
  -1  -3   8    3.18    2.93
   1   3  -7    1.44    1.21
   1   3  -7    2.38    3.72
  -1  -3   7    2.60    1.30
   1   3  -6    0.63    0.92
   1   3  -6   -0.26    1.30
  -1  -3   6   -0.08    1.00
   1   3  -5   78.63    3.47
   1   3  -5   76.17    4.99
  -1  -3   5   74.49    3.32
  -1  -3   5   82.94    6.23
  -1  -3   4 2833.75   14.33
   1   3  -3    5.64    1.01
   1   3  -3    5.47    2.43
  -1  -3   3    7.88    1.18
  -1  -3   3    4.95    1.35
  -1  -3   3    5.47    2.08
   1   3  -2  243.47    6.50
   1   3  -2  259.29    8.10
   1   3  -2  249.01    9.15
  -1  -3   2  263.93    8.31
  -1  -3   2  253.30    9.41
  -1  -3   2  253.66    9.76
   1   3  -1  164.79    5.88
   1   3  -1  155.53    4.58
   1   3  -1  166.99    5.41
  -1  -3   1  161.83    5.30
  -1  -3   1  159.60    5.81
  -1  -3   1  169.62    4.72
   1   3   0  538.84    8.39
   1   3   0  540.17    6.47
   1   3   0  529.78    6.18
  -1  -3   0  541.59    6.43
  -1  -3   0  533.12    8.71
  -1  -3   0  541.87    6.62
   1   3   1  565.78    5.04
   1   3   1  564.52    7.35
   1   3   1  567.02    8.30
  -1  -3  -1  577.65    8.42
  -1  -3  -1  588.19    7.53
   1   3   2  142.11    4.87
   1   3   2  125.99    4.51
  -1  -3  -2  117.39    4.32
  -1  -3  -2  120.80    4.40
   1   3   3  734.37   10.21
   1   3   3  717.38    9.66
  -1  -3  -3  704.59    9.84
  -1  -3  -3  686.21    8.65
   1   3   4   61.77    3.35
   1   3   4   57.77    3.13
   1   3   4   65.19    2.22
  -1  -3  -4   58.58    2.44
  -1  -3  -4   58.12    3.19
  -1  -3  -4   60.48    2.71
   1   3   5  484.78    7.18
   1   3   5  471.12   11.19
  -1  -3  -5  468.13    9.19
  -1  -3  -5  506.35    7.99
  -1  -3  -5  501.84    7.27
  -1  -3  -5  493.12   10.12
  -1  -3  -5  498.50    7.22
   1   3   6  442.07    5.62
   1   3   6  460.70    7.99
  -1  -3  -6  435.98    9.78
  -1  -3  -6  451.73   10.71
  -1  -3  -6  474.81    7.44
   1   3   7    7.25    1.33
   1   3   7    8.10    0.74
   1   3   7    8.98    3.90
  -1  -3  -7    8.50    1.76
  -1  -3  -7    8.69    3.94
  -1  -3  -7   10.89    5.65
  -1  -3  -7   13.48    5.27
  -1  -3  -8  544.99   16.71
  -1  -3  -8  543.79   17.05
  -1  -3  -8  514.10   14.07
  -1  -3  -8  548.38   14.20
  -1  -3  -9    5.04    2.92
  -1  -3  -9    4.68    2.79
  -1  -3  -9    3.63    2.19
  -1  -3  -9    6.87    3.72
  -1  -3 -10   22.28    4.03
  -1  -3 -10   24.49    3.30
  -1  -3 -10   24.93    3.29
  -1  -3 -10   28.01    3.34
  -1  -3 -11    2.95    2.10
  -1  -3 -11    5.78    2.65
  -1  -3 -11    2.61    2.94
  -1  -3 -11    4.86    2.34
  -1  -3 -12    1.69    1.06
  -1  -3 -12    1.37    1.58
  -1  -3 -12    2.15    2.37
  -1  -3 -12    1.02    0.98
  -1  -3 -13    1.18    3.17
  -1  -3 -13    3.30    3.52
  -1  -3 -13    1.18    2.27
  -1  -3 -13    0.20    1.88
  -1  -3 -14    2.22    2.57
  -1  -3 -14   -0.03    1.70
  -1  -3 -14    1.86    2.92
  -1  -3 -14    1.75    1.32
  -1  -3 -15   24.44   10.12
  -1  -3 -15   20.98    9.69
  -1  -3 -15   19.53   14.14
  -1  -3 -16    1.32    1.47
  -1  -3 -16   -0.11    0.95
   1   4 -14    0.70    1.20
   1   4 -13    1.56    3.69
   1   4 -12   12.46    2.81
   1   4 -12   10.37    6.98
   1   4 -11    4.85    2.44
   1   4 -11    1.62    4.70
   1   4 -11    3.23    1.71
   1   4 -10    3.56    2.15
   1   4 -10    7.00    7.16
   1   4 -10    1.96    3.11
   1   4  -9    2.94    1.40
   1   4  -9    4.97    3.50
   1   4  -9    3.73    3.32
   1   4  -8    6.05    1.92
   1   4  -8    7.70    4.44
   1   4  -7   73.56    3.90
   1   4  -7   74.71    7.44
  -1  -4   7   80.45    4.87
   1   4  -6   65.99    3.30
   1   4  -6   69.44    5.45
  -1  -4   6   69.30    5.18
   1   4  -5  438.34   11.36
  -1  -4   5  430.50   15.20
  -1  -4   4   21.35    4.19
   1   4  -3 1738.91   12.20
   1   4  -2 1126.86   11.56
   1   4  -2 1094.80   12.78
   1   4  -2 1090.15   16.35
  -1  -4   2 1101.49   16.71
   1   4  -1  149.64    3.96
   1   4  -1  155.09    3.58
   1   4  -1  183.12    5.99
  -1  -4   1  155.02    3.79
  -1  -4   1  149.19    4.43
   1   4   0  607.13   10.95
   1   4   0  586.19    8.42
  -1  -4   0  612.48    9.45
  -1  -4   0  578.34   10.89
  -1  -4   0  580.49    8.45
   1   4   1 2260.02   25.67
   1   4   1 2126.28   23.33
   1   4   1 2130.71   19.48
  -1  -4  -1 2218.85   21.17
  -1  -4  -1 2113.95   25.10
  -1  -4  -1 2233.24   23.56
   1   4   2 1177.39   15.29
   1   4   2 1220.14   16.39
  -1  -4  -2 1164.07   15.72
  -1  -4  -2 1183.51   16.02
   1   4   3  214.68    5.74
   1   4   3  215.93    7.28
  -1  -4  -3  226.25    6.08
  -1  -4  -3  220.79    5.69
   1   4   4  379.23    7.53
  -1  -4  -4  377.88    7.67
  -1  -4  -4  384.97    8.68
  -1  -4  -5    3.12    2.16
  -1  -4  -5    1.07    0.81
   1   4   6  163.52    5.91
  -1  -4  -6  174.91    5.67
  -1  -4  -6  160.02    8.11
   1   4   7   27.82    2.68
  -1  -4  -7   27.91    3.14
  -1  -4  -7   27.81    1.92
  -1  -4  -7   29.37    2.60
   1   4   8  123.52    2.49
  -1  -4  -8  131.64    6.98
  -1  -4  -8  131.19    5.74
  -1  -4  -8  132.42    5.25
  -1  -4  -9    5.96    4.14
  -1  -4  -9    8.21    2.56
  -1  -4  -9    8.64    2.85
  -1  -4 -10   79.10    5.14
  -1  -4 -10   83.40    7.57
  -1  -4 -10   87.71    4.85
  -1  -4 -11   59.19    5.98
  -1  -4 -11   57.38    6.39
  -1  -4 -11   53.36    4.14
  -1  -4 -12   26.95   11.59
  -1  -4 -12   25.81   10.93
  -1  -4 -12   26.17    3.44
  -1  -4 -13   80.40   13.25
  -1  -4 -13   82.55    9.49
  -1  -4 -13   70.33    8.99
  -1  -4 -14    2.03    1.88
  -1  -4 -14    1.24    1.25
  -1  -4 -14    3.55    2.43
  -1  -4 -15    5.09    4.16
  -1  -4 -15    1.75    1.81
  -1  -4 -15    2.65    2.72
  -1  -4 -16    1.68    3.70
  -1  -4 -16    2.42    3.04
   1   5 -13    2.58    2.65
   1   5 -12    1.99    2.23
   1   5 -11    6.23    2.45
   1   5 -11    3.03    3.49
   1   5 -11    4.27    2.69
   1   5 -10    3.04    1.69
   1   5 -10    4.35    4.78
   1   5 -10    1.63    1.65
   1   5  -9    3.81    1.75
   1   5  -9    3.41    4.42
   1   5  -9    1.24    1.64
   1   5  -8    1.53    1.02
   1   5  -8    2.74    2.76
   1   5  -8    0.08    1.45
   1   5  -7  122.06    5.68
   1   5  -6   58.48    3.58
   1   5  -6   48.78    4.73
  -1  -5   6   73.13    9.63
   1   5  -5   35.55    2.42
   1   5  -5   40.94    4.54
  -1  -5   5   42.04    5.62
   1   5  -4   49.66    2.76
   1   5  -4   45.70    8.01
  -1  -5   4   52.39    4.30
   1   5  -3   72.34    1.92
   1   5  -3   64.56    3.15
   1   5  -3   69.83    5.33
   1   5  -2  172.90    4.86
   1   5  -2  176.54    5.64
   1   5  -2  175.62    6.63
  -1  -5   2  175.57    7.34
   1   5  -1   71.15    3.51
   1   5  -1   79.80    3.44
   1   5  -1   73.40    4.66
  -1  -5   1   90.68    4.33
  -1  -5   1   78.12    4.19
  -1  -5   1   74.57    5.12
   1   5   0   78.19    3.51
   1   5   0   70.91    3.71
  -1  -5   0   82.93    3.90
  -1  -5   0   76.68    3.58
  -1  -5   0   79.45    4.87
   1   5   1    4.34    2.86
  -1  -5  -1    4.82    2.13
  -1  -5  -1    2.76    0.82
  -1  -5  -1    4.72    1.81
  -1  -5  -2  443.42   10.17
  -1  -5  -2  456.26    5.51
  -1  -5  -2  425.31    9.44
  -1  -5  -3   27.41    4.70
  -1  -5  -4  422.04   11.67
  -1  -5  -4  466.09    9.69
   1   5   5  245.03    6.58
  -1  -5  -5  237.11    7.82
   1   5   6   15.45    2.00
  -1  -5  -6   15.13    1.68
  -1  -5  -6   17.48    7.33
   1   5   7    0.55    0.69
  -1  -5  -7    1.48    1.27
  -1  -5  -7    0.18    0.61
   1   5   8    2.44    1.55
  -1  -5  -8    3.48    1.71
  -1  -5  -8    4.71    2.60
  -1  -5  -8    6.22    1.98
  -1  -5  -9   34.09    6.84
  -1  -5  -9   33.33    3.84
  -1  -5  -9   27.65    3.08
  -1  -5 -10   86.55    5.65
  -1  -5 -10   77.64    5.02
  -1  -5 -10   85.40    3.60
  -1  -5 -11    2.50    3.29
  -1  -5 -11    2.57    2.32
  -1  -5 -11    1.12    0.80
  -1  -5 -12   79.36    5.83
  -1  -5 -12   77.55    5.97
  -1  -5 -12   73.40    4.63
  -1  -5 -13    2.68    1.77
  -1  -5 -13    5.89    4.97
  -1  -5 -13    6.78    4.32
  -1  -5 -14   44.89    7.24
  -1  -5 -14   56.41    6.72
  -1  -5 -14   39.52   16.13
  -1  -5 -15    8.40    7.32
  -1  -5 -15    4.07    4.48
  -1  -5 -15    3.45    3.25
  -1  -5 -16    0.95    3.21
  -1  -5 -17    0.11    1.29
   1   6 -11    3.53    2.11
   1   6 -10   18.63    3.50
   1   6 -10   10.49    7.98
   1   6 -10   10.38    4.48
   1   6  -9    3.68    1.57
   1   6  -9    7.31    6.20
   1   6  -9    3.18    2.40
   1   6  -8   18.86    2.65
   1   6  -8   24.17   12.62
   1   6  -8   20.73   10.72
   1   6  -7   -0.05    1.25
   1   6  -7    5.17    4.29
   1   6  -7    1.44    2.29
   1   6  -6   54.48    8.55
   1   6  -6   42.10    6.59
   1   6  -6   52.86    4.63
   1   6  -5   63.43    3.90
   1   6  -5   60.36    5.50
  -1  -6   5   73.45    5.67
   1   6  -4  139.98    6.55
   1   6  -4  138.55    7.56
  -1  -6   4  144.54    8.32
   1   6  -3    5.98    0.83
   1   6  -3    9.68    4.21
   1   6  -3    6.61    3.32
   1   6  -2  486.96    6.80
   1   6  -2  489.76    8.74
   1   6  -2  497.83   10.93
  -1  -6   2  474.40   18.50
   1   6  -1   98.60    3.58
   1   6  -1  106.44    5.70
   1   6  -1  107.62    4.08
  -1  -6   1  122.60    7.91
   1   6   0   40.46    2.68
   1   6   0   37.09    3.36
  -1  -6   0   40.84    2.47
  -1  -6   0   40.77    2.58
  -1  -6   0   40.66    6.89
  -1  -6  -1  148.96    5.76
  -1  -6  -1  145.43    4.85
  -1  -6  -1  137.37    7.03
  -1  -6  -2  280.10    9.88
  -1  -6  -2  259.44    6.59
  -1  -6  -2  284.63   10.39
  -1  -6  -3  585.00   19.22
  -1  -6  -3  633.37   17.57
  -1  -6  -4    1.89    2.27
   1   6   5  579.51   15.14
  -1  -6  -5  594.56   17.96
   1   6   6   42.25    3.21
  -1  -6  -6   51.21    3.12
  -1  -6  -6   49.59    4.40
   1   6   7   20.21    3.15
  -1  -6  -7   17.37    2.15
  -1  -6  -7   20.50    3.78
   1   6   8    3.24    2.07
  -1  -6  -8    3.90    3.02
  -1  -6  -8    3.60    2.26
   1   6   9    0.43    0.50
  -1  -6  -9    1.90    2.39
  -1  -6  -9    2.13    2.47
  -1  -6 -10   21.08    8.75
  -1  -6 -10   18.88    3.67
  -1  -6 -10   19.87    5.03
  -1  -6 -11  107.47    7.11
  -1  -6 -11  109.19    6.46
  -1  -6 -11  115.44    4.65
  -1  -6 -12   22.88   11.81
  -1  -6 -12   24.11    3.99
  -1  -6 -12   26.07    2.63
  -1  -6 -13   65.96    8.90
  -1  -6 -13   55.40    5.84
  -1  -6 -14   40.40    6.69
  -1  -6 -14   26.30    9.46
  -1  -6 -15    1.91    3.35
  -1  -6 -15    0.37    2.59
  -1  -6 -16    6.44    7.47
   1   7 -11    4.12    4.57
   1   7 -10    1.59    1.32
   1   7 -10    2.34    2.58
   1   7 -10    1.24    2.45
   1   7  -9    7.15    2.32
   1   7  -9    8.47    6.80
   1   7  -9    5.63    2.34
   1   7  -8    2.12    1.84
   1   7  -8    1.77    1.49
   1   7  -8    1.40    3.28
   1   7  -7   -0.03    1.45
   1   7  -7    1.05    1.48
   1   7  -7    2.64    2.48
   1   7  -6    7.00    3.14
   1   7  -6    5.93    3.20
   1   7  -6    4.57    4.93
   1   7  -5  270.16    7.81
   1   7  -5  267.00   11.20
   1   7  -5  259.64   13.21
   1   7  -4   40.76    3.17
   1   7  -4   46.50   12.78
   1   7  -4   39.20    8.45
   1   7  -3  128.35    3.26
   1   7  -3  130.83    6.82
   1   7  -3  132.73    8.08
   1   7  -2  293.42    5.95
   1   7  -2  320.96    9.21
   1   7  -2  309.84   10.85
  -1  -7   2  314.78   11.07
   1   7  -1   14.11    1.81
   1   7  -1   13.99    6.83
  -1  -7   1   16.73    4.05
   1   7   0    7.97    2.14
  -1  -7   0    6.70    1.47
  -1  -7   0   11.41    2.85
   1   7   1    0.88    1.41
  -1  -7  -1    1.03    1.03
  -1  -7  -1    1.20    1.72
  -1  -7  -2   37.82    4.09
  -1  -7  -2   32.54    1.85
   1   7   4  109.97    5.57
  -1  -7  -4  111.51    7.18
   1   7   5  148.63    8.41
  -1  -7  -5  164.42    8.77
  -1  -7  -6   78.39    5.69
   1   7   7   73.24    4.71
  -1  -7  -7   67.62    4.18
  -1  -7  -7   72.78    5.96
   1   7   8    1.75    1.59
  -1  -7  -8    3.71    2.13
  -1  -7  -8    1.50    1.96
   1   7   9   87.06   10.52
  -1  -7  -9   90.52    5.31
  -1  -7  -9   86.24    9.80
   1   7  10    0.39    0.73
  -1  -7 -10    2.47    2.07
  -1  -7 -11    1.44    3.49
  -1  -7 -11    2.42    1.93
  -1  -7 -12    1.38    3.16
  -1  -7 -12    1.06    1.63
  -1  -7 -13    0.77    2.69
  -1  -7 -13    5.04    2.95
  -1  -7 -14    5.40    5.41
  -1  -7 -14    2.90    3.01
  -1  -7 -15   32.68   12.26
  -1  -7 -16    5.46    9.70
   1   8 -10   11.18    3.70
   1   8 -10    4.32    5.55
   1   8  -9    4.90    2.27
   1   8  -9    3.85    2.91
   1   8  -8    2.04    1.38
   1   8  -8    1.80    3.21
   1   8  -7   16.20    2.99
   1   8  -7   11.30    7.89
   1   8  -6    5.41    2.93
   1   8  -6    2.54    2.82
   1   8  -5    4.32    2.07
   1   8  -5    5.73    3.65
   1   8  -4  122.20    5.70
   1   8  -4  103.59    8.03
   1   8  -3   91.55    5.03
   1   8  -3   99.48    6.97
   1   8  -2    4.88    2.99
   1   8  -2   10.08    4.55
   1   8  -1   98.59    7.21
   1   8  -1  100.91    6.77
   1   8   0   29.96    3.22
   1   8   0   28.47    9.46
   1   8   1   50.29    4.62
   1   8   1   47.49    5.84
  -1  -8  -1   46.19    2.97
   1   8   2   65.34    4.09
   1   8   2   70.85    4.97
  -1  -8  -2   69.83    2.96
   1   8   3   13.14    5.35
  -1  -8  -3   13.86    1.25
  -1  -8  -3   12.02    1.87
   1   8   4   17.74    2.66
  -1  -8  -4   14.00    3.44
   1   8   5    8.78    2.96
  -1  -8  -5    6.30    3.45
   1   8   6  131.18    6.31
  -1  -8  -6  131.85   10.52
   1   8   7  192.52    8.00
   1   8   8   25.99    4.32
  -1  -8  -8   25.65    2.88
  -1  -8  -8   28.11    5.86
   1   8   9    0.70    1.50
  -1  -8  -9    1.48    1.95
  -1  -8  -9    2.07    2.75
   1   8  10   12.94    2.47
  -1  -8 -10   11.52    2.47
  -1  -8 -10   10.76    7.81
  -1  -8 -11   51.89    6.66
  -1  -8 -11   50.54    5.40
  -1  -8 -12    3.19    4.01
  -1  -8 -12    2.64    2.36
  -1  -8 -13   13.32    7.56
  -1  -8 -13   12.06    5.57
  -1  -8 -14   21.05    4.89
  -1  -8 -15    3.60    2.55
   1   9  -9    3.07    2.64
   1   9  -9    4.33    3.30
   1   9  -8    4.28    1.76
   1   9  -8    4.28    2.52
   1   9  -7    5.69    3.00
   1   9  -7    3.37    3.71
   1   9  -6    0.61    1.95
   1   9  -6    2.53    5.10
   1   9  -5   21.63    3.37
   1   9  -5   20.22   10.18
   1   9  -4    5.02    2.58
   1   9  -4    3.73    3.06
   1   9  -3   17.07    2.92
   1   9  -3   14.41   11.82
   1   9  -2   22.43    2.97
   1   9  -2   20.08   10.83
   1   9  -1    7.82    6.82
   1   9  -1    7.35    5.71
   1   9   0   28.79    3.06
   1   9   0   27.80    4.26
   1   9   1   62.58    4.87
   1   9   1   57.59    5.21
   1   9   2   29.98    9.04
   1   9   2   19.63    4.60
   1   9   3   24.12    3.25
   1   9   3   25.17    7.96
   1   9   4   17.47    8.80
   1   9   5   11.70    4.61
   1   9   6   33.69    7.03
  -1  -9  -6   32.33   14.63
   1   9   7   35.06    5.97
  -1  -9  -7   32.91   12.61
   1   9   8   13.52    7.71
  -1  -9  -8   19.52    3.20
   1   9   9    7.04    4.78
  -1  -9  -9    8.49    2.93
  -1  -9  -9   10.28    8.46
   1   9  10    3.18    3.55
  -1  -9 -10    1.99    2.30
  -1  -9 -10    5.24    4.00
  -1  -9 -11   16.08   10.96
  -1  -9 -11   14.68    3.45
  -1  -9 -12    1.76    2.19
  -1  -9 -13    4.02    3.18
  -1  -9 -14   20.22    5.06
  -1  -9 -15    0.47    1.88
   1  10  -7    3.74    2.50
   1  10  -7    1.63    1.39
   1  10  -6   10.55    3.39
   1  10  -6    8.37    6.43
   1  10  -5    2.75    2.52
   1  10  -5    1.00    1.97
   1  10  -4    1.46    1.79
   1  10  -4    1.88    3.85
   1  10  -3   14.20    4.36
   1  10  -3   14.38    5.98
   1  10  -2    1.68    4.20
   1  10  -1   28.23    4.58
   1  10  -1   24.85   12.37
   1  10   0    1.90    1.69
   1  10   0    2.00    2.22
   1  10   1    6.04    5.66
   1  10   1    3.16    5.03
   1  10   2   21.97    3.64
   1  10   2   29.06   12.74
   1  10   3    0.22    1.59
   1  10   3    1.62    6.13
   1  10   4   13.31    3.50
   1  10   4   10.15    4.51
   1  10   5   84.10   13.19
   1  10   6   94.69    8.31
   1  10   7    0.84    1.74
   1  10   8    0.53    1.53
  -1 -10  -8    0.94    1.55
   1  10   9    1.56    2.52
  -1 -10  -9    3.54    2.15
   1  10  10    0.76    1.54
  -1 -10 -10    0.55    2.32
  -1 -10 -11    6.16    3.19
  -1 -10 -12    0.70    1.81
  -1 -10 -13   29.39    5.74
  -1 -10 -14    8.49    4.25
   1  11  -5    4.63    2.52
   1  11  -5    1.52    1.75
   1  11  -4    3.44    2.05
   1  11  -4    2.54    4.47
   1  11  -3    7.97    2.69
   1  11  -3    3.70    5.45
   1  11  -2    2.14    2.31
   1  11  -2    3.18    2.41
   1  11  -1   24.84    3.36
   1  11  -1   27.20   12.40
   1  11   0    4.36    3.09
   1  11   0   -0.17    2.01
   1  11   1    4.41    2.79
   1  11   1    7.83    3.49
   1  11   2   31.78    4.00
   1  11   2   28.99   17.42
   1  11   3   37.30    5.29
   1  11   3   30.03    6.33
   1  11   4   13.85    8.94
   1  11   4   12.70    4.88
   1  11   5   52.12    5.45
   1  11   5   51.73    9.85
   1  11   6   14.05    8.67
   1  11   7  108.23    7.27
   1  11   8   15.29    4.55
  -1 -11  -8   15.34    3.27
   1  11   9    9.90    7.27
  -1 -11  -9   15.83    4.21
   1  11  10    4.64    3.30
  -1 -11 -10    9.22    3.93
  -1 -11 -11   25.03    5.45
  -1 -11 -12    5.20    3.35
  -1 -11 -13    6.66    4.07
   1  12  -3    3.09    2.88
   1  12  -2    2.69    2.47
   1  12  -2    0.04    4.19
   1  12  -1   10.11    2.90
   1  12  -1    0.10    2.43
   1  12   0    8.01    2.98
   1  12   0    8.75    4.05
   1  12   1    7.25    3.66
   1  12   1    3.83    2.99
   1  12   2   10.52    4.93
   1  12   2    8.04   10.87
   1  12   3   66.62    8.33
   1  12   3   78.15    9.12
   1  12   4    2.77    1.90
   1  12   4    4.11    4.33
   1  12   5    4.47    3.01
   1  12   5    2.50    3.50
   1  12   6    4.38    2.35
   1  12   6    0.48    2.77
   1  12   7   17.13    3.44
   1  12   7   11.43    9.94
   1  12   8    7.41    6.40
   1  12   9   41.41    7.90
  -1 -12  -9   47.75    5.40
  -1 -12 -10   23.61    4.21
  -1 -12 -11    5.53    2.77
   1  13   3   12.01    4.82
   1  13   3    6.41    5.30
   1  13   4   31.55   15.22
   1  13   5   -0.52    1.75
   1  13   5    1.07    1.87
   1  13   6    0.50    2.42
   1  13   7    0.63    1.16
   1  13   8    0.18    1.69
   2 -12  -8   13.70    4.34
  -2  12   8   12.53    3.86
  -2  12   7    8.32    3.52
  -2  12   6    1.46    2.21
  -2  12   4    0.01    1.54
  -2  12   3    1.09    1.32
  -2  12   2    6.90    3.64
   2 -11 -11   -0.16    2.02
  -2  11  11    1.93    2.14
   2 -11 -10    3.67    3.51
  -2  11  10    2.70    1.93
   2 -11  -9   13.22    3.91
  -2  11   9    9.93    5.35
   2 -11  -8   12.91    6.49
  -2  11   8   12.13    5.37
  -2  11   7    2.91    2.65
  -2  11   6    6.38    2.73
  -2  11   5    1.94    2.41
  -2  11   4    2.68    2.45
  -2  11   2    4.24    2.80
  -2  11   2    6.22    4.17
  -2  11   1   -0.13    1.60
  -2  11   1    1.43    2.25
  -2  11   0    3.57    2.91
  -2  11   0    5.43    3.82
  -2  11  -1    2.94    3.10
  -2  11  -1    1.05    2.59
  -2  11  -2    2.46    3.19
  -2  11  -2    6.07    4.06
  -2  11  -3    2.95    3.25
  -2  11  -3    3.51    4.18
   2 -10 -13    1.26    3.42
  -2  10  13    1.99    2.28
   2 -10 -12   29.39    5.70
  -2  10  12   23.95    3.95
   2 -10 -11    5.71    2.72
  -2  10  11    3.72    2.37
   2 -10 -10   11.70    5.80
  -2  10  10   16.11    3.20
   2 -10  -9   24.56    4.42
  -2  10   9   17.97    3.75
   2 -10  -8    1.75    2.44
  -2  10   8    1.28    1.65
  -2  10   7    2.38    3.51
  -2  10   6    1.15    1.93
  -2  10   5   11.81    3.74
  -2  10   4   30.11    7.87
  -2  10   3    8.97    6.32
  -2  10   2   12.44    9.09
  -2  10   2   13.11    6.20
  -2  10   1   10.45    3.58
  -2  10   1   11.95    8.12
  -2  10   0    0.30    2.15
  -2  10   0    2.34    2.43
  -2  10  -1    3.34    2.52
  -2  10  -1    0.90    4.94
  -2  10  -2    1.37    2.02
  -2  10  -2    0.86    2.99
  -2  10  -3    4.85    4.21
  -2  10  -3    1.54    3.05
  -2  10  -4    8.93    4.82
  -2  10  -4   12.76    4.11
  -2  10  -5    3.21    2.52
  -2  10  -5    5.21    3.40
  -2  10  -6    0.84    2.20
   2  -9 -14    3.42    2.92
   2  -9 -13    1.69    1.92
   2  -9 -12    0.33    1.96
   2  -9 -11   10.74    3.79
   2  -9 -10   10.28    3.27
  -2   9  10   12.51    2.80
   2  -9  -9    3.23    2.58
  -2   9   9    0.85    1.26
   2  -9  -8   30.67    4.76
  -2   9   8   22.20    3.34
   2  -9  -7   10.40    3.66
  -2   9   7    6.10    2.30
  -2   9   6    6.59    2.79
  -2   9   5    1.99    1.86
  -2   9   4  135.28    8.50
  -2   9   3  114.61    6.86
  -2   9   2  143.92    7.23
  -2   9   2  118.06    9.18
  -2   9   1   87.93   10.00
  -2   9   1   83.32   10.26
  -2   9   0   54.07    5.57
  -2   9   0   57.09    5.49
  -2   9  -1    3.75    3.35
  -2   9  -1    2.21    3.69
  -2   9  -2   19.68    3.48
  -2   9  -2   23.03   13.62
  -2   9  -3    0.09    2.19
  -2   9  -3    0.84    2.26
  -2   9  -4    2.83    2.52
  -2   9  -4    2.46    2.19
  -2   9  -5    4.08    3.56
  -2   9  -5    0.45    1.62
  -2   9  -6    1.45    1.89
  -2   9  -6    5.91    3.44
  -2   9  -7    4.90    5.37
  -2   9  -8   33.16    5.40
   2  -8 -15    6.44    4.58
   2  -8 -14    3.73    2.71
   2  -8 -13   12.62    3.83
   2  -8 -12    1.45    1.74
   2  -8 -11    2.39    2.04
   2  -8 -10    1.26    1.71
   2  -8  -9   -0.36    1.70
   2  -8  -8  100.66    6.95
  -2   8   8   85.38    5.88
   2  -8  -7   31.60    4.07
  -2   8   7   26.30    3.65
  -2   8   6   21.10    3.12
  -2   8   5   62.61    4.76
  -2   8   4  159.00    7.52
  -2   8   3   55.43    4.67
  -2   8   2  129.85    7.09
  -2   8   2  119.09    8.89
  -2   8   1   26.85    3.49
  -2   8   1   24.16    6.61
  -2   8   0   23.94    3.16
  -2   8   0   32.39    8.95
  -2   8  -1    0.18    1.84
  -2   8  -1    0.21    1.35
  -2   8  -2   11.99    1.83
  -2   8  -2   13.12    2.73
  -2   8  -2    9.95    6.79
  -2   8  -3   12.27    3.57
  -2   8  -3   15.64    3.23
  -2   8  -3   16.31    4.23
  -2   8  -4    2.08    1.32
  -2   8  -4    0.68    1.69
  -2   8  -5    2.16    1.80
  -2   8  -5    0.73    1.39
  -2   8  -6    7.33    3.06
  -2   8  -6    7.78    5.12
  -2   8  -7    2.69    2.59
  -2   8  -7    3.36    2.68
  -2   8  -8    2.75    1.90
  -2   8  -9   30.05    5.41
   2  -7 -16    4.65    5.09
   2  -7 -15   23.92    5.28
   2  -7 -14   13.42    4.48
   2  -7 -13    0.47    1.70
   2  -7 -12   14.64    3.64
   2  -7 -11    2.39    1.94
   2  -7 -11    1.40    1.09
   2  -7 -10    1.57    2.45
   2  -7  -9  130.73    6.96
   2  -7  -9  125.83    5.41
   2  -7  -8   38.41    4.22
   2  -7  -7  517.30   15.10
  -2   7   6  109.16    5.36
  -2   7   5  137.67    8.12
  -2   7   4    9.15    2.44
  -2   7   3  426.12    9.65
  -2   7   2    2.58    2.60
  -2   7   2    1.49    1.98
  -2   7   1  181.66   11.16
  -2   7   1  183.00    7.50
  -2   7   0   26.69    3.49
  -2   7   0   27.23    5.21
  -2   7  -1    5.20    2.29
  -2   7  -1    6.50    2.98
  -2   7  -2    9.04    1.46
  -2   7  -2    8.27    2.52
  -2   7  -2   10.62    4.13
  -2   7  -3    0.76    0.86
  -2   7  -3    1.89    1.69
  -2   7  -3    1.88    1.27
  -2   7  -4   54.33    2.54
  -2   7  -4   51.03    5.32
  -2   7  -4   48.60    5.03
  -2   7  -5   17.13    7.23
  -2   7  -5   15.71    9.08
  -2   7  -6    1.96    1.72
  -2   7  -6    8.01    4.26
  -2   7  -7    3.96    2.16
  -2   7  -7    0.94    1.76
  -2   7  -8    6.72    3.08
  -2   7  -9    0.86    1.88
  -2   7 -10    4.01    2.75
  -2   7 -11   17.42    4.58
   2  -6 -16    2.29    2.75
   2  -6 -15    2.00    2.03
   2  -6 -14    1.36    1.98
   2  -6 -13   37.22    5.63
   2  -6 -13   25.03    3.68
   2  -6 -12   13.03    3.58
   2  -6 -12   13.27    3.05
   2  -6 -11   69.30    6.81
   2  -6 -11   66.24    4.62
   2  -6 -10   57.34    5.78
   2  -6 -10   56.98    4.14
   2  -6  -9  135.79    7.21
   2  -6  -9  129.74    5.65
   2  -6  -8  142.63    7.22
   2  -6  -7    3.12    2.20
   2  -6  -6   13.95    2.86
  -2   6   5  102.74    5.67
  -2   6   4   30.25    2.90
  -2   6   3   12.68    6.43
  -2   6   3   12.78    5.87
  -2   6   2   52.06    3.53
  -2   6   2   52.29    3.76
  -2   6   1    1.34    1.41
  -2   6   1    1.63    1.62
  -2   6   0   94.40    4.84
  -2   6   0   98.79    7.42
  -2   6  -1  133.90    6.96
  -2   6  -1  139.04    7.53
  -2   6  -2    5.06    1.52
  -2   6  -2    3.66    1.87
  -2   6  -2    3.87    2.94
  -2   6  -3    6.78    1.24
  -2   6  -3   10.55    3.48
  -2   6  -3    6.12    3.07
  -2   6  -4  267.70    5.52
  -2   6  -4  276.14   12.46
  -2   6  -4  264.96   14.15
  -2   6  -5    2.01    1.05
  -2   6  -5    5.58    2.55
  -2   6  -5    2.80    2.66
  -2   6  -6  239.56    8.66
  -2   6  -6  246.46   11.55
  -2   6  -7    8.04    7.63
  -2   6  -7    8.28    6.63
  -2   6  -8    6.88    2.87
  -2   6  -9   12.86    3.15
  -2   6 -10    3.10    2.58
  -2   6 -11    4.04    3.12
  -2   6 -12    4.91    2.84
   2  -5 -17    1.76    2.87
   2  -5 -16    7.07    6.71
   2  -5 -15    5.92    3.61
   2  -5 -15    7.04    2.83
   2  -5 -14    3.19    3.52
   2  -5 -14    3.33    2.24
   2  -5 -13   10.87    3.35
   2  -5 -13   13.16    3.11
   2  -5 -12   21.62    4.38
   2  -5 -12   25.69    4.02
   2  -5 -11  103.03    7.85
   2  -5 -11  101.30    6.21
   2  -5 -10  260.81   10.52
   2  -5 -10  269.13    8.98
   2  -5  -9    2.18    2.47
   2  -5  -9    4.60    2.31
   2  -5  -8  243.11    8.88
   2  -5  -8  273.51    8.06
   2  -5  -7  138.51    7.29
   2  -5  -6   69.14    4.38
  -2   5   4  260.91    7.99
  -2   5   2    1.03    1.09
  -2   5   2    0.91    1.14
  -2   5   1  158.07    5.69
  -2   5   1  147.12    7.03
  -2   5   0    6.34    1.20
  -2   5   0    4.77    2.41
  -2   5  -1   24.12    2.34
  -2   5  -1   24.08    5.23
  -2   5  -2   37.00    2.03
  -2   5  -2   31.51    2.77
  -2   5  -2   31.38    3.18
  -2   5  -3   16.80    1.45
  -2   5  -3   14.50    2.79
  -2   5  -3   14.08    7.19
  -2   5  -4    2.12    1.31
  -2   5  -4    0.96    1.68
  -2   5  -4    0.89    1.30
  -2   5  -5   35.63    2.14
  -2   5  -5   31.26    3.22
  -2   5  -5   35.18    4.11
  -2   5  -6  102.68    6.03
  -2   5  -6  105.00    6.58
  -2   5  -7    6.56    2.39
  -2   5  -7    8.68    2.41
  -2   5  -8   10.36    3.40
  -2   5  -9    7.30    3.36
  -2   5 -10   26.43    4.22
  -2   5 -11    2.65    2.68
  -2   5 -12    9.23    3.47
  -2   5 -13    4.28    3.17
   2  -4 -17    0.94    1.47
   2  -4 -17    0.66    1.51
   2  -4 -16    3.24    3.41
   2  -4 -16    1.41    4.50
   2  -4 -15    1.82    2.53
   2  -4 -15    2.57    2.62
   2  -4 -14    5.37    4.44
   2  -4 -14    3.28    1.84
   2  -4 -13    6.90    4.70
   2  -4 -13    5.42    3.06
   2  -4 -12    4.82    2.70
   2  -4 -12   10.81    3.17
   2  -4 -11   24.50    4.01
   2  -4 -11   33.87    4.29
   2  -4 -10  476.74   15.46
   2  -4 -10  498.03   12.46
   2  -4  -9  165.85    8.24
   2  -4  -9  159.08    6.48
   2  -4  -9  166.90    6.58
   2  -4  -8   68.15    5.83
   2  -4  -8   74.56    5.05
   2  -4  -8   72.87    4.09
   2  -4  -7   12.65    2.49
   2  -4  -6  106.87    4.87
   2  -4  -5  185.81    6.75
  -2   4   4   91.92    4.49
  -2   4   2   83.46    3.69
  -2   4   1  218.04    7.21
  -2   4   1  203.76    7.29
  -2   4   0  200.22    6.74
  -2   4   0  184.38    6.89
  -2   4  -1    1.02    0.95
  -2   4  -2  194.43    5.23
  -2   4  -2  200.52    6.46
  -2   4  -2  205.86    7.39
  -2   4  -3   11.19    1.09
  -2   4  -3   10.50    1.78
  -2   4  -3   11.31    2.69
  -2   4  -4    1.30    0.76
  -2   4  -4    1.60    1.37
  -2   4  -4    1.13    1.39
  -2   4  -5   64.55    3.20
  -2   4  -5   64.91    4.48
  -2   4  -5   63.72    4.93
  -2   4  -6   86.22    3.14
  -2   4  -6   83.65    4.78
  -2   4  -6   88.73    4.60
  -2   4  -7    3.35    2.64
  -2   4  -8    1.42    1.63
  -2   4  -9   13.97    3.64
  -2   4 -10    2.40    2.82
  -2   4 -11    7.11    3.48
  -2   4 -12   13.05    5.07
  -2   4 -13    4.64    3.27
  -2   4 -14   17.61    4.07
   2  -3 -17    2.68    2.76
   2  -3 -17    3.45    2.66
   2  -3 -16    2.93    4.49
   2  -3 -16    4.52    5.37
   2  -3 -15    0.68    3.08
   2  -3 -15    1.97    2.44
   2  -3 -14    3.72    2.95
   2  -3 -14    4.59    3.19
   2  -3 -13    2.95    2.64
   2  -3 -13    3.38    2.57
   2  -3 -12   34.87   17.18
   2  -3 -12   40.54    4.67
   2  -3 -11  272.70   18.26
   2  -3 -11  286.09   10.82
   2  -3 -10    1.20    2.07
   2  -3 -10    2.64    1.83
   2  -3  -9   50.44    4.58
   2  -3  -9   54.46    4.24
   2  -3  -9   43.01    2.49
   2  -3  -8  183.70    7.69
   2  -3  -8  182.57    6.53
   2  -3  -8  174.74    5.70
   2  -3  -7    1.92    1.40
   2  -3  -7    2.90    2.38
   2  -3  -7    0.34    0.37
  -2   3   7    1.00    0.57
   2  -3  -6 1377.38   18.26
   2  -3  -6 1384.24   15.80
   2  -3  -5  139.03    5.97
   2  -3  -5  147.93    5.37
   2  -3  -4   46.51    3.14
   2  -3  -3   26.24    2.41
  -2   3   3   25.02    2.12
   2  -3  -2   52.41    2.95
  -2   3   2   42.39    2.36
   2  -3  -1   12.83    4.30
   2  -3  -1   10.13    1.09
  -2   3   1   10.61    1.23
   2  -3   0    0.29    0.48
   2  -3   0    1.08    0.62
  -2   3   0    0.76    0.53
  -2   3  -1   65.19    3.25
  -2   3  -1   56.25    3.47
  -2   3  -2 1111.14   12.70
  -2   3  -2 1097.57   13.67
  -2   3  -3    3.54    4.07
  -2   3  -4  390.31    9.42
  -2   3  -4  387.13   10.59
  -2   3  -4  382.51   11.94
  -2   3  -5   84.03    3.28
  -2   3  -5   96.94    5.19
  -2   3  -5   88.43    3.99
  -2   3  -6  153.06    4.84
  -2   3  -6  173.77    6.55
  -2   3  -7  157.07    4.52
  -2   3  -7  151.84    7.02
  -2   3  -8    1.90    1.49
  -2   3  -8    4.56    2.41
  -2   3  -9   52.33    2.64
  -2   3  -9   56.74    4.67
  -2   3 -10   10.14    3.15
  -2   3 -11   22.28    3.45
  -2   3 -12   10.86    3.18
  -2   3 -13   63.24    6.75
  -2   3 -14    6.29    3.79
   2  -2 -17    1.79    2.39
   2  -2 -17    2.08    1.99
   2  -2 -16    3.35    2.71
   2  -2 -16    2.38    2.18
   2  -2 -15    2.25    3.66
   2  -2 -15    0.97    2.48
   2  -2 -14    4.63    3.09
   2  -2 -14    6.26    4.26
   2  -2 -13   18.69    9.14
   2  -2 -13   23.09    4.74
   2  -2 -12   28.36   12.00
   2  -2 -12   34.78    4.36
   2  -2 -11   71.73    6.61
   2  -2 -11   54.30    5.32
   2  -2 -10    7.71    3.72
   2  -2 -10   12.32    2.77
   2  -2 -10    9.13    1.45
   2  -2  -9    4.61    2.16
   2  -2  -9    2.50    2.26
   2  -2  -9    3.15    1.46
  -2   2   9    2.15    1.18
   2  -2  -8    8.07    2.29
   2  -2  -8    4.38    2.31
  -2   2   8    4.25    1.14
   2  -2  -7  170.94    7.04
   2  -2  -7  151.98    6.94
  -2   2   7  160.82    6.74
   2  -2  -6  785.88   13.18
  -2   2   6  791.98   11.88
   2  -2  -5  346.72    8.00
   2  -2  -4   28.92    2.35
   2  -2  -3 2237.50   18.72
  -2   2   3 2189.19   15.16
  -2   2   2 1516.36   11.46
   2  -2  -1   20.35    3.39
   2  -2  -1   19.27    1.19
  -2   2   1   17.34    1.16
   2  -2   0  129.82    4.39
   2  -2   0  132.52    4.06
  -2   2   0  131.83    4.08
   2  -2   1  102.84    3.42
   2  -2   1  100.94    3.83
  -2   2  -1   97.12    3.08
  -2   2  -1   93.12    3.33
   2  -2   2  319.98    5.47
   2  -2   2  313.10    6.26
  -2   2  -2  308.15    4.82
  -2   2  -2  337.97    6.40
   2  -2   3  338.14    6.81
  -2   2  -3  336.15    7.13
   2  -2   4   46.10    1.61
   2  -2   4   44.44    2.56
  -2   2  -4   43.68    2.04
  -2   2  -4   39.80    2.85
   2  -2   5   84.74    2.42
  -2   2  -5   81.07    3.16
  -2   2  -5   85.43    4.08
  -2   2  -5   81.21    3.84
   2  -2   6  634.39   13.75
  -2   2  -6  631.27   14.82
  -2   2  -6  622.22   16.67
   2  -2   7   78.69    2.91
  -2   2  -7   72.81    3.35
  -2   2  -7   77.81    5.03
   2  -2   8   36.40    1.99
  -2   2  -8   33.83    5.35
  -2   2  -8   38.32    4.11
  -2   2  -9   12.37    1.79
  -2   2  -9   12.79    2.51
  -2   2 -10   15.14    4.76
  -2   2 -10   22.37    4.18
  -2   2 -11   28.47    4.38
  -2   2 -12    7.81    2.63
  -2   2 -13   60.18    6.73
  -2   2 -14    3.76    2.81
  -2   2 -15   10.00    3.77
   2  -1 -17    2.39    2.13
   2  -1 -16   13.29    6.74
   2  -1 -15    1.48    2.09
   2  -1 -15    0.46    2.74
   2  -1 -14    5.60    4.11
   2  -1 -14    2.23    3.28
   2  -1 -13   12.04    5.67
   2  -1 -13    8.96    7.12
   2  -1 -12   29.39   15.28
   2  -1 -12   23.82    4.63
   2  -1 -11  193.87   10.28
   2  -1 -11  186.73    9.10
   2  -1 -10    4.36    2.47
   2  -1 -10    2.59    4.47
  -2   1  10    1.67    0.83
   2  -1  -9   39.65    4.41
   2  -1  -9   35.47    6.88
  -2   1   9   36.36    2.31
   2  -1  -8   34.66    3.61
   2  -1  -8   36.31    4.31
  -2   1   8   39.74    2.41
   2  -1  -7  360.77   11.85
   2  -1  -7  364.99   12.35
  -2   1   7  368.20    9.03
   2  -1  -6  163.13    7.17
   2  -1  -6  152.44    6.81
  -2   1   6  153.10    7.42
  -2   1   6  161.99    5.34
   2  -1  -5    8.89    1.93
  -2   1   5   10.13    3.06
  -2   1   5    8.09    1.19
   2  -1  -4 2476.50   21.53
  -2   1   4 2364.10   19.40
   2  -1  -3   11.06    1.52
  -2   1   3   11.87    0.74
  -2   1   3   11.55    1.92
   2  -1  -2 3495.31   23.35
  -2   1   2 3374.20   19.20
   2  -1  -1  189.79    4.86
  -2   1   1  191.47    4.89
   2  -1   0    0.56    0.27
  -2   1   0    0.37    0.33
   2  -1   1  728.86    7.08
  -2   1  -1  702.17    7.44
  -2   1  -1  714.38    6.84
   2  -1   2  268.53    9.04
   2  -1   2  282.24    3.82
   2  -1   2  265.88    8.87
  -2   1  -2  254.99    8.53
  -2   1  -2  277.41    5.03
   2  -1   3  272.53    5.15
   2  -1   3  289.25    4.26
   2  -1   3  295.13    5.81
   2  -1   3  268.76    9.32
  -2   1  -3  268.09    9.48
  -2   1  -3  273.81    4.82
   2  -1   4    1.27    0.50
   2  -1   4    0.65    0.68
  -2   1  -4    1.66    1.06
   2  -1   5  366.72    5.71
   2  -1   5  351.87    6.76
  -2   1  -5  376.19    6.79
  -2   1  -5  360.33    7.77
   2  -1   6  136.15    4.38
  -2   1  -6  123.98    4.67
  -2   1  -6  124.05    5.40
   2  -1   7   88.32    3.04
  -2   1  -7   93.46    3.97
  -2   1  -7   90.55    4.93
  -2   1  -7   94.29    3.48
   2  -1   8  594.32   18.29
  -2   1  -8  582.89   19.83
  -2   1  -8  634.08   21.82
  -2   1  -8  600.10   20.64
  -2   1  -9    9.34    1.84
  -2   1  -9   13.28    2.89
  -2   1  -9    9.76    3.40
  -2   1 -10    2.70    1.56
  -2   1 -10    0.13    1.89
  -2   1 -11   38.96    3.36
  -2   1 -11   37.06    4.37
  -2   1 -12    6.29    5.48
  -2   1 -12   15.40    3.80
  -2   1 -13    2.65    2.51
  -2   1 -14   11.95    3.97
  -2   1 -15    9.41    5.93
  -2   1 -16    0.79    1.76
   2   0 -16    1.95    2.63
   2   0 -15    2.67    3.09
   2   0 -14    7.18    4.49
   2   0 -13   10.57    4.44
   2   0 -13    4.49    2.99
   2   0 -12   15.06    7.54
   2   0 -12   16.51    8.94
   2   0 -12   19.73   11.08
   2   0 -11    0.21    0.92
   2   0 -11    1.18    2.52
   2   0 -11    1.12    2.83
  -2   0  11   -0.03    0.36
   2   0 -10   28.31    5.06
   2   0 -10   39.17    5.36
   2   0 -10   30.98   16.35
  -2   0  10   26.86    2.00
  -2   0  10   31.21    5.94
   2   0  -9   61.67    3.76
   2   0  -9   64.51    5.47
   2   0  -9   62.12   11.55
  -2   0   9   58.96    2.48
  -2   0   9   57.82    2.90
   2   0  -8  673.91   11.01
   2   0  -8  675.40   13.86
   2   0  -8  699.95   16.53
  -2   0   8  662.21    6.96
   2   0  -7  177.25    7.83
   2   0  -7  184.13    6.20
   2   0  -7  183.37    7.65
  -2   0   7  182.30    6.70
  -2   0   7  188.94    4.93
   2   0  -6    0.70    1.07
   2   0  -6    1.89    1.61
  -2   0   6    1.17    0.63
  -2   0   6    1.41    0.50
   2   0  -5 1595.69   20.72
   2   0  -5 1645.91   23.51
  -2   0   5 1721.10   15.48
   2   0  -4  185.93    6.77
  -2   0   4  197.86    4.68
  -2   0   4  180.74    6.12
   2   0  -3  454.59    7.47
  -2   0   3  449.21    6.93
   2   0  -2  592.14    7.49
  -2   0   2  589.09    4.09
   2   0  -1 1565.38   11.99
   2   0  -1 1583.39    9.66
  -2   0   1 1560.07   10.03
  -2   0   1 1537.19   11.32
   2   0   0 5316.58   29.29
  -2   0   0 5264.52   30.05
   2   0   1  680.91    6.34
  -2   0  -1  670.90    6.75
   2   0   2 2397.56   16.28
   2   0   2 2397.99   17.24
  -2   0  -2 2341.07   17.92
   2   0   3  149.99    4.50
   2   0   3  161.89    5.05
  -2   0  -3  143.75    4.66
  -2   0  -3  142.40    4.90
   2   0   4  206.91    5.20
   2   0   4  220.35    4.53
   2   0   4  222.39    4.71
   2   0   4  241.33    5.28
   2   0   4  229.86    4.04
  -2   0  -4  220.57    5.12
  -2   0  -4  220.73    5.67
   2   0   5   12.32    1.02
   2   0   5   12.03    1.51
   2   0   5   11.41    1.44
  -2   0  -5   11.03    1.55
  -2   0  -5   13.45    2.07
   2   0   6  158.12    5.78
   2   0   6  167.85    6.59
  -2   0  -6  156.49    6.08
  -2   0  -6  171.06    6.98
   2   0   7   84.20    3.57
  -2   0  -7   85.12    4.38
  -2   0  -7   85.35    4.56
  -2   0  -7   92.90    3.43
  -2   0  -8   35.75    2.76
  -2   0  -8   32.91    5.85
  -2   0  -8   38.26    2.05
  -2   0  -9  131.37    6.35
  -2   0  -9  145.08    8.22
  -2   0  -9  134.89    5.31
  -2   0 -10  131.52   11.57
  -2   0 -10  159.03    7.44
  -2   0 -11   70.12    4.83
  -2   0 -11   79.70    5.72
  -2   0 -12   12.26    6.92
  -2   0 -12   19.54    3.95
  -2   0 -13    4.37    3.72
  -2   0 -13    7.95    3.33
  -2   0 -14    1.02    3.86
  -2   0 -15    1.62    2.14
  -2   0 -16    0.79    2.06
   2   1 -16   15.63   17.49
   2   1 -15   13.68    5.34
   2   1 -14    4.25    3.61
   2   1 -13    5.03    4.06
   2   1 -12   33.82    3.72
   2   1 -12   33.50    9.50
   2   1 -11   12.50    5.60
   2   1 -11   12.69   10.22
  -2  -1  11   14.51    3.58
   2   1 -10    0.62    1.35
   2   1 -10    0.64    1.83
  -2  -1  10    2.51    1.96
   2   1  -9    7.30    2.89
   2   1  -9    6.64    3.47
   2   1  -9    5.61    4.59
  -2  -1   9    6.27    1.20
  -2  -1   9    4.76    0.87
  -2  -1   9    4.65    3.02
   2   1  -8   -0.70    1.68
   2   1  -8    0.97    1.02
   2   1  -8    0.91    1.34
  -2  -1   8    1.64    1.36
  -2  -1   8    0.57    0.57
  -2  -1   8    0.66    1.13
   2   1  -7    3.00    1.78
   2   1  -7    1.52    0.82
   2   1  -7    1.66    1.25
  -2  -1   7    1.91    1.23
  -2  -1   7    2.84    0.67
   2   1  -6  473.12   12.12
   2   1  -6  488.17   10.99
  -2  -1   6  492.96    8.17
  -2  -1   6  514.15    5.42
   2   1  -5  232.22    7.09
   2   1  -5  233.03    6.82
  -2  -1   5  245.81    3.33
   2   1  -4   81.51    5.03
  -2  -1   4   81.89    4.33
   2   1  -3  327.44    7.57
  -2  -1   3  343.74    6.61
   2   1  -2   72.59    3.24
  -2  -1   2   77.56    2.50
  -2  -1   2   74.14    3.01
   2   1  -1  124.05    3.91
   2   1  -1  138.29    3.68
   2   1  -1  129.00    3.45
  -2  -1   1  128.87    3.64
  -2  -1   1  131.81    3.60
  -2  -1   1  136.06    4.15
   2   1   0  184.75    4.86
   2   1   0  194.17    5.09
   2   1   0  179.22    4.82
  -2  -1   0  189.55    5.18
  -2  -1   0  179.02    5.09
  -2  -1   0  190.19    4.83
   2   1   1 3713.96   23.10
   2   1   1 3604.06   23.13
  -2  -1  -1 3701.51   23.60
  -2  -1  -1 3628.68   23.54
   2   1   2 1892.24   15.14
  -2  -1  -2 1850.78   15.08
   2   1   3  378.43    4.14
   2   1   3  365.36    5.78
   2   1   3  369.35    6.14
  -2  -1  -3  366.12    6.31
  -2  -1  -3  363.45    6.49
   2   1   4 2027.98   16.89
   2   1   4 2006.42   17.00
   2   1   4 2077.82   15.23
   2   1   4 2119.67   18.27
  -2  -1  -4 2096.64   19.51
  -2  -1  -4 2053.62   18.11
   2   1   5   43.97    2.72
   2   1   5   42.83    2.73
   2   1   5   44.68    3.12
  -2  -1  -5   48.07    2.98
  -2  -1  -5   44.25    3.62
   2   1   6  162.39    5.00
   2   1   6  174.53    6.60
   2   1   6  161.36    5.92
  -2  -1  -6  158.66    7.52
  -2  -1  -6  154.51    6.51
   2   1   7   10.70    0.91
   2   1   7   11.45    1.40
  -2  -1  -7   11.56    2.28
  -2  -1  -8  189.38    6.15
  -2  -1  -8  199.02    7.21
  -2  -1  -8  213.57    6.72
  -2  -1  -8  194.75    3.15
  -2  -1  -9   53.76    3.57
  -2  -1  -9   49.55    4.25
  -2  -1  -9   58.55    6.46
  -2  -1 -10  114.02    6.10
  -2  -1 -10  101.67    6.05
  -2  -1 -10  115.11    8.79
  -2  -1 -11   26.68    9.86
  -2  -1 -11   30.39    6.83
  -2  -1 -11   25.96    3.56
  -2  -1 -12    1.44    1.89
  -2  -1 -12    3.04    2.64
  -2  -1 -13   47.75    4.79
  -2  -1 -13   47.45   16.93
  -2  -1 -14    1.37    1.50
  -2  -1 -14    3.21    2.86
  -2  -1 -15   10.90    5.21
  -2  -1 -16    0.84    3.24
   2   2 -15    4.83    7.16
   2   2 -14    6.72    8.22
   2   2 -13    0.51    1.96
   2   2 -12    0.34    1.00
   2   2 -12    0.03    2.27
   2   2 -11    4.04    1.65
   2   2 -11    5.55    3.46
  -2  -2  11    2.17    1.98
   2   2 -10   11.22    1.90
   2   2 -10    7.62    4.94
  -2  -2  10    6.14    3.71
   2   2  -9    1.14    0.89
   2   2  -9    1.62    2.50
  -2  -2   9    2.47    1.01
  -2  -2   9    1.41    0.92
  -2  -2   9    1.32    1.44
   2   2  -8  106.67    4.88
   2   2  -8  124.32    7.77
  -2  -2   8   97.31    3.99
  -2  -2   8  107.45    4.08
  -2  -2   8  117.52    6.83
   2   2  -7   20.64    1.71
   2   2  -7   14.36    2.58
  -2  -2   7   13.12    1.13
  -2  -2   7   15.08    1.16
  -2  -2   7   15.37    1.74
   2   2  -6  485.99   11.11
   2   2  -6  474.36   14.09
  -2  -2   6  477.06   11.00
  -2  -2   6  487.37   10.57
  -2  -2   6  483.72   13.20
   2   2  -5   33.15    1.60
   2   2  -5   40.08    3.54
  -2  -2   5   33.37    1.22
  -2  -2   5   33.25    1.44
  -2  -2   5   34.68    1.51
   2   2  -4  684.04   12.11
   2   2  -4  702.36    7.64
  -2  -2   4  700.19    7.60
   2   2  -3   55.47    6.33
  -2  -2   3   51.23    3.21
  -2  -2   3   49.69    1.83
   2   2  -2 3091.77   23.89
  -2  -2   2 3104.39   23.55
  -2  -2   2 2990.16   18.36
   2   2  -1 1028.07    8.28
  -2  -2   1  994.93    8.67
  -2  -2   1 1024.09   10.54
   2   2   0   11.45    2.30
   2   2   0   10.55    0.93
  -2  -2   0   10.42    1.01
  -2  -2   0    9.95    0.84
   2   2   1  592.92    7.16
   2   2   1  571.97    7.41
  -2  -2  -1  556.92    7.17
  -2  -2  -1  588.02    7.55
   2   2   2 2939.96   23.16
  -2  -2  -2 2933.23   22.79
  -2  -2  -2 2997.82   22.12
   2   2   3  295.42    5.90
  -2  -2  -3  330.65    6.72
   2   2   4  217.05    6.35
   2   2   4  222.49    7.05
   2   2   4  218.03    5.52
   2   2   4  233.67    7.42
  -2  -2  -4  191.40    6.76
  -2  -2  -4  205.17    6.92
   2   2   5  412.49    8.21
   2   2   5  382.87    5.77
   2   2   5  379.78    7.48
  -2  -2  -5  385.81    8.72
  -2  -2  -5  394.98    6.45
   2   2   6  516.09   10.65
   2   2   6  511.37    7.40
  -2  -2  -6  498.88   10.07
  -2  -2  -6  477.28   13.00
  -2  -2  -6  525.71    8.52
   2   2   7  712.19   16.29
  -2  -2  -7  683.38   17.18
  -2  -2  -7  736.77   18.04
  -2  -2  -7  687.09   20.07
  -2  -2  -8   43.25    3.32
  -2  -2  -8   48.13    4.07
  -2  -2  -8   43.75    5.33
  -2  -2  -9    4.12    2.06
  -2  -2  -9    2.41    2.71
  -2  -2  -9    3.83    1.90
  -2  -2  -9    6.73    3.98
  -2  -2 -10   26.63    6.08
  -2  -2 -10   26.19    6.14
  -2  -2 -10   28.57    3.11
  -2  -2 -11   98.97    9.30
  -2  -2 -11   94.81    5.96
  -2  -2 -11  117.84    6.19
  -2  -2 -12   67.25    4.90
  -2  -2 -12   63.82    6.29
  -2  -2 -13    5.16    3.90
  -2  -2 -14   13.40    5.90
  -2  -2 -14   18.11    8.95
  -2  -2 -15    9.87    6.18
  -2  -2 -15   12.43    7.89
  -2  -2 -16    1.34    2.17
  -2  -2 -17    0.87    1.27
   2   3 -15    0.63    3.53
   2   3 -14    2.18    4.03
   2   3 -13    2.78    3.06
   2   3 -12   11.05    5.49
   2   3 -11    1.07    0.97
   2   3 -11    2.43    3.30
  -2  -3  11    1.68    1.42
   2   3 -10   59.85    4.33
   2   3 -10   74.15    6.01
  -2  -3  10   61.34    5.20
   2   3  -9   12.19    1.66
   2   3  -9   10.85    5.49
  -2  -3   9   13.42    4.81
   2   3  -8    2.05    1.28
   2   3  -8    2.99    1.01
  -2  -3   8    3.95    0.85
  -2  -3   8    4.75    3.75
   2   3  -7    1.13    1.02
   2   3  -7    4.01    2.46
  -2  -3   7    0.51    0.49
  -2  -3   7    4.24    1.27
   2   3  -6   50.93    3.44
   2   3  -6   59.28    4.44
  -2  -3   6   53.26    2.55
  -2  -3   6   52.20    3.67
   2   3  -5   32.89    1.72
   2   3  -5   26.81    3.34
  -2  -3   5   29.05    1.18
  -2  -3   5   32.83    1.00
  -2  -3   5   34.80    3.10
   2   3  -4   25.03    2.55
  -2  -3   4   21.34    3.04
   2   3  -3    3.47    1.70
   2   3  -3    1.31    0.54
  -2  -3   3    0.90    0.47
  -2  -3   3   -0.67    1.04
   2   3  -2   25.17    1.61
   2   3  -2   24.57    1.32
   2   3  -2   23.92    2.39
  -2  -3   2   26.29    2.25
  -2  -3   2   25.43    1.57
  -2  -3   2   23.40    2.32
   2   3  -1  357.87    6.32
  -2  -3   1  354.06    5.26
   2   3   0  239.12    6.75
   2   3   0  237.23    6.58
  -2  -3   0  228.55    6.56
   2   3   1   20.43    3.22
   2   3   1   18.12    1.60
  -2  -3  -1   17.27    1.47
   2   3   2   93.97    4.02
   2   3   2   96.89    3.92
  -2  -3  -2   96.38    3.96
   2   3   3  850.61   10.99
   2   3   3  812.31   11.77
  -2  -3  -3  799.14   10.79
  -2  -3  -3  832.15   11.72
   2   3   4 1335.84   13.73
   2   3   4 1351.25   17.40
   2   3   4 1342.38   17.75
  -2  -3  -4 1332.66   17.81
  -2  -3  -4 1372.30   18.60
   2   3   5   11.59    1.40
  -2  -3  -5   13.05    2.20
  -2  -3  -5   11.68    1.25
  -2  -3  -5    7.44    3.62
  -2  -3  -5   10.58    1.29
   2   3   6    2.17    0.99
   2   3   6    1.00    0.87
  -2  -3  -6    1.27    1.28
  -2  -3  -6    0.77    1.25
  -2  -3  -6    0.43    0.63
  -2  -3  -6    0.57    0.70
   2   3   7  305.81    8.79
   2   3   7  315.29    9.09
  -2  -3  -7  317.92   10.34
  -2  -3  -7  330.34   11.27
  -2  -3  -7  327.83    9.21
   2   3   8    1.88    0.75
  -2  -3  -8    1.31    1.29
  -2  -3  -8    1.64    1.58
  -2  -3  -8    2.04    1.36
  -2  -3  -9   18.33    8.47
  -2  -3  -9   21.45    6.98
  -2  -3  -9   18.01    2.84
  -2  -3 -10    0.89    1.29
  -2  -3 -10    1.06    2.33
  -2  -3 -10    0.70    1.87
  -2  -3 -11   17.32    5.43
  -2  -3 -11   14.26    4.57
  -2  -3 -11   12.82    6.43
  -2  -3 -12    1.63    1.50
  -2  -3 -12    3.46    1.63
  -2  -3 -12    2.81    2.10
  -2  -3 -13   31.21    7.14
  -2  -3 -13   38.77   18.05
  -2  -3 -14    3.47    2.55
  -2  -3 -14    4.35    2.89
  -2  -3 -15   10.74    5.56
  -2  -3 -15   16.83    9.27
  -2  -3 -16    3.12    3.37
  -2  -3 -16    0.63    1.93
  -2  -3 -17    0.97    2.44
   2   4 -14    1.91    2.82
   2   4 -12    5.33    5.35
   2   4 -11    4.48    2.05
   2   4 -11    6.03    7.67
   2   4 -11    2.84    2.01
   2   4 -10    1.85    1.33
   2   4 -10    3.82    4.14
  -2  -4  10    2.34    1.90
   2   4  -9    2.85    1.62
   2   4  -9    0.80    1.46
  -2  -4   9    0.91    1.38
   2   4  -8   76.69    4.67
   2   4  -8   75.79   10.42
  -2  -4   8   69.69    6.79
   2   4  -7    9.11    1.82
   2   4  -7   12.39    7.02
  -2  -4   7   11.43    6.22
   2   4  -6   36.54    2.71
   2   4  -6   39.31    7.72
  -2  -4   6   39.22    4.09
   2   4  -5  107.35    3.19
  -2  -4   5  112.62   10.88
   2   4  -4  908.72   19.66
  -2  -4   4  954.06   25.86
   2   4  -3  769.47    9.18
   2   4  -3  791.34    6.83
   2   4  -3  753.43   13.16
  -2  -4   3  785.29    7.80
  -2  -4   3  760.43   14.58
   2   4  -2    3.45    2.09
   2   4  -2    2.93    0.69
   2   4  -2    4.68    1.85
  -2  -4   2    5.72    1.01
  -2  -4   2    1.58    0.84
  -2  -4   2    3.59    1.52
   2   4  -1  310.77    6.78
   2   4  -1  294.32    5.21
  -2  -4   1  302.25    5.58
  -2  -4   1  292.44    9.17
   2   4   0  968.33   12.09
  -2  -4   0  905.18   11.83
  -2  -4   0  911.21   14.57
   2   4   1 2913.31   13.48
  -2  -4  -1 2876.58   28.99
  -2  -4  -1 2904.52   22.43
   2   4   2  681.23   11.37
   2   4   2  682.38   10.80
   2   4   2  653.19    7.19
  -2  -4  -2  653.24   10.59
  -2  -4  -2  641.01   11.20
  -2  -4  -3   75.70    4.22
  -2  -4  -3   70.84    4.16
   2   4   4   -0.02    0.18
  -2  -4  -4    0.94    1.20
   2   4   5  327.27    4.72
  -2  -4  -5  320.30    5.40
  -2  -4  -5  322.56    8.24
  -2  -4  -5  330.40    7.45
   2   4   6  684.84    8.62
  -2  -4  -6  671.68   12.49
  -2  -4  -6  683.25    9.51
  -2  -4  -6  665.54   17.10
  -2  -4  -6  695.01   11.23
   2   4   7   32.08    2.19
  -2  -4  -7   34.86    3.38
  -2  -4  -7   39.17    2.61
  -2  -4  -7   35.03    3.38
  -2  -4  -7   33.59    2.81
   2   4   8   40.89    2.65
  -2  -4  -8   51.10    8.17
  -2  -4  -8   47.56    3.12
  -2  -4  -8   45.91    3.88
   2   4   9   22.67    1.26
  -2  -4  -9   24.35    3.67
  -2  -4  -9   27.67    3.06
  -2  -4  -9   24.57    6.18
  -2  -4 -10    0.92    1.66
  -2  -4 -10    1.69    1.45
  -2  -4 -10    1.17    1.68
  -2  -4 -11    0.92    2.05
  -2  -4 -11    0.47    1.91
  -2  -4 -11    1.75    1.97
  -2  -4 -12   51.28    4.76
  -2  -4 -12   44.28   13.66
  -2  -4 -12   49.10    3.93
  -2  -4 -13    9.65    6.52
  -2  -4 -13   11.30    7.19
  -2  -4 -13    9.77    5.47
  -2  -4 -14    7.68    4.58
  -2  -4 -14   15.95    8.63
  -2  -4 -14    9.50    7.31
  -2  -4 -15    4.39    4.35
  -2  -4 -15    4.67    5.04
  -2  -4 -16    4.36    3.67
  -2  -4 -16    6.93    4.82
  -2  -4 -17    5.71    3.46
   2   5 -13   -0.12    2.02
   2   5 -12    1.63    3.62
   2   5 -11   13.89    8.12
   2   5 -11   15.00    2.78
   2   5 -10    1.34    1.59
   2   5 -10    2.84    4.62
   2   5 -10   11.59    2.37
   2   5  -9    6.39    2.17
   2   5  -9    0.02    3.23
  -2  -5   9    3.76    3.22
   2   5  -8  110.99    4.87
  -2  -5   8  107.19   10.48
   2   5  -7    9.28    1.95
   2   5  -7    8.93    6.56
  -2  -5   7    7.52    3.97
   2   5  -6   38.41    2.89
   2   5  -6   48.86   13.46
  -2  -5   6   39.56    4.70
   2   5  -5    3.36    1.22
   2   5  -5    3.99    2.24
  -2  -5   5    4.43    2.76
   2   5  -4  227.00    5.07
   2   5  -4  203.57    7.83
  -2  -5   4  210.59   12.50
   2   5  -3  201.58    6.48
   2   5  -3  212.61    5.09
   2   5  -3  220.34    8.42
  -2  -5   3  220.53    5.71
  -2  -5   3  212.02   11.62
   2   5  -2   16.52    7.00
   2   5  -2   15.37    1.24
  -2  -5   2   16.41    1.91
  -2  -5   2   14.91    7.73
   2   5  -1   42.40    2.68
   2   5  -1   36.48    2.01
  -2  -5   1   33.44    2.60
  -2  -5   1   38.14    2.73
  -2  -5   1   41.67    3.46
   2   5   0  252.86    5.53
   2   5   0  249.50    5.60
  -2  -5   0  265.15    6.42
  -2  -5   0  245.10    8.22
   2   5   1   61.30    3.12
   2   5   1   66.71    3.52
  -2  -5  -1   61.93    4.09
  -2  -5  -1   60.97    4.32
   2   5   2  444.51    5.44
  -2  -5  -2  429.43   10.32
  -2  -5  -2  399.33    9.57
  -2  -5  -3 2149.09   21.63
  -2  -5  -4  790.22   15.83
  -2  -5  -4  843.97   15.69
  -2  -5  -5  208.19    8.79
  -2  -5  -5  202.99    7.37
  -2  -5  -6   97.04    5.75
  -2  -5  -6   94.25    3.49
  -2  -5  -6   99.72    4.16
  -2  -5  -7   71.97    5.05
  -2  -5  -7   75.28    3.43
  -2  -5  -7   66.58    3.89
   2   5   8   10.01    1.33
  -2  -5  -8   11.60    1.85
  -2  -5  -8   12.06    6.16
   2   5   9  169.19    5.21
   2   5   9  167.24    4.18
  -2  -5  -9  178.04   10.99
  -2  -5  -9  189.65    6.46
   2   5  10   12.39    1.45
  -2  -5 -10   10.50    2.26
  -2  -5 -10   20.66    3.63
  -2  -5 -11    8.41    3.89
  -2  -5 -11   12.96    6.31
  -2  -5 -12   63.33    6.12
  -2  -5 -12   68.15    5.99
  -2  -5 -13  107.57    7.62
  -2  -5 -13  108.76    7.92
  -2  -5 -14   15.35   11.04
  -2  -5 -14   16.71    9.52
  -2  -5 -15    3.27    5.18
  -2  -5 -15    1.16    3.29
  -2  -5 -16    1.11    2.14
  -2  -5 -17    2.61    2.53
   2   6 -11    1.92    1.06
   2   6 -10    5.39    2.22
   2   6 -10    1.71    3.40
   2   6 -10    3.31    2.72
   2   6  -9    9.68    2.59
   2   6  -9    7.39    3.86
   2   6  -9    4.83    3.02
   2   6  -8    4.51    3.40
   2   6  -8    9.54    3.84
  -2  -6   8    5.34    3.79
   2   6  -7   49.67    3.83
   2   6  -7   45.69    4.90
  -2  -6   7   49.72    8.36
   2   6  -6   73.25    3.83
   2   6  -6   81.37   11.95
  -2  -6   6   78.85    6.40
   2   6  -5  327.24    7.62
   2   6  -5  324.30   11.51
  -2  -6   5  319.41   16.61
   2   6  -4 1238.18   14.06
   2   6  -4 1164.41   41.55
  -2  -6   4 1240.01   30.09
   2   6  -3    3.45    0.80
   2   6  -3    2.27    1.23
   2   6  -3    5.95    1.98
   2   6  -2  419.21    8.34
   2   6  -2  406.79    6.04
   2   6  -2  424.92    9.03
  -2  -6   2  421.48    7.45
  -2  -6   2  390.44   12.72
   2   6  -1  125.07    5.25
   2   6  -1  131.35    4.69
   2   6  -1  132.70    5.60
  -2  -6   1  140.10    6.50
  -2  -6   1  123.07    7.24
   2   6   0   20.29    2.44
   2   6   0   18.94    1.84
  -2  -6   0   22.21    3.90
  -2  -6   0   14.55    2.44
   2   6   1  115.42    3.80
  -2  -6  -1  122.43    5.52
  -2  -6  -1  110.89    6.45
   2   6   2   58.71    2.32
  -2  -6  -2   62.09    4.01
  -2  -6  -2   55.35    4.90
  -2  -6  -3  723.68   20.18
  -2  -6  -3  748.05   19.75
  -2  -6  -4  115.94    5.80
  -2  -6  -5    9.54    4.38
  -2  -6  -5    6.67    5.87
  -2  -6  -6   65.24    5.67
  -2  -6  -6   67.35    3.15
  -2  -6  -6   65.38    4.40
  -2  -6  -7    7.96    3.28
  -2  -6  -7    5.30    1.43
  -2  -6  -7    4.74    2.20
   2   6   8    0.97    1.08
  -2  -6  -8    1.97    1.36
  -2  -6  -8    1.26    2.14
   2   6   9    6.50    1.48
  -2  -6  -9    7.55    2.08
  -2  -6  -9    4.63    2.98
   2   6  10   39.57    2.34
  -2  -6 -10   48.67    4.25
  -2  -6 -10   44.76    9.90
  -2  -6 -11   34.77    5.12
  -2  -6 -11   42.68    4.07
  -2  -6 -12    6.94    3.00
  -2  -6 -12    3.67    2.69
  -2  -6 -13   78.77    9.84
  -2  -6 -13   74.36   14.48
  -2  -6 -14   17.17   11.21
  -2  -6 -14   17.31   11.35
  -2  -6 -15   27.77   13.49
  -2  -6 -15   29.57   12.04
  -2  -6 -16    1.19    1.65
  -2  -6 -17    1.39    3.15
   2   7 -11    4.27    2.33
   2   7 -10    5.95   11.09
   2   7 -10    7.73    3.73
   2   7  -9   12.09    2.53
   2   7  -9    6.34    4.83
   2   7  -9   11.74    7.14
   2   7  -8    9.21    2.36
   2   7  -8    8.57    5.30
   2   7  -8    7.13    5.47
   2   7  -7  154.62    6.98
   2   7  -7  142.33   14.09
  -2  -7   7  159.64    9.31
   2   7  -6    1.01    1.01
   2   7  -6    0.73    3.18
  -2  -7   6    3.39    4.55
   2   7  -5   87.97    4.46
   2   7  -5   89.49    6.78
  -2  -7   5   96.14   12.24
   2   7  -4   23.27    2.90
   2   7  -4   26.12    3.99
  -2  -7   4   25.23   10.57
   2   7  -3  206.89    3.82
   2   7  -3  220.28    8.49
   2   7  -3  187.03   11.64
   2   7  -2  652.29    8.34
   2   7  -2  686.61   12.92
   2   7  -2  674.27   18.10
  -2  -7   2  681.98   19.42
   2   7  -1   24.19    2.89
   2   7  -1   26.16    2.13
   2   7  -1   25.78    5.45
  -2  -7   1   26.00    4.62
  -2  -7   1   24.60    3.72
   2   7   0   45.89    2.89
   2   7   0   45.28    3.30
  -2  -7   0   57.66    5.83
  -2  -7   0   55.38    7.10
   2   7   1    5.60    2.66
  -2  -7  -1    6.60    2.56
  -2  -7  -1    6.35    4.45
  -2  -7  -2   30.96    3.45
  -2  -7  -2   23.19    2.85
  -2  -7  -3  227.70    8.60
  -2  -7  -4   30.20    5.14
  -2  -7  -4   26.87    3.10
  -2  -7  -5   37.02    4.07
  -2  -7  -5   33.73    4.16
  -2  -7  -6   45.90    5.88
  -2  -7  -6   55.63    5.16
  -2  -7  -7    5.88    2.18
  -2  -7  -7    1.84    1.21
   2   7   8   28.64    3.83
  -2  -7  -8   27.41    2.71
  -2  -7  -8   25.90   11.90
   2   7   9   82.44    4.64
  -2  -7  -9   92.56    5.09
  -2  -7  -9   78.92    7.27
   2   7  10    1.50    1.02
  -2  -7 -10    2.61    1.74
  -2  -7 -10    0.34    0.97
  -2  -7 -11   89.47    8.66
  -2  -7 -11   98.66    5.89
  -2  -7 -12    0.67    2.69
  -2  -7 -12    3.20    1.98
  -2  -7 -13    9.78    5.45
  -2  -7 -13   15.72    6.28
  -2  -7 -14    4.85    3.58
  -2  -7 -14    2.68    3.84
  -2  -7 -15   47.05   15.73
  -2  -7 -16    4.38    6.70
   2   8 -10    3.95    3.46
   2   8 -10    0.42    1.65
   2   8  -9    6.60    6.24
   2   8  -9    9.13    6.78
   2   8  -9    7.15    4.56
   2   8  -8    6.86    3.78
   2   8  -8    2.76    4.13
   2   8  -8    5.65    4.37
   2   8  -7   38.63    3.89
   2   8  -7   42.96    7.27
   2   8  -7   35.49   14.67
   2   8  -6    8.23    4.07
   2   8  -6    8.86    8.69
   2   8  -6   13.35    6.66
   2   8  -5  106.18    5.50
   2   8  -5  113.52   16.38
  -2  -8   5  112.56    8.63
   2   8  -4   39.59    3.49
   2   8  -4   35.78    4.35
  -2  -8   4   49.94   12.01
   2   8  -3   33.12    3.17
   2   8  -3   25.00    4.90
   2   8  -2    5.36    2.29
   2   8  -2    3.98    1.79
  -2  -8   2    6.86    3.85
   2   8  -1  109.35    5.18
   2   8  -1  127.04    5.86
  -2  -8   1  116.57   10.05
   2   8   0   21.95    2.68
  -2  -8   0   19.56    3.80
  -2  -8   0   15.00    7.46
  -2  -8  -1    1.55    1.55
  -2  -8  -1    2.23    2.37
  -2  -8  -2   11.47    5.90
  -2  -8  -2   14.83    4.06
  -2  -8  -3    1.50    1.76
  -2  -8  -3    0.55    2.57
  -2  -8  -4   85.56    6.64
  -2  -8  -4   75.48    6.26
  -2  -8  -5   34.36   11.71
  -2  -8  -5   29.76    8.71
  -2  -8  -6    4.41    4.30
   2   8   7   10.68    5.70
   2   8   8   22.59    3.68
  -2  -8  -8   27.02    2.92
  -2  -8  -8   23.69    4.77
   2   8   9    2.79    1.97
  -2  -8  -9    5.95    2.23
  -2  -8  -9    3.78    4.01
   2   8  10   84.06    4.78
  -2  -8 -10   89.69    5.90
  -2  -8 -10   89.08    6.91
  -2  -8 -11   78.24    6.84
  -2  -8 -11   77.63    5.65
  -2  -8 -12    3.63    3.52
  -2  -8 -12    4.66    2.78
  -2  -8 -13   46.81   17.76
  -2  -8 -13   50.63    5.11
  -2  -8 -14    6.81    5.93
  -2  -8 -14    4.12    3.75
  -2  -8 -15    4.29    4.54
  -2  -8 -16    2.45    2.99
   2   9  -9    2.05    1.42
   2   9  -9    2.42    2.20
   2   9  -8    2.23    2.03
   2   9  -8    0.62    1.56
   2   9  -8    2.24    1.56
   2   9  -7   22.85    3.00
   2   9  -7   14.96   10.16
   2   9  -7   16.65    9.85
   2   9  -6    2.60    1.95
   2   9  -6    1.97    2.66
   2   9  -6    1.26    2.01
   2   9  -5   34.87    3.47
   2   9  -5   35.84    6.47
   2   9  -5   31.65   16.51
   2   9  -4    5.07    2.26
   2   9  -4    4.88    4.37
   2   9  -4    4.10    2.44
   2   9  -3   -0.23    2.05
   2   9  -2    1.16    1.23
  -2  -9   2    4.92    2.65
   2   9  -1   20.03    3.27
  -2  -9   1   26.01    4.87
   2   9   0   63.62    4.55
  -2  -9   0   60.89    6.75
   2   9   1  104.40    5.11
  -2  -9  -1  111.92    8.02
  -2  -9  -2   13.73    5.84
  -2  -9  -2   16.67    3.80
  -2  -9  -3    9.32    5.91
  -2  -9  -3    9.06    3.12
  -2  -9  -4   39.60    6.09
   2   9   5    5.61    8.39
  -2  -9  -5    3.98    2.47
   2   9   6    1.16    1.55
  -2  -9  -6    2.43    3.46
   2   9   7   13.22    2.80
  -2  -9  -7    3.33    3.72
   2   9   8    4.59    2.76
  -2  -9  -8    5.04    2.06
   2   9   9   13.78    6.34
  -2  -9  -9   16.57    2.94
  -2  -9  -9   17.22   10.89
   2   9  10  140.75    6.59
  -2  -9 -10  158.73    7.72
  -2  -9 -10  164.05    9.50
  -2  -9 -11    3.63    4.22
  -2  -9 -11    3.79    2.45
  -2  -9 -12   54.56    6.33
  -2  -9 -12   58.70    5.63
  -2  -9 -13   39.85   18.73
  -2  -9 -13   36.13    5.16
  -2  -9 -14    2.52    6.82
  -2  -9 -15   12.39    8.28
   2  10  -8    1.37    2.40
   2  10  -7    2.61    3.06
   2  10  -7    4.38    4.98
   2  10  -6   13.85    2.76
   2  10  -6   16.81    5.84
   2  10  -5   32.34    4.13
   2  10  -5   22.56   10.71
   2  10  -4    1.14    1.40
   2  10  -4    0.20    1.91
   2  10  -3    5.33    2.61
   2  10  -3    5.17    3.73
   2  10  -2    5.90    2.27
   2  10  -2    4.20    3.99
   2  10  -1    4.93    2.10
   2  10  -1    4.27    3.63
   2  10   0   10.89    3.49
   2  10   0    3.56    3.62
   2  10   1   14.29    5.74
   2  10   1   12.94    6.69
   2  10   2   49.05    4.55
   2  10   2   33.39   11.84
   2  10   3   14.93    6.61
   2  10   4   71.74   14.69
  -2 -10  -4   59.61    7.02
   2  10   5   18.37    2.82
  -2 -10  -5   26.45    9.75
   2  10   6    0.87    2.06
  -2 -10  -6    1.39    1.39
   2  10   7    6.31    4.77
  -2 -10  -7    9.32    5.90
   2  10   8    1.59    2.14
  -2 -10  -8    6.58    2.86
  -2 -10  -8    3.72    4.93
   2  10   9    1.39    3.34
  -2 -10  -9    2.96    2.66
  -2 -10  -9    1.61    2.44
   2  10  10    9.90    8.68
  -2 -10 -10   17.77    3.43
  -2 -10 -10   13.67    9.72
  -2 -10 -11    2.67    3.14
  -2 -10 -11    6.98    2.84
  -2 -10 -12   12.68    6.55
  -2 -10 -12   18.62    4.03
  -2 -10 -13    2.93    3.02
  -2 -10 -14    0.90    4.34
   2  11  -6    1.62    4.11
   2  11  -5    3.65    2.05
   2  11  -5    2.92    3.37
   2  11  -4    3.25    2.24
   2  11  -4    3.59    4.84
   2  11  -3    5.78    2.79
   2  11  -3    2.34    3.61
   2  11  -2   22.38   11.39
   2  11  -2   25.88    6.69
   2  11  -1   45.18    4.80
   2  11  -1   38.05   16.66
   2  11   0   17.86    5.02
   2  11   0   30.09    6.44
   2  11   1    3.92    3.18
   2  11   1    2.53    3.97
   2  11   2    2.93    2.08
   2  11   2    5.16    3.80
   2  11   3    1.64    1.89
   2  11   3    1.74    2.40
   2  11   4   30.40    4.65
   2  11   4   25.53    8.17
   2  11   5    7.46    4.72
   2  11   6    0.06    2.03
   2  11   7    3.13    3.81
   2  11   8    2.85    3.92
  -2 -11  -8    3.16    2.09
  -2 -11  -8    2.70    2.55
   2  11   9    1.23    0.71
  -2 -11  -9    0.57    0.98
  -2 -11  -9    1.06    1.64
  -2 -11 -10    3.90    6.39
  -2 -11 -10    7.98    3.00
  -2 -11 -11    1.16    1.59
   2  12  -3    3.55    2.03
   2  12  -3    2.29    3.45
   2  12  -2    2.04    1.99
   2  12  -2    2.06    2.72
   2  12  -1    1.02    1.57
   2  12  -1    1.82    2.64
   2  12   0    1.81    1.88
   2  12   0    1.01    2.03
   2  12   1   68.49    6.87
   2  12   1   46.30   19.74
   2  12   2   18.01    4.31
   2  12   3    5.17    3.13
   2  12   3    3.96    5.10
   2  12   4    1.24    3.02
   2  12   4    2.03    2.33
   2  12   5    4.44    2.64
   2  12   5    4.27    5.26
   2  12   6    0.59    1.30
   2  12   7   20.45    8.86
   2  12   8    8.84    6.35
   2  12   9    0.10    1.50
  -2 -12  -9    1.74    1.72
  -2 -12 -10   14.79    4.25
   2  13   0    5.16    5.68
   2  13   1   89.05    8.57
   2  13   2    1.54    2.13
   2  13   3   69.22    5.93
   2  13   3   62.20   15.96
   2  13   4    4.04    3.51
   2  13   4    0.26    2.75
   2  13   5    2.33    3.09
   2  13   5    2.93    5.11
   2  13   6    7.31    3.06
   2  13   6    5.37    3.75
   2  13   7    4.63    2.80
   2  13   7    3.31    3.43
   2  13   8    0.64    2.62
   2  13   9    1.25    2.13
   3 -11 -10    4.68    3.79
  -3  11  10    5.26    2.76
   3 -11  -9   15.96    4.36
  -3  11   9    9.30    2.94
   3 -11  -8    8.03    4.31
  -3  11   8    3.85    3.15
   3 -11  -7   19.55    5.05
  -3  11   7   17.72    3.83
  -3  11   6    1.68    1.90
  -3  11   5    4.15    2.68
  -3  11   4    0.96    1.61
  -3  11   3    6.03    2.72
  -3  11   2    2.23    1.81
  -3  11   1    8.65    3.09
  -3  11   0    7.58    4.09
  -3  11  -1    1.18    2.54
   3 -10 -12    5.16    3.81
  -3  10  12    3.26    2.19
   3 -10 -11    4.10    3.00
  -3  10  11    1.47    2.71
   3 -10 -10    2.17    2.38
  -3  10  10    5.56    2.49
  -3  10   9    1.49    1.65
   3 -10  -8    1.74    2.35
  -3  10   8    1.92    2.07
   3 -10  -7   27.94    5.08
  -3  10   7   43.98    4.65
  -3  10   6    3.73    3.53
  -3  10   5   47.04    8.96
  -3  10   4    3.52    2.92
  -3  10   2   10.94    3.31
  -3  10   1    2.08    1.89
  -3  10   0    4.09    3.25
  -3  10  -1    9.34    3.23
  -3  10  -2    5.61    4.27
  -3  10  -3   13.01    3.77
  -3  10  -4    9.26    4.02
   3  -9 -14    1.86    2.39
   3  -9 -13    3.22    3.08
   3  -9 -12    1.66    3.16
  -3   9  12   -0.26    1.40
   3  -9 -11    2.94    2.99
  -3   9  11    3.45    1.92
   3  -9 -10   21.35    4.53
  -3   9  10   18.28    6.01
   3  -9  -9    3.51    2.36
  -3   9   9    1.15    1.97
   3  -9  -8   54.92    6.36
  -3   9   8   52.68    4.84
   3  -9  -7   38.77    5.04
  -3   9   7   43.05    3.86
  -3   9   6    2.21    2.06
  -3   9   5  150.40    7.99
  -3   9   4    6.98    3.16
  -3   9   2    0.11    2.31
  -3   9   1   15.72    9.07
  -3   9   0   34.43    5.22
  -3   9  -1    2.45    1.54
  -3   9  -1    1.95    2.10
  -3   9  -2    1.80    2.02
  -3   9  -3    3.73    3.07
  -3   9  -4   35.49   12.05
  -3   9  -5    2.78    3.24
  -3   9  -6    2.49    3.03
   3  -8 -15    4.37    4.12
   3  -8 -14   18.55    5.55
   3  -8 -13   20.00    5.82
   3  -8 -12   11.33    4.12
  -3   8  12    7.61    2.26
   3  -8 -11    3.29    2.47
  -3   8  11    2.12    1.65
   3  -8 -10    8.97    2.97
  -3   8  10   10.08    2.93
   3  -8  -9   41.24    4.87
  -3   8   9   36.36    3.99
   3  -8  -8    7.77    3.22
  -3   8   8    1.38    1.42
   3  -8  -7    1.63    2.28
  -3   8   7    2.84    2.05
  -3   8   6   24.41    3.66
  -3   8   5   14.06    4.58
  -3   8   4   61.68    4.91
  -3   8   2   22.29    3.55
  -3   8   1    3.52    2.65
  -3   8   0    2.22    1.70
  -3   8  -1   12.38    2.48
  -3   8  -1   12.36    3.70
  -3   8  -2   54.96    4.09
  -3   8  -2   62.81    9.69
  -3   8  -3    1.85    3.41
  -3   8  -4    4.94    4.28
  -3   8  -5   20.22    4.56
  -3   8  -6    1.20    1.86
  -3   8  -7    3.28    2.11
  -3   8  -8    3.63    2.98
   3  -7 -15    1.43    2.06
   3  -7 -14   34.01    5.79
   3  -7 -13    4.01    3.32
   3  -7 -12    4.25    3.44
   3  -7 -11    1.68    2.71
   3  -7 -11    0.87    1.46
   3  -7 -10   15.05    2.87
   3  -7 -10   19.73    4.74
  -3   7  10   14.00    3.68
   3  -7  -9    6.45    4.15
  -3   7   9    4.09    2.21
   3  -7  -8   14.49    3.58
  -3   7   8   11.98    5.88
   3  -7  -7   78.72    5.98
  -3   7   7   74.66    5.04
   3  -7  -6  249.94    9.05
  -3   7   6  238.44    7.78
  -3   7   5  119.37    5.70
  -3   7   4    4.23    2.27
  -3   7   3    2.46    2.67
  -3   7   2    1.15    1.64
  -3   7   1    1.11    1.70
  -3   7   0    5.18    2.79
  -3   7  -1   24.62    2.31
  -3   7  -1   23.51    2.91
  -3   7  -2   18.50    2.42
  -3   7  -2   13.34    8.16
  -3   7  -3   11.49    3.90
  -3   7  -3   10.72    7.13
  -3   7  -4  114.96    5.44
  -3   7  -4  129.06    8.01
  -3   7  -5    1.74    2.12
  -3   7  -6    5.10    2.62
  -3   7  -7    8.25    3.05
  -3   7  -8    5.51    3.88
  -3   7  -9    2.15    1.99
  -3   7 -10    2.38    3.34
   3  -6 -16    1.69    2.64
   3  -6 -15    3.38    4.19
   3  -6 -14    9.72    4.44
   3  -6 -13    2.37    2.73
   3  -6 -13    2.40    2.38
   3  -6 -12    7.68    3.93
   3  -6 -12    7.77    2.71
   3  -6 -11    4.01    3.57
   3  -6 -11    1.08    2.01
   3  -6 -10    6.49    3.19
   3  -6 -10    2.02    1.84
   3  -6  -9   44.93    5.01
   3  -6  -8   21.52    3.59
  -3   6   8   20.70    2.45
   3  -6  -7  132.80    6.73
  -3   6   7  143.94    5.75
   3  -6  -6    8.29    2.77
  -3   6   6    5.34    1.78
  -3   6   5   77.15    4.28
  -3   6   4    5.78    2.15
  -3   6   3   13.88    2.21
  -3   6   1   66.46    4.35
  -3   6   0    6.56    2.29
  -3   6  -1   56.96    4.35
  -3   6  -2    4.40    2.22
  -3   6  -2    2.60    5.51
  -3   6  -3   27.52    2.24
  -3   6  -3   22.86    4.62
  -3   6  -4  243.76    5.96
  -3   6  -4  237.87    9.70
  -3   6  -5    1.70    1.41
  -3   6  -5    5.06    3.54
  -3   6  -6  112.80    7.26
  -3   6  -7    6.20    2.82
  -3   6  -9    3.30    3.03
  -3   6 -10    6.43    3.22
  -3   6 -11    3.26    3.04
   3  -5 -16    1.81    1.48
   3  -5 -15    6.14    4.31
   3  -5 -15    1.62    2.64
   3  -5 -14    2.17    2.74
   3  -5 -14    1.14    1.55
   3  -5 -13   11.58    4.09
   3  -5 -13   10.05    3.62
   3  -5 -12   55.36    6.68
   3  -5 -12   39.06    4.59
   3  -5 -11   25.31    5.00
   3  -5 -11   21.20    3.14
   3  -5 -10   36.27    5.33
   3  -5 -10   33.14    3.69
   3  -5  -9   66.68    5.90
   3  -5  -9   71.67    5.10
   3  -5  -8   51.91    5.43
   3  -5  -7    9.71    2.69
  -3   5   7   10.11    1.76
   3  -5  -6    1.34    2.30
  -3   5   6    0.65    0.87
   3  -5  -5   92.40    5.43
  -3   5   5   89.77    4.73
  -3   5   4   32.36    2.42
  -3   5   3    7.28    2.18
  -3   5   1  240.68    6.22
  -3   5   0    9.87    2.48
  -3   5  -1   20.25    1.80
  -3   5  -1   18.38    2.32
  -3   5  -2    7.17    3.03
  -3   5  -2    9.27    2.64
  -3   5  -3   11.84    1.80
  -3   5  -3    9.40    1.83
  -3   5  -4   39.46    2.38
  -3   5  -4   29.87    3.33
  -3   5  -5   10.63    1.57
  -3   5  -5   13.28    5.35
  -3   5  -6    7.26    1.96
  -3   5  -6    5.67    2.53
  -3   5  -7    6.22    2.42
  -3   5  -8   10.79    3.48
  -3   5  -9    3.25    2.46
  -3   5 -10   17.59    3.78
  -3   5 -11    2.86    2.47
  -3   5 -12   30.48    5.41
   3  -4 -16    3.10    2.65
   3  -4 -16    3.20    3.39
   3  -4 -15    5.38    3.94
   3  -4 -15    5.75    3.23
   3  -4 -14    2.02    1.80
   3  -4 -14    1.20    1.57
   3  -4 -13    8.21    4.34
   3  -4 -13   14.65    3.95
   3  -4 -12   18.28    5.25
   3  -4 -12    8.37    3.70
   3  -4 -11   41.11    5.33
   3  -4 -11   48.09    4.91
   3  -4 -10    3.51    2.66
   3  -4 -10    1.18    1.64
   3  -4  -9  239.92    9.94
   3  -4  -9  245.88    9.08
   3  -4  -8    2.39    2.18
   3  -4  -7    1.88    1.90
   3  -4  -6   47.24    3.96
  -3   4   6   56.97    5.89
   3  -4  -5    0.76    1.36
  -3   4   5    1.02    1.01
   3  -4  -4    6.50    2.05
  -3   4   4    4.90    1.29
  -3   4   3  115.86    5.70
  -3   4   1    4.62    1.51
  -3   4   0   22.40    2.28
  -3   4  -1   53.06    2.52
  -3   4  -1   54.39    3.11
  -3   4  -2   15.17    1.40
  -3   4  -2   16.27    2.54
  -3   4  -3    4.95    1.12
  -3   4  -3    6.39    1.91
  -3   4  -4   14.71    1.79
  -3   4  -4   13.27    5.85
  -3   4  -5    4.56    1.23
  -3   4  -5    5.64    1.95
  -3   4  -6   19.26    2.11
  -3   4  -6   18.98    3.08
  -3   4  -7    1.38    1.34
  -3   4  -7    2.38    1.95
  -3   4  -8   47.20    2.87
  -3   4  -8   63.47    6.33
  -3   4  -9    1.69    1.75
  -3   4 -10    6.06    3.10
  -3   4 -11   24.66    5.26
  -3   4 -12    2.62    2.95
  -3   4 -13    6.88    3.40
   3  -3 -17   -0.34    2.60
   3  -3 -17    1.44    1.47
   3  -3 -16    1.08    1.41
   3  -3 -16    1.34    1.63
   3  -3 -15    0.91    2.09
   3  -3 -15    3.49    3.00
   3  -3 -14    2.49    1.58
   3  -3 -14    0.18    1.76
   3  -3 -13   24.04   11.13
   3  -3 -13   22.44    4.10
   3  -3 -12   65.84    6.62
   3  -3 -12   60.11    5.89
   3  -3 -11    3.28    2.23
   3  -3 -11    5.18    2.18
   3  -3 -10  329.25   12.13
   3  -3 -10  311.89   11.27
   3  -3  -9    1.72    1.74
   3  -3  -9   10.29    3.31
  -3   3   9    1.92    2.02
   3  -3  -8    3.00    2.02
  -3   3   8    2.06    1.82
   3  -3  -7    2.49    2.49
  -3   3   7    0.81    0.67
   3  -3  -6   91.68    5.32
  -3   3   6   83.23    2.99
   3  -3  -5  869.33   20.92
  -3   3   5  865.21   19.33
   3  -3  -4  285.57    7.15
  -3   3   4  300.76    5.59
  -3   3   3  827.44    9.91
  -3   3   2  664.54    8.81
  -3   3   0  668.04    9.40
  -3   3  -1  470.36    6.97
  -3   3  -1  439.77    8.69
  -3   3  -2  170.50    8.59
  -3   3  -3   15.58    1.49
  -3   3  -3   16.72    2.03
  -3   3  -4    4.27    1.46
  -3   3  -4    4.83    1.58
  -3   3  -5    7.97    1.60
  -3   3  -5   11.39    2.25
  -3   3  -6   91.42    4.79
  -3   3  -6  109.53    6.74
  -3   3  -7   49.24    3.14
  -3   3  -7   51.27    4.63
  -3   3  -8    2.31    1.60
  -3   3  -8    3.52    2.50
  -3   3  -9   13.56    2.27
  -3   3  -9   12.36    2.90
  -3   3 -10    6.78    2.96
  -3   3 -11    9.40    3.73
  -3   3 -12   38.35   14.55
  -3   3 -13    4.12    2.80
  -3   3 -14    1.77    2.04
   3  -2 -17    1.87    3.54
   3  -2 -17    1.97    2.99
   3  -2 -16    3.70    2.77
   3  -2 -16    3.02    2.05
   3  -2 -15    0.71    2.24
   3  -2 -15    2.08    2.12
   3  -2 -14    1.03    3.33
   3  -2 -14    1.60    2.16
   3  -2 -13   11.19    5.11
   3  -2 -13   14.57    4.64
   3  -2 -12   32.10   14.47
   3  -2 -12   34.52    5.45
   3  -2 -11   95.06   15.49
   3  -2 -11   91.40    6.75
   3  -2 -10  115.64    9.26
   3  -2 -10  154.83    8.80
   3  -2  -9   89.50    6.05
   3  -2  -9   81.22    6.18
  -3   2   9   91.30    3.71
   3  -2  -8    8.71    2.92
   3  -2  -8    7.35    2.48
  -3   2   8    6.74    4.01
   3  -2  -7 1378.61   18.79
  -3   2   7 1320.08   29.91
   3  -2  -6   46.18    3.92
  -3   2   6   42.46    2.79
   3  -2  -5 1377.59   18.04
  -3   2   5 1381.44   13.04
   3  -2  -4  252.37    6.56
  -3   2   4  266.18    5.04
   3  -2  -3 2203.94   23.84
  -3   2   3 2307.64   22.20
  -3   2   2  316.64    5.23
   3  -2  -1   23.87    1.62
  -3   2   1   21.94    1.70
   3  -2   0   17.20    1.39
  -3   2   0   16.87    1.54
  -3   2  -1  313.64    5.75
  -3   2  -1  306.75    6.08
  -3   2  -2  192.90    6.24
  -3   2  -2  178.18    6.37
  -3   2  -3  521.86   10.54
   3  -2   4  525.79   11.86
  -3   2  -4  457.03   11.30
  -3   2  -4  454.96   12.33
   3  -2   5  275.37    7.04
  -3   2  -5  246.51    7.50
  -3   2  -5  250.18    8.60
  -3   2  -6  429.54    9.51
  -3   2  -6  444.39   10.32
  -3   2  -7  133.79    6.47
  -3   2  -7  121.83    7.25
  -3   2  -8  155.65    5.58
  -3   2  -8  154.24    7.84
  -3   2  -9    3.82    1.45
  -3   2  -9    4.80    2.60
  -3   2 -10    5.13    1.94
  -3   2 -10    7.45    2.47
  -3   2 -11    3.77    3.04
  -3   2 -12   44.32    5.30
  -3   2 -13    4.04    3.51
  -3   2 -14    4.24    3.29
  -3   2 -15    1.22    1.87
   3  -1 -16   12.42    5.28
   3  -1 -16    6.24    4.52
   3  -1 -15    1.69    5.45
   3  -1 -15    8.89    4.78
   3  -1 -14   21.19   13.95
   3  -1 -14   31.34    5.58
   3  -1 -13   76.62    7.06
   3  -1 -13   83.95    7.28
   3  -1 -12    1.90    2.00
   3  -1 -12    2.64    2.53
   3  -1 -11   22.66    9.52
   3  -1 -11   25.34    4.58
   3  -1 -10  242.45   17.05
   3  -1 -10  267.59   11.15
   3  -1  -9    2.91    2.76
   3  -1  -9    3.07    3.01
  -3   1   9    2.20    0.69
   3  -1  -8    3.88    2.63
   3  -1  -8    1.48    2.05
  -3   1   8    1.71    0.63
   3  -1  -7  321.27   11.06
   3  -1  -7  339.72   11.60
  -3   1   7  322.90    8.38
   3  -1  -6  245.04    7.66
  -3   1   6  263.10    5.18
   3  -1  -5  264.70    7.30
  -3   1   5  281.85    3.66
  -3   1   5  287.13    4.93
   3  -1  -4 1393.02   18.10
  -3   1   4 1466.77   13.80
   3  -1  -3  144.88    4.73
  -3   1   3  139.74    2.36
  -3   1   3  161.67    4.42
   3  -1  -2   90.46    3.67
  -3   1   2   94.48    3.04
   3  -1  -1    3.15    0.76
   3  -1  -1    2.28    0.88
  -3   1   1    2.43    0.66
  -3   1   1    3.16    1.27
   3  -1   0   15.07    1.09
  -3   1   0   15.52    1.21
  -3   1   0   15.50    1.43
   3  -1   1  310.83    5.31
  -3   1  -1  295.24    5.77
  -3   1  -1  297.19    5.26
   3  -1   2  108.74    4.27
   3  -1   2  104.38    4.34
  -3   1  -2   95.20    4.13
  -3   1  -2   89.97    4.25
   3  -1   3    2.94    1.54
   3  -1   3    3.14    0.74
  -3   1  -3    4.52    1.23
  -3   1  -3    3.79    1.15
   3  -1   4  480.70    7.06
   3  -1   4  474.93    7.94
  -3   1  -4  472.89    9.13
   3  -1   5   55.70    2.28
   3  -1   5   57.58    3.24
  -3   1  -5   56.34    3.41
  -3   1  -5   64.18    4.01
   3  -1   6    9.35    4.07
  -3   1  -6   12.94    2.35
  -3   1  -6   15.11    2.05
  -3   1  -7  454.28    9.38
  -3   1  -7  486.19   11.64
  -3   1  -8  161.84    7.25
  -3   1  -8  159.23    7.86
  -3   1  -9   40.33    3.51
  -3   1  -9   41.08    4.73
  -3   1 -10   75.61    4.49
  -3   1 -10   90.26    6.66
  -3   1 -11    1.77    1.70
  -3   1 -11    1.79    2.93
  -3   1 -12   10.56    4.19
  -3   1 -13    1.88    1.98
  -3   1 -14    1.69    2.05
  -3   1 -15   11.65    6.76
   3   0 -16    4.04    2.65
   3   0 -15    1.16    2.59
   3   0 -14    4.02    2.47
   3   0 -14    4.59    3.06
   3   0 -13   26.53   17.34
   3   0 -13   22.72    4.61
   3   0 -12  142.57   11.40
   3   0 -12  141.74    9.28
   3   0 -11    1.04    2.33
   3   0 -11    2.36    1.78
  -3   0  11    0.77    0.84
   3   0 -10  124.34    8.34
   3   0 -10  140.20    7.88
   3   0  -9   67.94    6.07
   3   0  -9   57.63    6.61
  -3   0   9   61.12    1.93
   3   0  -8 1086.04   19.09
   3   0  -8 1075.56   25.29
  -3   0   8 1086.64    6.52
   3   0  -7  103.23    5.91
   3   0  -7  115.52    6.47
  -3   0   7   98.06    2.20
   3   0  -6  595.36   12.43
   3   0  -6  585.62   13.47
  -3   0   6  605.83    4.57
   3   0  -5    1.79    1.04
   3   0  -4  245.96    6.64
   3   0  -3  819.02   12.04
  -3   0   3  836.86    7.92
  -3   0   3  853.47   11.67
   3   0  -2    0.92    0.59
  -3   0   2    0.20    0.24
  -3   0   2    0.81    0.74
  -3   0   2    0.22    0.57
   3   0  -1    0.68    0.38
   3   0  -1    0.50    0.61
  -3   0   1    0.32    0.69
  -3   0   1    0.78    0.49
   3   0   0   26.64    1.54
   3   0   0   31.61    1.70
   3   0   0   23.03    1.29
  -3   0   0   24.13    1.55
  -3   0   0   22.26    1.43
   3   0   1   82.93    3.08
  -3   0  -1   82.04    3.37
  -3   0  -1   78.74    3.25
   3   0   2   38.97    1.97
   3   0   2   38.41    2.10
  -3   0  -2   41.25    2.34
  -3   0  -2   37.10    2.35
   3   0   3  601.73    8.66
  -3   0  -3  573.56    9.07
  -3   0  -3  611.00   10.02
   3   0   4   96.83    4.15
  -3   0  -4  101.48    4.89
  -3   0  -4   99.49    5.05
  -3   0  -5    1.26    0.97
  -3   0  -5    1.65    1.28
   3   0   6    2.93    2.01
   3   0   6    4.32    2.70
  -3   0  -6    6.26    1.72
  -3   0  -6    3.30    1.49
   3   0   7   70.05    2.87
  -3   0  -7   64.99    4.52
  -3   0  -7   78.19    4.24
   3   0   8    0.97    0.68
  -3   0  -8    1.01    3.26
  -3   0  -8    4.08    2.19
  -3   0  -9   91.54    5.59
  -3   0  -9   96.63    6.43
  -3   0  -9   88.29    3.67
  -3   0 -10    3.29    1.69
  -3   0 -10    3.90    2.29
  -3   0 -11   77.15    5.10
  -3   0 -11   83.07    6.69
  -3   0 -12  206.89   11.09
  -3   0 -12  222.13   11.59
  -3   0 -13    1.66    1.70
  -3   0 -13    5.99    3.42
  -3   0 -14   12.05    6.70
  -3   0 -15    4.02    2.26
  -3   0 -16   -0.06    1.71
   3   1 -16    4.08    5.43
   3   1 -15    0.46    2.51
   3   1 -14    5.89    4.31
   3   1 -13    4.82    4.26
   3   1 -12    6.74    3.90
   3   1 -12    2.64    3.22
   3   1 -11    5.34    3.65
   3   1 -11    5.24    2.84
  -3  -1  11    1.18    0.50
   3   1 -10   59.26   11.09
   3   1 -10   55.86    5.45
  -3  -1  10   53.02    4.12
   3   1  -9   44.30    4.84
   3   1  -9   29.89    4.55
  -3  -1   9   40.60    1.99
   3   1  -8    2.17    2.17
   3   1  -8    1.33    0.82
   3   1  -8    0.31    1.14
  -3  -1   8    0.35    0.94
  -3  -1   8    1.38    0.74
   3   1  -7   -0.91    1.61
   3   1  -7    1.04    1.54
  -3  -1   7    0.26    0.97
  -3  -1   7   -0.01    0.22
   3   1  -6  633.25   18.27
   3   1  -6  618.46   17.13
   3   1  -5   78.32    6.52
   3   1  -5   77.77    4.79
   3   1  -4   73.91    4.52
  -3  -1   4   81.84    3.34
   3   1  -3  486.73    9.65
  -3  -1   3  529.60    6.98
  -3  -1   3  484.14    8.56
   3   1  -2   54.20    1.70
   3   1  -2   48.00    2.89
  -3  -1   2   55.03    2.32
  -3  -1   2   55.27    1.98
  -3  -1   2   54.93    2.72
  -3  -1   1 1553.71   12.60
  -3  -1   1 1617.87   12.50
  -3  -1   1 1597.01   12.97
   3   1   0    6.85    0.89
   3   1   0    7.47    0.78
  -3  -1   0    7.24    1.01
  -3  -1   0    5.96    1.05
  -3  -1   0    6.53    0.68
   3   1   1  852.79    6.78
   3   1   1  839.40    8.54
   3   1   1  833.44    8.97
  -3  -1  -1  827.22    9.43
  -3  -1  -1  842.31    9.73
   3   1   2 3289.99   22.93
   3   1   2 3370.14   24.07
   3   1   3  572.60    8.90
   3   1   3  581.08    9.37
  -3  -1  -3  542.19    9.37
  -3  -1  -3  548.24   10.41
   3   1   4 4164.98   16.90
  -3  -1  -4 4130.83   23.39
   3   1   5  261.96    5.15
  -3  -1  -5  252.64    7.18
  -3  -1  -5  262.32    6.83
   3   1   6   53.55    2.62
  -3  -1  -6   56.55    4.00
  -3  -1  -6   51.49    3.23
   3   1   7   89.24    3.95
   3   1   7   94.13    3.27
  -3  -1  -7  104.90    5.07
  -3  -1  -7   86.02    4.87
   3   1   8    4.40    2.00
  -3  -1  -8    6.58    2.85
  -3  -1  -8    5.22    2.53
  -3  -1  -9  212.01    9.24
  -3  -1  -9  212.65    9.09
  -3  -1 -10    1.38    1.86
  -3  -1 -10    1.22    2.53
  -3  -1 -11  162.12    7.45
  -3  -1 -11  158.96   10.62
  -3  -1 -12   33.17    8.04
  -3  -1 -12   46.32    7.08
  -3  -1 -13    1.84    3.09
  -3  -1 -13    2.83    1.95
  -3  -1 -14    3.42    2.40
  -3  -1 -14    4.18    4.22
  -3  -1 -15    3.42    2.44
  -3  -1 -16    1.68    2.12
   3   2 -15    1.15    3.24
   3   2 -14    0.79    2.99
   3   2 -13   16.31    8.13
   3   2 -12   40.44    6.92
   3   2 -11    1.49    2.45
  -3  -2  11    0.47    2.02
   3   2 -10    3.85    2.47
   3   2 -10    1.65    2.75
  -3  -2  10    3.48    0.87
  -3  -2  10    3.30    2.34
   3   2  -9   13.30    3.63
  -3  -2   9    6.99    1.55
  -3  -2   9    6.71    1.85
   3   2  -8   33.86    4.35
   3   2  -8   25.19    3.35
  -3  -2   8   25.09    1.83
  -3  -2   8   33.39    3.11
   3   2  -7   -0.04    1.15
   3   2  -7    1.18    1.49
  -3  -2   7    1.07    0.89
  -3  -2   7    1.36    0.75
   3   2  -6   63.85    5.01
   3   2  -6   56.86    4.45
  -3  -2   6   58.94    2.02
   3   2  -5  155.27    7.91
   3   2  -5  183.53    7.92
  -3  -2   5  188.69    5.71
   3   2  -4    9.14    1.86
   3   2  -4   10.07    5.53
  -3  -2   4   11.56    1.09
   3   2  -3   42.56    3.16
   3   2  -3   50.55    2.15
  -3  -2   3   48.10    2.39
  -3  -2   3   53.36    3.33
   3   2  -2    7.15    1.34
   3   2  -2    5.96    0.91
  -3  -2   2    5.45    0.84
  -3  -2   2    6.90    1.15
   3   2  -1  268.61    9.38
   3   2  -1  279.74    4.24
  -3  -2   1  268.42    9.14
  -3  -2   1  268.47    9.89
   3   2   0  951.15    8.95
   3   2   0  916.20    9.28
   3   2   0  943.21    9.76
  -3  -2   0  901.67    9.78
  -3  -2   0  925.26   10.12
   3   2   1  509.25    7.06
   3   2   1  491.37    7.21
  -3  -2  -1  478.63    7.41
  -3  -2  -1  494.78    8.30
   3   2   2  281.58    5.57
   3   2   2  296.99    6.07
  -3  -2  -2  269.30    9.75
  -3  -2  -2  275.08    7.01
   3   2   3   13.93    1.53
   3   2   3   14.48    1.63
  -3  -2  -3   10.48    1.71
  -3  -2  -3   12.40    1.94
   3   2   4  417.58    4.32
  -3  -2  -4  396.10    9.70
  -3  -2  -4  412.33    8.74
   3   2   5   12.66    1.03
   3   2   5    9.74    1.39
  -3  -2  -5   11.09    1.95
  -3  -2  -5    9.88    3.16
   3   2   6    2.82    0.80
  -3  -2  -6    5.79    3.19
  -3  -2  -6    2.45    1.36
   3   2   7    1.25    0.73
  -3  -2  -7    1.22    1.72
  -3  -2  -7    2.39    1.45
   3   2   8   86.39    3.56
  -3  -2  -8   99.82   11.86
  -3  -2  -8  104.06    6.63
  -3  -2  -9   56.66    4.14
  -3  -2  -9   58.60   17.38
  -3  -2 -10    3.05    2.31
  -3  -2 -10    1.82    3.14
  -3  -2 -11   98.80    6.05
  -3  -2 -11  109.01   10.97
  -3  -2 -12    0.93    2.44
  -3  -2 -12    1.01    6.31
  -3  -2 -13    0.54    1.90
  -3  -2 -13    0.94    2.42
  -3  -2 -14   26.14    9.05
  -3  -2 -14   23.87   13.49
  -3  -2 -15    1.03    0.67
  -3  -2 -15    2.47    1.56
  -3  -2 -16    2.13    2.21
   3   3 -15    1.25    3.39
   3   3 -14    4.62    4.91
   3   3 -13    1.84    1.86
   3   3 -12   18.75    9.23
   3   3 -11    0.96    2.41
  -3  -3  11    2.28    1.73
   3   3 -10   20.65    2.10
   3   3 -10   25.06    4.71
  -3  -3  10   16.37    7.14
   3   3  -9    2.88    2.04
   3   3  -9    3.33    1.11
  -3  -3   9    1.44    0.86
  -3  -3   9    1.61    2.14
   3   3  -8   43.52    4.79
   3   3  -8   37.42    2.24
  -3  -3   8   39.44    1.97
  -3  -3   8   36.96    3.69
   3   3  -7    5.50    1.10
   3   3  -7    6.23    2.49
  -3  -3   7    3.37    2.16
  -3  -3   7    5.42    1.17
  -3  -3   7    7.00    2.00
   3   3  -6    2.68    2.36
   3   3  -6    0.85    0.59
  -3  -3   6    0.71    0.71
  -3  -3   6    0.63    1.25
   3   3  -5    3.56    2.14
   3   3  -5    0.29    0.53
  -3  -3   5    0.86    0.45
   3   3  -4  879.53   14.70
   3   3  -4  863.98    8.35
  -3  -3   4  875.65    9.30
   3   3  -3   22.22    1.16
   3   3  -3   24.16    1.18
   3   3  -3   20.59    2.24
  -3  -3   3   21.10    1.53
   3   3  -2  140.43    2.99
   3   3  -2  135.39    5.03
  -3  -3   2  130.25    3.41
  -3  -3   2  149.25    4.96
   3   3  -1   55.19    3.50
  -3  -3   1   56.03    2.95
   3   3   0    5.45    2.96
   3   3   0    6.67    0.98
  -3  -3   0    6.48    1.26
   3   3   1  198.38    5.18
   3   3   1  213.95    5.08
  -3  -3  -1  195.64    5.13
  -3  -3  -1  203.88    4.31
   3   3   2  254.44    6.07
   3   3   2  260.07    6.31
  -3  -3  -2  267.21    6.49
  -3  -3  -2  243.97    6.76
  -3  -3  -3  605.84   10.65
  -3  -3  -3  641.26   11.70
  -3  -3  -4   81.17    4.58
  -3  -3  -4   77.91    4.62
   3   3   5  255.92    5.74
  -3  -3  -5  265.98    7.63
  -3  -3  -5  270.63    7.55
   3   3   6   93.10    4.00
  -3  -3  -6   83.14    4.99
  -3  -3  -6   95.54    3.88
  -3  -3  -6   78.68    5.08
   3   3   7  188.90    5.26
  -3  -3  -7  171.23    7.59
  -3  -3  -7  188.90    6.53
  -3  -3  -7  180.66    7.68
   3   3   8   72.02    2.90
  -3  -3  -8   70.39    5.03
  -3  -3  -8   80.03    3.66
  -3  -3  -8   77.32    6.07
   3   3   9    2.46    1.75
  -3  -3  -9    4.43    2.37
  -3  -3  -9    4.67    1.77
  -3  -3  -9    3.45    1.96
  -3  -3 -10    0.68    2.98
  -3  -3 -11    0.07    0.64
  -3  -3 -11    0.72    2.50
  -3  -3 -12    7.38    3.86
  -3  -3 -12    7.77    4.33
  -3  -3 -13    4.77    4.34
  -3  -3 -13    5.73    5.07
  -3  -3 -14    0.66    1.33
  -3  -3 -14    1.02    1.19
  -3  -3 -15    2.91    3.81
  -3  -3 -15    2.63    2.07
  -3  -3 -16    3.39    2.80
  -3  -3 -16    1.86    1.56
  -3  -3 -17    2.59    5.02
   3   4 -14    1.09    2.60
   3   4 -13   16.14   10.56
   3   4 -12   18.45    7.86
   3   4 -11   38.72   11.31
  -3  -4  11   24.22    6.05
   3   4 -10    0.17    0.72
   3   4 -10    2.02    3.78
  -3  -4  10    0.04    1.11
   3   4  -9    5.05    1.39
   3   4  -9    4.46    5.61
  -3  -4   9    8.14    2.93
   3   4  -8    1.44    0.94
   3   4  -8    4.00    2.89
  -3  -4   8    0.90    1.89
   3   4  -7  101.41    4.12
   3   4  -7   91.74    6.76
  -3  -4   7   94.41    8.27
   3   4  -6   21.88    1.59
  -3  -4   6   20.62    1.00
  -3  -4   6   22.93    3.47
   3   4  -5    7.28    1.22
  -3  -4   5    1.56    0.85
  -3  -4   5    1.69    1.65
   3   4  -4   11.05    2.33
   3   4  -4   16.27    1.38
  -3  -4   4   15.44    1.48
  -3  -4   4   16.29    3.23
   3   4  -3  284.90    4.86
   3   4  -3  298.41    4.43
   3   4  -3  268.68    8.08
  -3  -4   3  289.69    6.26
  -3  -4   3  271.19    8.40
   3   4  -2  601.61   10.76
   3   4  -2  626.46    7.59
  -3  -4   2  602.01    8.54
   3   4  -1  159.48    6.25
   3   4  -1  170.70    5.63
  -3  -4   1  152.26    5.62
   3   4   0  237.35    5.70
   3   4   0  246.40    5.48
  -3  -4   0  256.59    6.10
   3   4   1  122.67    5.98
  -3  -4  -1  135.56    4.59
  -3  -4  -2    4.91    1.50
  -3  -4  -3   44.65    2.92
  -3  -4  -4   64.31    4.00
  -3  -4  -4   63.55    5.06
   3   4   5   14.52    1.24
  -3  -4  -5   14.26    3.92
  -3  -4  -5   15.35    1.08
  -3  -4  -5   14.92    2.39
   3   4   6   62.59    3.10
  -3  -4  -6   68.42    4.47
  -3  -4  -6   73.52    2.78
  -3  -4  -6   63.66    4.18
   3   4   7   11.55    3.29
  -3  -4  -7   11.02    2.34
  -3  -4  -7   10.24    2.56
  -3  -4  -7   11.45    6.22
  -3  -4  -7   13.69    2.90
   3   4   8   52.63    3.18
  -3  -4  -8   58.92    4.45
  -3  -4  -8   55.58    3.73
  -3  -4  -8   53.84    9.38
  -3  -4  -8   53.24    2.67
  -3  -4  -9   18.78    3.11
  -3  -4  -9   19.59    3.71
  -3  -4  -9   24.90    4.43
  -3  -4 -10   13.93    7.64
  -3  -4 -10   10.23    4.74
  -3  -4 -10   10.51    4.60
  -3  -4 -11   80.92    6.50
  -3  -4 -11   76.88    8.37
  -3  -4 -11   76.00    6.35
  -3  -4 -12   10.48    5.17
  -3  -4 -12    6.91    4.77
  -3  -4 -12    6.86    3.58
  -3  -4 -13   17.65   10.56
  -3  -4 -13   11.64    6.73
  -3  -4 -14    2.22    1.62
  -3  -4 -14    3.44    3.85
  -3  -4 -15    5.06    3.36
  -3  -4 -15    4.06    3.11
  -3  -4 -16    3.45    3.22
  -3  -4 -16    1.33    1.24
  -3  -4 -17    0.20    1.63
  -3  -4 -17    0.77    1.27
   3   5 -13    1.65    2.68
   3   5 -12    3.92    4.11
   3   5 -11   10.72    4.77
  -3  -5  11    6.30    5.13
   3   5 -10    6.31    4.30
  -3  -5  10    8.19    3.77
   3   5  -9   57.88    3.87
  -3  -5   9   56.32   10.14
   3   5  -8   14.08    1.96
  -3  -5   8   14.32    5.98
   3   5  -7   12.32    1.61
   3   5  -7   12.21    4.42
  -3  -5   7   15.71    5.94
   3   5  -6  342.41    6.47
   3   5  -6  352.82   11.97
  -3  -5   6  311.51   13.58
   3   5  -5  363.31   14.66
   3   5  -5  351.75   11.53
  -3  -5   5  361.19   10.39
  -3  -5   5  366.94   15.87
   3   5  -4  121.87    6.24
   3   5  -4  126.63    3.74
  -3  -5   4  119.93    2.84
  -3  -5   4  112.59    8.49
   3   5  -3    3.62    1.06
   3   5  -3    2.74    0.62
   3   5  -3    2.75    2.08
  -3  -5   3    2.49    1.58
  -3  -5   3    1.93    3.35
   3   5  -2   83.81    4.57
   3   5  -2   92.31    2.81
  -3  -5   2   88.27    3.29
  -3  -5   2   87.11    5.47
   3   5  -1  120.74    5.13
   3   5  -1  131.12    4.44
  -3  -5   1  134.51    5.03
  -3  -5   1  134.01    6.46
   3   5   0  241.23    5.77
   3   5   0  243.01    5.65
  -3  -5   0  236.24    6.56
  -3  -5   0  204.32    8.74
   3   5   1  784.66   11.69
  -3  -5  -1  797.22   14.14
  -3  -5  -1  809.12   14.88
   3   5   2 1162.18   12.45
  -3  -5  -2 1094.00   16.92
  -3  -5  -2 1127.99   16.96
  -3  -5  -3    3.26    2.17
  -3  -5  -4  195.47    7.60
   3   5   5   33.33    1.43
  -3  -5  -5   32.97    1.76
  -3  -5  -5   31.04    3.14
  -3  -5  -5   34.92    5.16
   3   5   6  311.60    7.55
  -3  -5  -6  303.83    7.96
  -3  -5  -6  315.12   10.75
  -3  -5  -6  302.25   10.31
   3   5   7   40.68    2.19
  -3  -5  -7   41.86    2.61
  -3  -5  -7   49.01    4.34
  -3  -5  -7   44.68    3.21
   3   5   8   13.16    1.67
  -3  -5  -8   10.92    2.47
  -3  -5  -8   15.87    2.35
  -3  -5  -8   13.50    6.62
  -3  -5  -8   15.29    1.76
   3   5   9    5.47    1.54
  -3  -5  -9    8.02    2.78
  -3  -5  -9    7.36    3.07
  -3  -5  -9    9.22    4.04
  -3  -5  -9    7.29    3.62
  -3  -5 -10    1.06    0.99
  -3  -5 -10   -0.10    1.74
  -3  -5 -10    1.48    0.87
  -3  -5 -11   50.58    6.86
  -3  -5 -11   54.30    5.64
  -3  -5 -11   43.95    7.51
  -3  -5 -12   -0.35    2.22
  -3  -5 -12    1.76    2.18
  -3  -5 -12    1.64    1.38
  -3  -5 -13   16.18    7.70
  -3  -5 -13   12.26    5.62
  -3  -5 -13   11.95    7.55
  -3  -5 -14   17.70    7.00
  -3  -5 -14   19.97   13.06
  -3  -5 -15    0.34    1.77
  -3  -5 -15    2.07    2.38
  -3  -5 -16    2.24    1.77
  -3  -5 -17    5.75    3.58
   3   6 -11    4.16    3.59
   3   6 -10    2.45    4.01
  -3  -6  10    2.23    2.29
   3   6  -9   21.25    2.66
   3   6  -9   24.68    7.96
  -3  -6   9   25.05   10.70
   3   6  -8   28.31    3.25
   3   6  -8   33.68   14.71
  -3  -6   8   29.84    6.98
   3   6  -7   69.25    4.43
   3   6  -7   86.66   21.58
  -3  -6   7   77.14    7.28
   3   6  -6    5.97    1.87
   3   6  -6    5.38    2.61
  -3  -6   6    5.18    3.70
   3   6  -5  423.69   11.67
   3   6  -5  419.14   17.65
  -3  -6   5  416.29   14.62
   3   6  -4   17.27    6.43
   3   6  -4   11.86    1.94
  -3  -6   4   10.88    1.41
  -3  -6   4   12.91    5.83
   3   6  -3  193.68    8.09
   3   6  -3  179.77    6.14
   3   6  -3  179.92    8.39
  -3  -6   3  185.93    7.31
  -3  -6   3  181.75   10.58
   3   6  -2    7.02    1.52
   3   6  -2    8.38    2.31
   3   6  -2    5.93    1.54
  -3  -6   2    5.19    2.19
  -3  -6   2    5.94    2.41
   3   6  -1   17.84    2.10
   3   6  -1   19.75    1.98
  -3  -6   1   19.63    1.95
  -3  -6   1   16.25    4.81
   3   6   0  164.40    6.07
  -3  -6   0  175.28    6.24
  -3  -6   0  141.49    7.49
   3   6   1   56.25    2.84
  -3  -6  -1   52.06    3.30
  -3  -6  -1   57.06    4.22
   3   6   2   12.42    1.78
  -3  -6  -2   13.20    2.15
  -3  -6  -2    8.74    7.86
   3   6   3  251.54    5.87
  -3  -6  -3  251.89    8.89
  -3  -6  -3  261.22    9.97
  -3  -6  -4   53.89    4.42
  -3  -6  -5   18.24    2.77
  -3  -6  -5   21.89    4.00
  -3  -6  -6   75.49    6.89
  -3  -6  -6   79.94    3.22
  -3  -6  -6   71.70    5.23
  -3  -6  -7    0.52    1.56
  -3  -6  -7    1.90    1.03
  -3  -6  -7    1.18    2.02
  -3  -6  -8   54.85    4.74
  -3  -6  -8   54.25    3.27
  -3  -6  -8   50.95    3.68
  -3  -6  -9  121.53    6.84
  -3  -6  -9  117.81    4.86
  -3  -6  -9  114.57    5.91
   3   6  10    4.43    2.54
  -3  -6 -10    9.30    2.05
  -3  -6 -10    7.94    4.08
  -3  -6 -11    1.68    1.86
  -3  -6 -11    0.68    0.99
  -3  -6 -12    8.25    4.20
  -3  -6 -12    8.82    4.42
  -3  -6 -13  106.93   10.13
  -3  -6 -13  108.58    9.26
  -3  -6 -14    7.81    4.64
  -3  -6 -15   10.70   11.51
  -3  -6 -16    5.43    3.85
   3   7 -12    6.39    5.86
   3   7 -11    1.38    4.01
   3   7 -10   34.09   14.13
   3   7  -9    2.16    2.68
  -3  -7   9    1.57    1.17
   3   7  -8    1.17    1.18
   3   7  -8    2.96    4.77
  -3  -7   8    3.56    4.56
   3   7  -7   49.76    4.21
   3   7  -7   51.15    6.07
  -3  -7   7   66.96    7.29
   3   7  -6   11.13    1.96
   3   7  -6   12.10    7.20
  -3  -7   6   15.67    6.27
   3   7  -5    0.63    0.94
   3   7  -5    1.97    2.06
  -3  -7   5    2.98    2.46
   3   7  -4    1.54    1.23
   3   7  -4    1.64    2.58
   3   7  -3  302.11   12.62
   3   7  -3  300.16   10.28
  -3  -7   3  297.69    7.51
  -3  -7   3  281.67   20.74
   3   7  -2   75.74    4.36
   3   7  -2   72.54    3.08
   3   7  -2   76.27    6.96
  -3  -7   2   66.05    3.73
  -3  -7   2   73.40    6.79
   3   7  -1  193.39    8.98
   3   7  -1  200.28    8.31
  -3  -7   1  213.21    8.81
  -3  -7   1  212.31   12.86
   3   7   0    1.08    1.17
  -3  -7   0    1.24    1.30
  -3  -7   0    2.55    2.29
   3   7   1  209.34    8.29
  -3  -7  -1  238.68   11.16
  -3  -7  -1  239.39   11.59
   3   7   2  371.78   12.10
  -3  -7  -2  388.38   14.99
  -3  -7  -2  378.48   15.83
  -3  -7  -3    1.41    1.29
  -3  -7  -3    0.99    1.77
  -3  -7  -4  117.31    6.83
  -3  -7  -4  119.34    7.23
  -3  -7  -5   11.69    5.13
  -3  -7  -5   14.33    6.78
  -3  -7  -6    4.75    3.02
  -3  -7  -6    4.03    2.79
  -3  -7  -7    0.92    1.31
  -3  -7  -7    0.24    1.19
  -3  -7  -7    1.05    0.95
  -3  -7  -8    0.60    2.90
  -3  -7  -8    1.76    1.30
  -3  -7  -8    2.59    2.21
  -3  -7  -9    1.75    3.09
  -3  -7  -9    4.88    1.90
  -3  -7  -9    1.64    1.65
   3   7  10   34.87    2.59
  -3  -7 -10   36.63    3.36
  -3  -7 -10   35.27   16.98
  -3  -7 -11   35.72   18.09
  -3  -7 -11   45.28    4.17
  -3  -7 -12   23.54   12.32
  -3  -7 -12   19.66    5.70
  -3  -7 -13    4.16    4.43
  -3  -7 -14    2.14    2.82
  -3  -7 -15    5.82    3.96
  -3  -7 -16    5.43    6.17
   3   8 -11    1.79    2.97
   3   8 -10    2.08    1.80
   3   8 -10    1.50    1.75
   3   8  -9   10.66    5.13
   3   8  -9   16.30    9.39
   3   8  -8   44.21    3.81
   3   8  -8   37.43   12.86
  -3  -8   8   57.42    6.26
   3   8  -7  109.66    5.38
   3   8  -7   94.50   17.21
  -3  -8   7  111.29    8.32
   3   8  -6   38.38    3.68
   3   8  -6   43.30    8.38
  -3  -8   6   32.82   12.82
   3   8  -5    3.20    2.27
   3   8  -5    2.79    2.61
  -3  -8   5    2.70    3.36
   3   8  -4   62.72    8.18
   3   8  -4   66.58    6.94
  -3  -8   4   82.55    8.31
   3   8  -3    9.51    5.39
   3   8  -3    7.59    3.07
  -3  -8   3    6.09    5.24
   3   8  -2   13.14    5.66
   3   8  -2   15.08    5.92
  -3  -8   2    9.72    3.23
  -3  -8   2   14.25    6.27
   3   8  -1  232.76    8.98
   3   8  -1  249.37    8.12
  -3  -8   1  243.73    7.14
  -3  -8   1  265.57   11.29
   3   8   0   57.48    3.07
  -3  -8   0   59.28   10.68
  -3  -8   0   48.03    7.29
   3   8   1    0.48    0.62
  -3  -8  -1    1.66    1.94
  -3  -8  -1    0.78    3.28
  -3  -8  -2   39.20    4.37
  -3  -8  -2   39.17    5.22
  -3  -8  -3   20.15    8.03
  -3  -8  -3   15.67    7.72
  -3  -8  -4   10.28    3.95
  -3  -8  -4    8.83    4.57
  -3  -8  -5   43.61    8.99
  -3  -8  -5   32.91    4.65
  -3  -8  -6    4.19    1.56
  -3  -8  -6    5.78    3.84
  -3  -8  -7   76.27    7.90
  -3  -8  -7   86.37    4.19
  -3  -8  -7   91.23    6.28
  -3  -8  -8  255.39   13.44
  -3  -8  -8  288.28    8.22
  -3  -8  -8  271.24   11.01
  -3  -8  -9  469.96   24.37
  -3  -8  -9  470.39   10.70
   3   8  10  217.19    8.95
  -3  -8 -10  245.46    8.61
  -3  -8 -10  244.45   12.08
  -3  -8 -11    6.37    7.58
  -3  -8 -11    8.25    2.86
  -3  -8 -12   48.70    7.15
  -3  -8 -12   42.75    4.23
  -3  -8 -13   11.62    7.88
  -3  -8 -14    4.90    3.15
  -3  -8 -15    2.20    2.93
  -3  -8 -16    1.28    4.68
   3   9  -9    4.10    2.76
   3   9  -9    4.15    2.17
   3   9  -8   21.77   15.97
   3   9  -8   16.45    7.64
   3   9  -7    6.14    4.72
   3   9  -7    5.63    2.83
   3   9  -6   29.76    3.40
   3   9  -6   22.34    5.95
  -3  -9   6   23.53    4.55
   3   9  -5    1.05    1.58
   3   9  -5    2.14    2.33
  -3  -9   5    1.43    3.68
   3   9  -4    4.49    2.46
   3   9  -4    0.93    2.60
  -3  -9   4    5.34    3.03
   3   9  -3    9.01    4.07
   3   9  -3    7.98    7.18
   3   9  -2    4.11    1.92
   3   9  -2    1.14    1.36
  -3  -9   2    2.17    4.35
   3   9  -1    2.18    1.88
  -3  -9   1    1.62    1.61
  -3  -9   1    0.96    3.69
   3   9   0    7.11    3.07
   3   9   0    5.12    2.33
  -3  -9   0    6.61    3.29
  -3  -9   0    6.53    3.62
  -3  -9  -1   18.64    8.01
  -3  -9  -1   24.14   12.19
  -3  -9  -2   88.97    5.69
  -3  -9  -2   74.48   15.44
  -3  -9  -3   58.82    7.08
  -3  -9  -3   53.95    5.15
  -3  -9  -4  108.74   10.63
  -3  -9  -4  109.05    6.71
  -3  -9  -5   11.66    4.97
  -3  -9  -5   14.89    6.15
  -3  -9  -6   20.57    9.16
  -3  -9  -6   15.10   10.06
  -3  -9  -7    4.08    3.72
  -3  -9  -7    5.30    4.24
  -3  -9  -8    5.69    2.02
   3   9   9    5.47    6.19
  -3  -9  -9    8.37    2.76
  -3  -9  -9   11.33    7.25
   3   9  10    7.48    6.58
  -3  -9 -10   11.33    2.92
  -3  -9 -10   16.63    7.14
  -3  -9 -11    1.74    3.27
  -3  -9 -11    4.48    2.56
  -3  -9 -12   12.34    4.85
  -3  -9 -13    1.72    3.01
  -3  -9 -14    2.51    2.34
  -3  -9 -15    2.50    3.13
   3  10  -8    2.51    3.12
   3  10  -8    4.65    3.23
   3  10  -7   23.79    8.00
   3  10  -7   16.02    8.74
   3  10  -6   10.12    7.07
   3  10  -6    6.77    7.56
   3  10  -6    7.04    5.46
   3  10  -5    6.53    2.65
   3  10  -5    3.17    2.74
   3  10  -4    1.50    1.27
   3  10  -4    0.94    2.01
  -3 -10   4    7.38    3.87
   3  10  -3   21.14    2.77
   3  10  -3   17.69    5.33
   3  10  -2    2.12    1.46
  -3 -10   2    1.01    2.16
   3  10  -1   19.30    3.83
  -3 -10   1   19.34   12.58
   3  10   0   15.90    3.28
  -3 -10   0   14.57   13.56
   3  10   1   59.89    4.36
  -3 -10  -1   56.12    5.70
  -3 -10  -1   65.59    8.68
  -3 -10  -2    2.11    2.61
  -3 -10  -2    4.82    3.86
  -3 -10  -3    4.05    3.06
  -3 -10  -3    5.32    3.26
  -3 -10  -4    5.72    2.42
  -3 -10  -4    5.85    6.12
  -3 -10  -5    0.09    1.71
  -3 -10  -5    0.30    1.82
  -3 -10  -6    0.20    2.04
   3  10   7   22.01    5.14
  -3 -10  -7   23.91    5.33
   3  10   8   58.38   10.12
  -3 -10  -8   76.01    5.19
  -3 -10  -8   60.41    7.98
   3  10   9    0.74    1.66
  -3 -10  -9    1.67    1.78
  -3 -10  -9    1.92    3.01
   3  10  10    0.67    0.82
  -3 -10 -10    1.24    1.99
  -3 -10 -10    3.67    4.94
  -3 -10 -11    4.11    2.91
  -3 -10 -13    3.66    2.79
   3  11  -6   10.01    3.47
   3  11  -6    8.18    6.19
   3  11  -5    9.45    2.79
   3  11  -5    5.65    5.18
   3  11  -4   12.36    3.16
   3  11  -4    9.50    7.71
   3  11  -3    3.31    2.28
   3  11  -3    1.73    2.92
   3  11  -2    1.53    2.03
   3  11  -2    3.32    4.44
   3  11  -1   66.98    5.65
   3  11   0    8.47    5.13
   3  11   1   40.25    4.27
   3  11   2    6.41    2.16
  -3 -11  -3   17.56   10.71
   3  11   4    2.92    2.82
  -3 -11  -4    2.01    2.04
   3  11   5    3.00    2.45
  -3 -11  -5    2.81    2.39
   3  11   6    2.07    2.84
  -3 -11  -6    0.44    0.96
   3  11   7    3.53    3.44
  -3 -11  -7    1.73    1.38
   3  11   8   10.61    5.13
  -3 -11  -8   11.80    2.69
  -3 -11  -8    8.66    3.27
   3  11   9    1.40    1.30
  -3 -11  -9    4.47    1.88
  -3 -11  -9    1.41    1.85
  -3 -11 -10    1.28    3.52
  -3 -11 -12    3.35    3.46
  -3 -11 -13    1.39    2.88
   3  12  -3    2.19    2.09
   3  12  -3    3.12    2.79
   3  12  -2    1.36    2.20
   3  12  -2    4.91    3.99
   3  12  -1   16.46    3.40
   3  12  -1   25.29   11.80
   3  12   0   11.16    2.71
   3  12   0    5.95    3.41
   3  12   1   59.77    5.12
   3  12   1   70.96    6.61
   3  12   2    0.43    1.74
   3  12   3    7.98    2.81
   3  12   3    5.41    4.97
   3  12   4    1.91    2.39
   3  12   4    1.14    3.43
   3  12   5    9.50    6.18
   3  12   6   -0.77    1.67
  -3 -12  -6    2.18    3.11
   3  12   7   13.44   10.68
  -3 -12  -7   15.41    7.98
   3  12   8   40.10   10.43
  -3 -12  -8   31.92    5.21
   3  12   9    1.67    3.04
  -3 -12  -9    3.98    4.88
  -3 -12 -10    9.35   10.66
  -3 -12 -11   10.51   10.01
   3  13   0    1.29    2.60
   3  13   1   26.54    4.62
   3  13   2    5.39    2.99
   3  13   3   21.86    3.74
   3  13   3   12.17    8.11
   3  13   4    5.27    3.45
   3  13   4    5.37    5.87
   3  13   5    1.25    2.02
   3  13   5    2.41    2.85
   3  13   6    6.23    6.78
   3  13   7   -0.68    1.48
   3  13   8   -0.09    1.27
   3  13   9    2.02    2.74
  -4  11   8    5.96    2.93
  -4  11   7   10.54    3.19
  -4  11   6    2.37    1.83
  -4  11   5    3.07    2.01
  -4  11   4    3.75    2.61
  -4  11   3    1.08    1.74
  -4  10  11   26.59    4.08
   4 -10 -10   22.71    6.08
  -4  10  10   13.04    8.85
   4 -10  -9   42.35    7.83
  -4  10   9   35.82    5.72
   4 -10  -8    4.82    3.65
  -4  10   8    7.64    2.86
   4 -10  -7    3.37    2.62
  -4  10   7    0.71    1.08
  -4  10   6    0.30    1.78
  -4  10   5   11.91    2.89
  -4  10   4    4.95    2.04
  -4  10   3   35.49    4.70
  -4  10   2    5.85    2.61
  -4  10   1   22.20    3.01
  -4  10   1   24.12    4.26
  -4  10   0    5.21    5.93
  -4  10  -1   23.60    8.40
  -4  10  -2    2.95    2.19
   4  -9 -12    4.90    4.47
   4  -9 -11   18.73    5.04
  -4   9  11   26.86    3.98
   4  -9 -10    7.51    4.25
  -4   9  10    8.55    3.17
   4  -9  -9    6.33    6.60
  -4   9   9    6.60    2.67
   4  -9  -8   36.39    6.10
  -4   9   8   34.73    4.77
   4  -9  -7   31.22    6.21
  -4   9   7   33.33    4.36
   4  -9  -6   80.90    7.32
  -4   9   6  100.70    6.26
  -4   9   5    9.42    2.60
  -4   9   4    1.24    1.74
  -4   9   3   12.35    5.70
  -4   9   2   20.65    3.64
  -4   9   1    8.12    2.97
  -4   9   0   27.09    3.15
  -4   9   0   33.27    5.28
  -4   9  -1    9.79    3.12
  -4   9  -1   11.91    3.65
  -4   9  -2   11.99    3.63
  -4   9  -3    6.69    3.68
  -4   9  -4    3.13    3.13
  -4   9  -5    9.75    3.82
   4  -8 -14   26.70    6.02
   4  -8 -13    2.89    4.05
   4  -8 -12    9.84    5.45
   4  -8 -11   10.72    4.59
  -4   8  11   10.04    6.76
   4  -8 -10   19.26    4.87
  -4   8  10   20.77    5.38
   4  -8  -9   53.57    6.77
  -4   8   9   45.43    4.71
   4  -8  -8    1.99    2.14
  -4   8   8    0.37    1.55
   4  -8  -7   54.06    7.51
  -4   8   7   57.22    4.93
   4  -8  -6    6.62    3.08
  -4   8   6    7.51    4.33
  -4   8   5    1.94    2.19
  -4   8   4   43.36    4.71
  -4   8   3   26.10    3.51
  -4   8   2   13.23    3.96
  -4   8   0    3.42    2.27
  -4   8   0    5.48    3.10
  -4   8  -1  122.90    5.97
  -4   8  -1  114.45    8.31
  -4   8  -2   28.62    2.69
  -4   8  -2   32.32    4.82
  -4   8  -3    9.44    6.89
  -4   8  -4    2.94    2.67
  -4   8  -5   18.07    4.50
  -4   8  -6   14.20    4.09
  -4   8  -7    1.77    2.32
   4  -7 -14   14.57    5.58
   4  -7 -13    1.51    2.59
   4  -7 -12    7.82    3.94
   4  -7 -11   12.41    2.85
   4  -7 -11   12.20    4.99
  -4   7  11   16.34    4.65
   4  -7 -10    5.14    3.92
  -4   7  10    0.67    1.23
   4  -7  -9    4.21    3.65
  -4   7   9    2.67    1.58
   4  -7  -8    3.03    5.02
  -4   7   8    1.35    1.15
   4  -7  -7   38.74    4.62
  -4   7   7   41.01    3.91
   4  -7  -6   38.33    4.89
  -4   7   6   35.03    3.47
  -4   7   5    1.02    1.50
  -4   7   4    0.94    1.71
  -4   7   3   25.10    3.05
  -4   7   2   14.25    2.57
  -4   7   0    8.92    2.07
  -4   7   0    8.82    2.74
  -4   7  -1   21.60    2.24
  -4   7  -1   26.80    8.01
  -4   7  -2   86.30    4.41
  -4   7  -2   86.38    8.14
  -4   7  -3  278.80    8.05
  -4   7  -3  257.83   11.54
  -4   7  -4   63.94    3.85
  -4   7  -4   68.75    6.49
  -4   7  -5   30.14    4.78
  -4   7  -6   14.53    3.46
  -4   7  -7    4.16    3.32
  -4   7  -8    0.96    1.88
  -4   7  -9    2.98    2.43
   4  -6 -15    4.30    3.76
   4  -6 -14    2.21    2.55
   4  -6 -13    7.05    3.48
   4  -6 -13    7.22    3.06
   4  -6 -12   29.74    5.72
   4  -6 -12   23.24    3.42
   4  -6 -11    1.82    1.66
   4  -6 -11    1.90    2.57
  -4   6  11    1.34    1.43
   4  -6 -10   12.44    4.49
  -4   6  10    8.36    1.80
   4  -6  -9   13.08    4.92
  -4   6   9    6.15    2.52
   4  -6  -8    9.09    3.46
  -4   6   8    5.34    3.17
   4  -6  -7    1.27    2.00
  -4   6   7    2.00    1.33
   4  -6  -6    7.75    4.53
  -4   6   6    6.89    4.31
   4  -6  -5   52.49    4.96
  -4   6   5   45.26    3.51
  -4   6   4  345.63    9.69
  -4   6   3    5.03    1.83
  -4   6   2  217.13    6.88
  -4   6   0   18.16    2.53
  -4   6   0   15.05    2.61
  -4   6  -1  131.80    5.35
  -4   6  -1  125.54    6.31
  -4   6  -2    4.23    1.33
  -4   6  -3    0.81    1.18
  -4   6  -4    0.07    0.94
  -4   6  -4    1.02    2.26
  -4   6  -5    1.68    1.42
  -4   6  -5    0.64    2.10
  -4   6  -6    2.65    3.00
  -4   6  -7    3.59    2.72
  -4   6  -8    3.38    2.13
  -4   6  -9    1.08    1.72
  -4   6 -10    9.03    3.60
   4  -5 -16    3.32    3.17
   4  -5 -15    1.43    1.89
   4  -5 -15    4.56    3.43
   4  -5 -14    1.26    2.95
   4  -5 -14   -0.17    1.74
   4  -5 -13   19.20    4.88
   4  -5 -13   15.33    3.70
   4  -5 -12   60.25    7.67
   4  -5 -12   46.60    5.00
   4  -5 -11    1.20    1.91
   4  -5 -11    2.13    2.48
  -4   5  11    0.66    1.31
   4  -5 -10   40.66    4.54
   4  -5 -10   49.28    5.99
  -4   5  10   36.08    2.71
   4  -5  -9   15.71    3.71
  -4   5   9   13.21    1.94
   4  -5  -8   10.55    2.87
  -4   5   8    9.18    3.82
   4  -5  -7    7.27    2.81
  -4   5   7    6.15    1.80
   4  -5  -6    1.47    1.82
  -4   5   6    3.69    2.39
   4  -5  -5   21.06    3.21
  -4   5   5   21.47    2.62
  -4   5   4   23.10    3.49
  -4   5   3   23.43    2.51
  -4   5   2    7.35    1.97
  -4   5   1    4.58    1.66
  -4   5   0    0.59    1.33
  -4   5   0    0.47    1.48
  -4   5  -1   73.94    3.98
  -4   5  -1   67.32    4.32
  -4   5  -2   65.99    3.32
  -4   5  -2   70.66    7.01
  -4   5  -3   19.69    2.26
  -4   5  -3   20.19    3.62
  -4   5  -4   57.24    3.81
  -4   5  -4   71.53    5.79
  -4   5  -5   32.47    2.75
  -4   5  -5   38.92    6.13
  -4   5  -6    2.21    1.50
  -4   5  -6    3.51    2.63
  -4   5  -7   18.17    4.59
  -4   5  -8    5.52    2.50
  -4   5  -9    1.18    2.52
  -4   5 -10   12.10    4.42
  -4   5 -11    4.66    3.11
  -4   5 -12    0.89    3.41
   4  -4 -16    0.80    2.86
   4  -4 -16    4.04    3.08
   4  -4 -15    4.37    3.88
   4  -4 -15   -0.24    1.90
   4  -4 -14    5.16    2.68
   4  -4 -14    4.25    3.00
   4  -4 -13    7.61    5.80
   4  -4 -13    2.52    2.23
   4  -4 -12   15.43    4.69
   4  -4 -12   18.78    3.90
   4  -4 -11   15.66    4.96
   4  -4 -11    4.77    2.37
   4  -4 -10   23.94    4.23
   4  -4 -10   27.63    4.60
  -4   4  10   24.29    3.50
   4  -4  -9  181.62    9.41
  -4   4   9  161.50    4.58
   4  -4  -8    5.86    2.92
  -4   4   8    6.22    3.04
   4  -4  -7    8.90    2.88
  -4   4   7    9.55    1.65
   4  -4  -6    2.32    1.54
  -4   4   6    3.33    0.98
   4  -4  -5   73.62    5.36
  -4   4   5   79.50    4.07
   4  -4  -4   98.37    5.21
  -4   4   4   98.56    4.84
  -4   4   3   67.76    3.26
  -4   4   2  107.70    4.07
  -4   4   1    1.27    1.46
  -4   4   0   24.72    2.08
  -4   4  -1  170.70    4.98
  -4   4  -1  173.96    6.08
  -4   4  -2   28.73    2.20
  -4   4  -2   27.55    3.01
  -4   4  -3   10.57    1.81
  -4   4  -3   11.23    1.97
  -4   4  -4    6.19    1.64
  -4   4  -4    5.43    2.11
  -4   4  -5    9.86    1.82
  -4   4  -5    6.80    2.31
  -4   4  -6    5.09    1.72
  -4   4  -6    2.77    2.33
  -4   4  -7    4.10    1.59
  -4   4  -7    3.75    2.37
  -4   4  -8    5.20    1.85
  -4   4  -8    5.59    3.42
  -4   4  -9    3.60    2.39
  -4   4 -10    5.36    3.09
  -4   4 -11   10.09    3.90
  -4   4 -12    3.00    3.67
  -4   4 -13    0.16    2.22
   4  -3 -16    4.45    4.28
   4  -3 -16    3.59    3.06
   4  -3 -15   -0.15    2.58
   4  -3 -15    6.16    3.85
   4  -3 -14    1.48    4.17
   4  -3 -14    7.47    4.12
   4  -3 -13    2.42    4.58
   4  -3 -13    3.39    2.80
   4  -3 -12   35.60   14.10
   4  -3 -12   39.04    5.72
   4  -3 -11   52.81    6.65
   4  -3 -11   49.17    9.91
   4  -3 -10  148.12    8.29
   4  -3 -10  179.91    9.39
  -4   3  10  143.27    4.95
   4  -3  -9    3.28    2.62
   4  -3  -9    5.74    2.66
  -4   3   9    1.28    1.20
   4  -3  -8   43.23    4.29
  -4   3   8   43.65    3.58
  -4   3   8   39.42    2.95
   4  -3  -7  172.15    9.09
  -4   3   7  161.21    6.04
   4  -3  -6    2.01    1.54
  -4   3   6    0.10    0.90
   4  -3  -5  495.95   10.77
  -4   3   5  504.60    6.94
   4  -3  -4   78.94    4.42
  -4   3   4   84.84    3.25
   4  -3  -3    1.09    1.40
  -4   3   3    1.45    1.07
  -4   3   2  148.10    5.09
  -4   3   1  202.81    6.61
  -4   3   0    8.98    1.41
  -4   3  -1    0.79    0.70
  -4   3  -1    2.39    1.65
  -4   3  -2   20.11    1.94
  -4   3  -2   12.78    1.78
  -4   3  -3   53.70    2.79
  -4   3  -3   54.59    3.50
  -4   3  -4    0.33    1.50
  -4   3  -4    0.35    1.46
  -4   3  -5  136.05    5.27
  -4   3  -5  133.40    6.72
  -4   3  -6    4.53    2.05
  -4   3  -6    3.26    2.28
  -4   3  -7   19.12    5.59
  -4   3  -7   16.86    2.77
  -4   3  -8    7.13    2.48
  -4   3  -8    7.72    2.60
  -4   3  -9    0.09    0.96
  -4   3  -9    1.17    1.82
  -4   3 -10   17.90    4.10
  -4   3 -11    1.12    1.93
  -4   3 -12    5.04    3.78
  -4   3 -13    3.67    3.03
   4  -2 -16    1.33    3.80
   4  -2 -16    2.57    2.35
   4  -2 -15    2.24    6.21
   4  -2 -15    5.91    3.41
   4  -2 -14   -0.57    2.94
   4  -2 -14    1.07    2.28
   4  -2 -13    5.31    7.61
   4  -2 -13    4.31    2.46
   4  -2 -12   88.95   13.14
   4  -2 -12  100.43    8.43
   4  -2 -11   27.62    7.86
   4  -2 -11   32.20    5.08
   4  -2 -10   50.31    5.81
   4  -2 -10   46.12    5.68
  -4   2  10   45.26    2.10
   4  -2  -9  113.39    6.85
   4  -2  -9  110.97    7.55
  -4   2   9  100.48    3.93
   4  -2  -8  206.55   10.58
  -4   2   8  198.11    6.88
  -4   2   8  202.72    8.13
   4  -2  -7   26.07    3.74
  -4   2   7   30.09    1.60
  -4   2   7   29.13    2.67
   4  -2  -6   47.94    4.55
  -4   2   6   45.86    2.01
   4  -2  -5  148.73    6.75
  -4   2   5  169.36    4.73
   4  -2  -4  545.59   14.64
  -4   2   4  548.44   12.14
   4  -2  -3    6.08    1.82
  -4   2   3    4.38    1.22
   4  -2  -2    2.77    1.68
  -4   2   2    3.68    0.92
  -4   2   1  536.92    8.19
  -4   2   1  471.72    9.46
  -4   2   0  112.99    4.89
  -4   2  -1  199.02    6.86
  -4   2  -1  183.18    6.86
  -4   2  -2   94.36    3.52
  -4   2  -2  109.38    4.31
  -4   2  -3   48.37    2.85
  -4   2  -3   52.70    3.52
  -4   2  -4    5.77    1.81
  -4   2  -4    3.28    1.68
  -4   2  -5   30.18    3.06
  -4   2  -5   25.08    3.31
  -4   2  -6   39.14    3.52
  -4   2  -6   38.39    4.14
  -4   2  -7  170.41    6.42
  -4   2  -7  164.55    7.80
  -4   2  -8  113.66    5.65
  -4   2  -8  122.15    7.22
  -4   2  -9   10.68    2.57
  -4   2  -9    7.45    3.20
  -4   2 -10    3.86    3.53
  -4   2 -10    2.89    2.14
  -4   2 -11   38.93    5.14
  -4   2 -12    0.95    1.96
  -4   2 -13    3.70    2.98
  -4   2 -14    9.61    4.95
   4  -1 -16    4.43    6.28
   4  -1 -16    6.56    3.22
   4  -1 -15    1.19    4.83
   4  -1 -15    2.21    2.56
   4  -1 -14   21.38   16.36
   4  -1 -14   24.17    4.75
   4  -1 -13   22.62   11.45
   4  -1 -13   23.84    4.82
   4  -1 -12   19.47   12.84
   4  -1 -12   27.99    6.30
   4  -1 -11  249.25   16.47
   4  -1 -11  234.74   11.28
   4  -1 -10   76.65    8.57
   4  -1 -10   90.18    7.12
   4  -1  -9  533.83   15.35
   4  -1  -9  527.06   26.46
  -4   1   9  493.05    4.22
   4  -1  -8   82.18    7.56
   4  -1  -8   77.95    6.17
  -4   1   8   82.80    2.93
   4  -1  -7   14.67    3.30
  -4   1   7   12.20    0.78
  -4   1   7   11.48    0.92
   4  -1  -6   66.69    4.75
  -4   1   6   63.03    1.61
  -4   1   6   59.55    2.44
   4  -1  -5  475.96   13.91
  -4   1   5  451.95    9.69
   4  -1  -4  234.44    7.12
  -4   1   4  228.17    6.46
   4  -1  -3   84.12    2.95
  -4   1   3   92.47    3.28
   4  -1  -2   37.70    2.66
   4  -1  -2   35.13    2.38
  -4   1   2   43.43    2.26
  -4   1   2   34.84    1.95
   4  -1  -1    1.13    0.87
   4  -1  -1    0.36    0.82
  -4   1   1    0.64    0.68
  -4   1   1    1.17    1.06
  -4   1   0  121.12    5.68
  -4   1   0  135.79    3.83
  -4   1  -1   15.35    1.87
  -4   1  -1   13.72    1.74
  -4   1  -2  112.66    4.57
  -4   1  -2  126.84    5.43
  -4   1  -3  115.99    4.96
  -4   1  -3   94.58    4.78
  -4   1  -4  208.35    7.19
  -4   1  -4  187.47    7.29
  -4   1  -5    2.71    1.32
  -4   1  -5    3.75    1.94
  -4   1  -6   13.25    2.69
  -4   1  -6   13.68    2.56
  -4   1  -7  151.67    6.48
  -4   1  -7  129.08    6.73
  -4   1  -8    1.53    1.55
  -4   1  -8    4.99    3.47
  -4   1  -9    1.97    2.16
  -4   1  -9    2.02    3.51
  -4   1 -10  149.20    6.72
  -4   1 -10  151.29    8.62
  -4   1 -11   37.90    4.17
  -4   1 -11   45.47    5.87
  -4   1 -12   13.43    4.30
  -4   1 -13   21.03    4.98
  -4   1 -14    2.78    2.80
  -4   1 -15    9.28    5.23
   4   0 -16    0.81    2.62
   4   0 -15    4.57    4.71
   4   0 -15    4.10    3.63
   4   0 -14   13.87   14.01
   4   0 -14   30.21    6.56
   4   0 -13   21.72   11.44
   4   0 -13   13.24    4.36
   4   0 -12    2.23    6.05
   4   0 -12    1.50    2.55
   4   0 -11   -0.01    1.49
   4   0 -11    0.62    1.92
   4   0 -10   31.90   12.14
   4   0 -10   32.63    4.40
   4   0  -9  278.73   16.47
   4   0  -9  259.60   12.93
   4   0  -8  355.69   22.39
   4   0  -8  383.30   15.97
   4   0  -7  208.18    9.70
   4   0  -7  240.24    9.13
   4   0  -6    0.87    1.25
   4   0  -5  304.91   10.22
   4   0  -4  149.20    6.69
  -4   0   4  147.33    4.17
   4   0  -3    0.63    0.61
   4   0  -3    0.71    0.91
  -4   0   3    1.34    0.65
  -4   0   3    2.35    0.62
  -4   0   3    1.90    0.90
   4   0  -2   55.41    2.31
   4   0  -2   56.40    3.49
  -4   0   2   57.02    2.91
  -4   0   2   56.71    2.67
   4   0  -1   49.45    2.27
   4   0  -1   48.67    2.87
  -4   0   1   44.75    2.47
  -4   0   1   47.25    2.72
   4   0   0  119.18    4.78
  -4   0   0  120.74    5.20
  -4   0   0  122.05    5.06
   4   0   1  128.90    5.94
  -4   0  -1  124.12    5.56
  -4   0  -1  129.37    4.11
  -4   0  -3    2.33    1.03
  -4   0  -3    2.03    1.07
  -4   0  -4    1.68    1.04
  -4   0  -4    0.12    1.18
  -4   0  -5    0.72    1.43
  -4   0  -5    3.75    1.58
   4   0   6  140.92    5.32
  -4   0  -6  131.44    5.89
  -4   0  -6  138.23    5.64
  -4   0  -7    5.19    2.05
  -4   0  -7    3.43    1.75
  -4   0  -8  206.86    8.12
  -4   0  -8  197.97   10.03
  -4   0  -9  536.76   12.57
  -4   0  -9  612.54   15.58
  -4   0 -10   82.55    7.85
  -4   0 -10   84.22    6.96
  -4   0 -11    8.66    2.79
  -4   0 -11   18.22    4.41
  -4   0 -12    5.77    2.62
  -4   0 -12    2.73    2.19
  -4   0 -13    1.38    2.11
  -4   0 -14    1.90    4.82
   4   1 -15    9.76   14.00
   4   1 -14   49.57    7.40
   4   1 -13   11.08    4.68
   4   1 -13    8.17    7.72
   4   1 -12   28.66   13.77
   4   1 -12   43.10    6.90
   4   1 -11    1.24    2.73
   4   1 -11    2.96    2.96
   4   1 -10   89.92    7.35
   4   1 -10   79.48    6.51
   4   1  -9    8.06    7.17
   4   1  -9   10.82    3.89
   4   1  -8    9.20    4.00
   4   1  -8   12.23    7.75
   4   1  -7  142.59    7.72
   4   1  -7  115.95    6.45
   4   1  -6  348.99   12.92
   4   1  -5  235.17   11.03
  -4  -1   5  265.17    7.12
  -4  -1   4  306.58    5.83
   4   1  -3  472.57    4.25
   4   1  -3  478.29   10.28
  -4  -1   3  456.87    7.82
  -4  -1   3  466.63    5.77
   4   1  -2    8.21    1.25
   4   1  -2   10.53    1.47
  -4  -1   2    8.19    1.16
  -4  -1   2   10.15    1.00
   4   1  -1  828.68   11.30
   4   1  -1  831.89    9.70
  -4  -1   1  822.92   10.52
  -4  -1   1  857.21   10.66
   4   1   0  454.24    6.90
  -4  -1   0  443.18    7.63
  -4  -1   0  475.29    8.33
   4   1   1  357.03    6.69
   4   1   1  339.13    5.15
  -4  -1  -1  329.71    6.94
  -4  -1  -1  343.85    7.52
   4   1   2 1330.77   12.85
  -4  -1  -2 1305.89   17.12
  -4  -1  -2 1256.33   16.40
  -4  -1  -3  457.89    8.89
  -4  -1  -3  481.36    9.49
  -4  -1  -4  271.28    7.03
  -4  -1  -4  256.71    7.22
   4   1   5    8.58    0.88
  -4  -1  -5    5.34    1.69
  -4  -1  -5    9.03    1.68
   4   1   6   12.69    3.41
  -4  -1  -6   11.89    2.44
  -4  -1  -6   13.58    5.31
   4   1   7    3.91    2.70
  -4  -1  -7    5.94    2.32
  -4  -1  -7    6.23    2.17
   4   1   8   60.66    3.69
   4   1   8   60.54    2.95
  -4  -1  -8   70.07    5.42
  -4  -1  -8   67.08    5.86
  -4  -1  -9  152.56   10.32
  -4  -1  -9  150.64    8.40
  -4  -1 -10  318.66   14.91
  -4  -1 -10  340.23   12.83
  -4  -1 -11   31.12    3.69
  -4  -1 -11   40.04    5.04
  -4  -1 -12    2.71    2.35
  -4  -1 -12   10.25    3.44
  -4  -1 -13    0.73    0.61
  -4  -1 -13    0.71    1.42
  -4  -1 -14    0.40    1.65
  -4  -1 -14    3.05    3.13
  -4  -1 -15   -0.18    2.44
  -4  -1 -16    0.27    2.30
   4   2 -15    2.59    5.39
   4   2 -14   84.54   25.56
   4   2 -13   -0.42    3.08
   4   2 -12   40.51    5.86
   4   2 -11    2.10    3.67
  -4  -2  11    0.86    1.03
   4   2 -10    5.40    2.89
   4   2 -10   13.02    4.20
  -4  -2  10    6.78    3.12
  -4  -2  10    6.88    2.10
   4   2  -9    2.45    2.16
   4   2  -9    0.89    2.38
  -4  -2   9    1.49    1.02
   4   2  -8  173.55    8.35
   4   2  -8  193.23    9.54
  -4  -2   8  188.91    6.36
   4   2  -7   22.26    3.33
   4   2  -7   17.11    4.22
  -4  -2   7   17.86    2.07
   4   2  -6    7.74    2.35
   4   2  -6    8.29    3.49
  -4  -2   6    8.43    3.22
   4   2  -5    2.14    1.38
   4   2  -5    5.88    3.85
  -4  -2   5    4.56    1.78
  -4  -2   4  135.70    4.80
   4   2  -3    7.52    3.39
   4   2  -3    6.35    0.66
  -4  -2   3    7.10    1.39
   4   2  -2    6.77    3.14
   4   2  -2    7.83    0.90
  -4  -2   2    8.75    1.25
  -4  -2   2    6.30    1.16
   4   2  -1   36.65    2.45
   4   2  -1   29.29    2.69
   4   2  -1   30.65    2.95
  -4  -2   1   26.72    2.26
  -4  -2   1   30.28    2.56
  -4  -2   1   29.44    2.09
   4   2   0   15.57    1.49
   4   2   0   18.13    1.62
   4   2   0   18.54    1.70
  -4  -2   0   15.37    1.92
  -4  -2   0   17.68    1.92
  -4  -2   0   18.85    1.49
   4   2   1 2056.17   19.51
  -4  -2  -1 2102.05   25.33
  -4  -2  -1 2066.10   23.16
  -4  -2  -1 2115.08   19.44
   4   2   2 1385.27   17.44
  -4  -2  -2 1358.00   18.96
  -4  -2  -2 1369.53   17.72
  -4  -2  -4  297.81    7.68
  -4  -2  -4  290.17    7.78
   4   2   5  453.70    9.42
  -4  -2  -5  428.36   12.61
  -4  -2  -5  429.60   12.43
   4   2   6    7.83    0.83
  -4  -2  -6    8.12    1.68
  -4  -2  -6   11.64    2.26
   4   2   7    0.99    0.87
  -4  -2  -7    0.54    2.81
  -4  -2  -7    0.74    1.53
   4   2   8    2.89    1.09
  -4  -2  -8    2.85    1.77
  -4  -2  -8    2.35    2.28
  -4  -2  -9  162.59    9.02
  -4  -2  -9  177.14   10.25
  -4  -2 -10  177.55    8.08
  -4  -2 -10  186.30   10.23
  -4  -2 -11   98.66    6.25
  -4  -2 -11   91.22    7.36
  -4  -2 -12    3.01    2.48
  -4  -2 -12    1.79    3.28
  -4  -2 -13   11.50    5.96
  -4  -2 -13   10.20    8.55
  -4  -2 -14    1.15    1.43
  -4  -2 -14    2.25    3.16
  -4  -2 -15    1.71    2.34
  -4  -2 -15    3.79    2.53
  -4  -2 -16    0.97    1.43
   4   3 -14    5.65    5.18
   4   3 -13   11.00    7.55
   4   3 -12    1.99    3.79
   4   3 -11   30.32    6.10
  -4  -3  11   31.09    5.06
   4   3 -10    3.44    3.16
  -4  -3  10    0.65    1.35
   4   3  -9   10.10    3.32
  -4  -3   9    6.71    1.84
  -4  -3   9   15.67    3.01
   4   3  -8    0.66    1.75
   4   3  -8    1.85    0.71
  -4  -3   8    0.87    0.95
   4   3  -7   52.01    5.09
   4   3  -7   45.64    1.54
  -4  -3   7   44.97    2.00
   4   3  -6   25.60    4.10
   4   3  -6   21.01    1.07
  -4  -3   6   17.84    1.89
   4   3  -5  111.50    5.89
   4   3  -5  110.33    3.33
  -4  -3   5  121.39    3.61
   4   3  -4    4.68    2.15
   4   3  -4    6.06    2.26
  -4  -3   4    3.83    1.01
   4   3  -3   82.65    3.42
   4   3  -3   93.82    3.42
  -4  -3   3   85.73    3.95
   4   3  -2    3.18    2.25
   4   3  -2    2.99    2.56
  -4  -3   2    2.37    1.10
  -4  -3   2    2.83    1.68
   4   3  -1  244.44    5.76
  -4  -3   1  235.95    5.39
  -4  -3   1  255.82    6.68
   4   3   0   24.64    2.10
   4   3   0   25.49    2.33
  -4  -3   0   27.27    2.23
  -4  -3   0   26.96    1.89
  -4  -3  -1  245.14    6.44
  -4  -3  -1  244.04    6.81
  -4  -3  -2   30.85    2.58
  -4  -3  -2   32.78    2.61
  -4  -3  -2   34.87    1.09
  -4  -3  -3   78.63    4.26
  -4  -3  -3   72.11    5.08
  -4  -3  -4   21.64    2.49
  -4  -3  -4   19.22    2.24
  -4  -3  -5   37.17    3.25
  -4  -3  -5   41.93    3.64
  -4  -3  -6   26.39    2.91
  -4  -3  -6   24.96    3.58
  -4  -3  -7  173.72    7.33
  -4  -3  -7  184.45    7.53
   4   3   8   36.48    1.93
  -4  -3  -8   27.73    4.24
  -4  -3  -8   28.82    3.67
  -4  -3  -9  158.99    8.75
  -4  -3  -9  168.81   11.17
  -4  -3 -10   12.49    2.79
  -4  -3 -10   11.28    4.03
  -4  -3 -11   16.96    3.76
  -4  -3 -11   19.38    5.10
  -4  -3 -12   19.25    3.47
  -4  -3 -12   25.14   14.71
  -4  -3 -13    4.68    3.73
  -4  -3 -13    5.65    4.64
  -4  -3 -14    4.21    3.57
  -4  -3 -14    6.72    4.08
  -4  -3 -15    1.00    1.46
  -4  -3 -15    2.26    2.90
  -4  -3 -16    0.01    1.84
  -4  -3 -16    2.68    2.40
   4   4 -14   -0.55    2.43
   4   4 -13   28.67   12.19
   4   4 -12    3.42    3.19
   4   4 -11    1.49    2.86
  -4  -4  11    3.34    3.04
   4   4 -10   15.02    5.66
  -4  -4  10   13.80    6.10
   4   4  -9   18.41    4.35
  -4  -4   9   10.88    6.39
   4   4  -8   41.28    5.05
  -4  -4   8   43.02    5.07
   4   4  -7  156.37    8.71
  -4  -4   7  158.21    3.70
  -4  -4   7  153.91    7.21
   4   4  -6   20.46    2.11
  -4  -4   6   22.62    1.75
  -4  -4   6   21.91    2.95
   4   4  -5  188.67    6.25
  -4  -4   5  193.06    7.04
   4   4  -4   17.46    9.11
   4   4  -3   21.86    2.20
   4   4  -3   20.67    1.99
   4   4  -3   20.18    3.11
  -4  -4   3   19.65    1.91
   4   4  -2   71.87    3.32
   4   4  -2   68.01    2.50
   4   4  -2   65.48    4.13
  -4  -4   2   70.16    3.36
   4   4  -1  130.06    5.53
   4   4  -1  120.56    4.52
  -4  -4   1  124.90    5.31
  -4  -4   1  127.36    5.33
   4   4   0  125.48    5.55
  -4  -4   0  132.76    5.81
  -4  -4   0  137.81    5.59
  -4  -4  -1  169.53    6.68
  -4  -4  -2   16.63    2.15
  -4  -4  -2   16.37    2.53
  -4  -4  -3  117.09    5.62
  -4  -4  -3  120.75    5.99
  -4  -4  -3  120.08    3.89
  -4  -4  -4   18.81    2.35
  -4  -4  -4   22.89    2.76
  -4  -4  -4   18.10    0.71
  -4  -4  -5   89.33    4.76
  -4  -4  -5   85.01    5.84
  -4  -4  -5   88.18    1.83
   4   4   6   27.00    2.08
  -4  -4  -6   27.60    3.47
  -4  -4  -6   31.19    1.36
  -4  -4  -6   34.10    8.19
   4   4   7    0.46    0.76
  -4  -4  -7    1.13    1.27
  -4  -4  -7    1.74    1.79
  -4  -4  -8   37.00    4.37
  -4  -4  -8   34.54    4.71
  -4  -4  -9  338.17   11.25
  -4  -4  -9  320.46   13.11
  -4  -4 -10   67.74    5.40
  -4  -4 -10   71.40    7.10
  -4  -4 -11  105.46    7.30
  -4  -4 -11  102.01    8.69
  -4  -4 -12    0.50    2.34
  -4  -4 -12    1.10    4.10
  -4  -4 -13    1.81    2.46
  -4  -4 -13    1.72    1.81
  -4  -4 -14    5.75    5.54
  -4  -4 -14    5.60    4.92
  -4  -4 -15   -0.02    2.00
  -4  -4 -15    3.35    5.59
  -4  -4 -16    2.48    4.35
  -4  -4 -16    0.52    2.32
   4   5 -13    6.93    5.20
   4   5 -12    1.83    3.70
   4   5 -11    0.42    1.99
  -4  -5  11    2.03    3.30
  -4  -5  10    9.57    7.39
  -4  -5   9   24.73    6.74
   4   5  -8    1.00    0.74
   4   5  -8    0.97    2.17
  -4  -5   8    1.00    1.94
   4   5  -7   12.00    1.85
   4   5  -7   10.46    3.43
  -4  -5   7   11.06    4.21
   4   5  -6    8.04    2.57
   4   5  -6   10.55    2.99
  -4  -5   6    8.77    1.09
  -4  -5   6    9.61    3.15
   4   5  -5   62.54    5.52
   4   5  -5   58.35    2.34
  -4  -5   5   56.32    2.48
  -4  -5   5   56.23    4.85
   4   5  -4   13.91    2.57
   4   5  -4   11.39    1.59
  -4  -5   4   12.07    1.46
  -4  -5   4   10.46    2.82
   4   5  -3  355.14    6.58
   4   5  -3  367.49    6.02
  -4  -5   3  372.53    7.12
  -4  -5   3  383.03   11.09
   4   5  -2    8.08    5.07
   4   5  -2    6.72    2.97
  -4  -5   2    7.89    1.47
   4   5  -1  173.00    6.62
  -4  -5   1  197.93    6.79
   4   5   0  124.43    5.29
  -4  -5   0  114.95    4.91
  -4  -5   0  119.46    5.08
  -4  -5  -1  230.77    7.99
  -4  -5  -2  325.27   10.44
  -4  -5  -4  362.59   12.76
  -4  -5  -5  769.01   16.44
   4   5   6    6.08    2.99
  -4  -5  -6    8.17    3.65
  -4  -5  -6    6.79    4.54
   4   5   7   49.68    2.65
  -4  -5  -7   75.92    7.49
  -4  -5  -7   56.86    4.77
  -4  -5  -7   59.69    3.97
   4   5   8    0.52    0.60
  -4  -5  -8   -0.98    1.57
  -4  -5  -8    0.32    0.42
  -4  -5  -8    1.25    2.17
  -4  -5  -8    1.51    1.12
  -4  -5  -9   19.04    3.33
  -4  -5  -9   22.76    4.20
  -4  -5  -9   20.41    2.18
  -4  -5  -9   22.00    2.27
  -4  -5 -10    1.75    1.84
  -4  -5 -10    0.15    0.56
  -4  -5 -10    0.25    0.93
  -4  -5 -11   17.81    9.99
  -4  -5 -11   16.27   11.03
  -4  -5 -11   14.50    3.88
  -4  -5 -12    7.56    3.01
  -4  -5 -12    8.15    7.66
  -4  -5 -13   31.87    5.03
  -4  -5 -13   30.64   15.98
  -4  -5 -14   -0.30    1.90
  -4  -5 -14    0.94    3.05
  -4  -5 -15    6.40    4.83
  -4  -5 -15    8.46    7.00
  -4  -5 -16    1.97    1.83
  -4  -5 -16    1.90    2.13
   4   6 -12   24.16   16.32
   4   6 -11   24.01   11.66
   4   6 -10   26.31   11.48
  -4  -6  10   17.26    9.45
   4   6  -9    1.88    2.27
  -4  -6   9    1.00    1.15
   4   6  -8   16.72    7.62
  -4  -6   8   11.42    4.80
   4   6  -7    1.34    1.39
   4   6  -7    9.93    3.44
  -4  -6   7    6.25    3.51
   4   6  -6   41.45    2.48
   4   6  -6   41.88    5.02
  -4  -6   6   43.76    6.77
   4   6  -5   44.68    4.99
   4   6  -5   37.46    2.27
  -4  -6   5   35.63    1.74
  -4  -6   5   43.38   12.93
   4   6  -4    2.59    1.63
   4   6  -4    0.42    0.77
   4   6  -4    1.31    1.32
  -4  -6   4    0.71    0.85
  -4  -6   4   -0.38    2.19
   4   6  -3  225.55    7.15
   4   6  -3  207.21    4.66
   4   6  -3  192.85    7.22
  -4  -6   3  194.53    5.05
  -4  -6   3  201.13   10.07
   4   6  -2   47.97    3.81
   4   6  -2   47.09    2.54
  -4  -6   2   46.12    6.54
  -4  -6   2   46.70    4.63
   4   6  -1   58.59    3.87
  -4  -6   1   60.80    4.78
  -4  -6   1   59.31    5.26
   4   6   0   52.86    3.46
  -4  -6   0   54.73    3.74
  -4  -6   0   62.71    5.11
   4   6   1    6.46    3.31
  -4  -6  -1    4.77    1.70
  -4  -6  -1    9.90    2.46
   4   6   2   25.57    2.59
  -4  -6  -2   27.11    2.76
  -4  -6  -2   28.01    3.70
  -4  -6  -3   88.02    4.90
  -4  -6  -3   88.44    5.94
  -4  -6  -4   46.61    4.09
   4   6   5   42.86    1.70
  -4  -6  -5   36.35    3.88
  -4  -6  -5   37.99    3.78
   4   6   6   22.07    3.32
  -4  -6  -6   26.80    1.82
  -4  -6  -6   20.89    3.36
  -4  -6  -6   24.79    5.55
   4   6   7  108.12    3.30
  -4  -6  -7  101.97    3.56
  -4  -6  -7  112.62    6.36
  -4  -6  -7  116.90    7.09
  -4  -6  -8    3.30    2.43
  -4  -6  -8    4.94    1.88
  -4  -6  -8    5.35    3.37
  -4  -6  -9   44.40    5.11
  -4  -6  -9   43.59    3.36
  -4  -6  -9   38.19    5.02
  -4  -6 -10   30.98   13.30
  -4  -6 -10   23.51    3.47
  -4  -6 -10   18.49    3.78
  -4  -6 -11   23.15   13.73
  -4  -6 -11   20.84    6.36
  -4  -6 -12    1.51    1.93
  -4  -6 -13   77.04   10.57
  -4  -6 -14    2.42    2.88
  -4  -6 -15    0.66    1.84
  -4  -6 -16   11.24    7.76
   4   7 -11    4.00    4.10
   4   7 -10   55.44   17.34
  -4  -7  10   53.08    8.94
   4   7  -9    1.77    1.26
  -4  -7   9    3.05    2.37
   4   7  -8   13.13    5.80
  -4  -7   8    8.43    5.24
   4   7  -7   11.37    4.96
   4   7  -7    8.79    3.13
  -4  -7   7    7.94    5.11
   4   7  -6    3.37    1.40
   4   7  -6    7.90    4.12
  -4  -7   6    4.93    4.23
   4   7  -5   16.11    2.07
   4   7  -5   14.27    6.24
  -4  -7   5   13.99   10.63
   4   7  -4    6.47    2.65
   4   7  -4    5.35    2.68
  -4  -7   4    3.38    2.58
   4   7  -3  322.06   10.23
   4   7  -3  331.99    7.58
  -4  -7   3  305.76    8.14
  -4  -7   3  310.94   12.69
   4   7  -2    1.08    1.51
   4   7  -2    0.58    1.16
  -4  -7   2    2.99    1.48
  -4  -7   2    0.99    1.73
   4   7  -1   98.55    5.00
  -4  -7   1   99.69    4.38
  -4  -7   1  107.38    7.77
   4   7   0  102.81    4.67
  -4  -7   0  108.90    4.94
  -4  -7   0  110.68    8.47
   4   7   1   20.51    2.27
  -4  -7  -1   20.07    2.67
  -4  -7  -1   23.42    3.33
   4   7   2    4.39    1.37
  -4  -7  -2    3.74    1.86
  -4  -7  -2    3.30    1.58
   4   7   3   18.45    1.49
  -4  -7  -3   13.22    2.68
  -4  -7  -3   17.09    9.33
   4   7   4  214.03    6.74
  -4  -7  -4  215.71    9.99
  -4  -7  -4  202.48   10.51
  -4  -7  -5    0.96    1.34
  -4  -7  -6   66.45    5.05
  -4  -7  -6   76.84    3.27
  -4  -7  -6   76.14    6.31
  -4  -7  -7  875.48   18.40
  -4  -7  -7  851.24   14.03
  -4  -7  -7  877.59   24.47
  -4  -7  -8   11.96   10.02
  -4  -7  -8   13.98    2.20
  -4  -7  -8   13.84    7.01
  -4  -7  -9   74.70    5.98
  -4  -7  -9   76.93    4.35
  -4  -7  -9   68.10    5.03
  -4  -7 -10    7.09    4.24
  -4  -7 -10    3.47    3.59
  -4  -7 -11    1.39    2.44
  -4  -7 -12    2.08    3.72
  -4  -7 -13    0.72    3.28
  -4  -7 -14    7.51    6.22
  -4  -7 -15    1.05    3.19
  -4  -7 -16    1.98    3.27
   4   8 -10    1.56    2.23
  -4  -8  10    3.65    3.37
   4   8  -9   13.88   13.35
  -4  -8   9   13.56    9.68
   4   8  -8   18.57    7.48
  -4  -8   8   15.14    7.71
   4   8  -7    5.21    3.66
   4   8  -7   13.01    7.70
  -4  -8   7    8.04    3.69
   4   8  -6   19.70    2.36
   4   8  -6   18.91    8.17
  -4  -8   6   15.87   10.84
   4   8  -5    1.45    1.41
   4   8  -5    2.81    2.01
  -4  -8   5    2.53    3.10
   4   8  -4    1.01    1.15
   4   8  -4    1.04    1.29
   4   8  -3    8.60    1.90
   4   8  -3    7.86    5.91
  -4  -8   3    9.10    7.22
   4   8  -2    0.57    1.37
   4   8  -2    3.17    1.86
  -4  -8   2    1.97    1.43
  -4  -8   2    2.66    3.85
   4   8  -1  101.08    5.47
   4   8  -1   92.54    4.29
  -4  -8   1   90.33    6.17
  -4  -8   1   91.83    8.44
   4   8   0    5.02    3.03
  -4  -8   0    4.52    2.37
  -4  -8   0    4.51    2.63
   4   8   1    0.24    1.11
  -4  -8  -1    0.02    1.23
  -4  -8  -1    4.04    2.49
   4   8   2   20.77    2.44
  -4  -8  -2   30.50    6.84
  -4  -8  -2   21.91    3.53
   4   8   3    0.97    0.79
  -4  -8  -3    1.94    2.37
  -4  -8  -3    3.01    2.09
  -4  -8  -4   33.99   12.40
  -4  -8  -4   34.79    4.60
  -4  -8  -5   10.17    5.56
  -4  -8  -5   13.66    6.75
  -4  -8  -6  188.35    8.57
  -4  -8  -6  174.33    8.74
  -4  -8  -7    8.13    1.93
  -4  -8  -7   10.21    7.01
  -4  -8  -8  138.70    9.65
  -4  -8  -8  134.65    5.20
  -4  -8  -8  123.96    7.83
  -4  -8  -9   11.88    7.97
  -4  -8  -9   10.43    2.47
  -4  -8  -9   12.61    7.41
  -4  -8 -10   34.15   14.18
  -4  -8 -10   24.68    2.92
  -4  -8 -10   26.00    3.06
  -4  -8 -11    0.05    5.31
  -4  -8 -12    1.84    3.03
  -4  -8 -13    0.59    1.70
  -4  -8 -14    1.82    3.50
  -4  -8 -15    3.06    4.09
   4   9  -9   14.43   12.60
  -4  -9   9   32.33    6.48
   4   9  -8    5.64    6.53
  -4  -9   8    4.05    5.18
   4   9  -7   26.52   13.74
  -4  -9   7   32.92   11.76
   4   9  -6    8.99    5.27
   4   9  -6   10.38    4.81
  -4  -9   6    6.20    6.06
   4   9  -5    4.68    2.16
   4   9  -5    6.82    4.28
  -4  -9   5    7.80    4.24
   4   9  -4    0.45    1.38
   4   9  -4    0.40    0.89
  -4  -9   4    4.68    4.29
   4   9  -3   25.51    3.71
   4   9  -3   23.75    8.55
  -4  -9   3   32.74   14.79
   4   9  -2   41.04    5.60
   4   9  -2   53.71   11.54
  -4  -9   2   49.68   18.21
   4   9  -1   87.36    5.92
   4   9  -1   89.71    5.50
  -4  -9   1   99.11    5.20
  -4  -9   1   91.44    7.21
   4   9   0  101.83    5.69
  -4  -9   0  107.55    5.31
  -4  -9   0  114.67    8.33
   4   9   1   25.23    4.25
  -4  -9  -1   22.93    3.52
  -4  -9  -1   32.10   16.44
  -4  -9  -2    0.55    1.34
  -4  -9  -2    1.21    2.62
  -4  -9  -3   11.13    5.96
  -4  -9  -3   12.67    6.28
  -4  -9  -4    8.05    4.91
  -4  -9  -4    7.65    7.65
  -4  -9  -5    1.85    2.87
  -4  -9  -5    0.80    1.66
  -4  -9  -6   33.32    4.34
  -4  -9  -6   26.04    9.18
  -4  -9  -7   15.53    8.03
  -4  -9  -7   14.51    8.73
  -4  -9  -8   35.59    3.19
  -4  -9  -8   27.24    9.98
  -4  -9  -9   23.68   12.76
  -4  -9  -9   16.75    2.71
  -4  -9  -9   13.13   10.83
  -4  -9 -10    2.17    3.48
  -4  -9 -11   10.05    7.09
  -4  -9 -12    1.86    2.90
  -4  -9 -13    7.97    8.05
  -4  -9 -14    3.47    5.97
   4  10  -7    1.31    2.27
  -4 -10   7    0.48    2.33
   4  10  -6    1.80    2.08
  -4 -10   6    2.35    3.28
   4  10  -5    1.99    1.76
   4  10  -5    1.80    2.11
  -4 -10   5    0.04    3.08
   4  10  -4    6.22    2.18
   4  10  -4    3.72    2.59
  -4 -10   4    3.11    1.33
   4  10  -3   16.93    2.99
   4  10  -3   13.49    4.92
  -4 -10   3   14.33    6.47
   4  10  -2    8.29    2.98
  -4 -10   2    2.51    4.09
   4  10  -1   15.61    2.58
  -4 -10   1   21.46   11.19
   4  10   0    1.65    1.46
  -4 -10   0    0.92    1.16
  -4 -10   0    1.66    2.28
  -4 -10  -1   14.56    8.37
  -4 -10  -1   25.44   14.07
  -4 -10  -2    8.42    4.59
  -4 -10  -2   13.18    5.88
  -4 -10  -3    1.44    2.28
  -4 -10  -4    4.09    2.93
  -4 -10  -4    2.98    2.10
  -4 -10  -5    7.31    4.33
  -4 -10  -5    7.04    4.29
  -4 -10  -6    4.20    2.08
  -4 -10  -6    5.54    4.53
  -4 -10  -7    1.55    1.66
  -4 -10  -7    0.40    1.58
  -4 -10  -8   13.33    6.25
  -4 -10  -8   10.05    2.30
  -4 -10  -8   14.86    6.97
  -4 -10  -9    7.64    5.23
  -4 -10 -10   17.02    7.78
  -4 -10 -11   11.41    6.94
  -4 -10 -12    3.57    3.92
  -4 -10 -13    6.14    4.94
   4  11  -6    1.21    2.10
   4  11  -5    1.53    1.87
  -4 -11   5    4.51    3.84
   4  11  -4    5.43    3.05
  -4 -11   4    6.36    7.19
   4  11  -3   14.33    8.27
  -4 -11   3   14.81   10.46
   4  11  -2    1.14    3.11
  -4 -11   2    0.95    4.60
   4  11  -1  189.20    9.28
  -4 -11   1  192.97   11.67
   4  11   0    5.99    2.64
  -4 -11   0    2.16    3.55
   4  11   1   44.97    4.38
  -4 -11  -1   41.46    9.14
  -4 -11  -2    2.71    1.49
  -4 -11  -2    3.03    2.92
  -4 -11  -3    2.79    3.07
  -4 -11  -3    2.33    2.89
  -4 -11  -4   23.96    6.43
  -4 -11  -4   27.28    4.27
  -4 -11  -5    1.91    1.70
  -4 -11  -5    1.09    2.79
  -4 -11  -6   -0.32    1.52
  -4 -11  -6    1.28    2.64
  -4 -11  -7    6.74    4.18
  -4 -11  -7    8.92    3.30
   4  11   8    0.81    1.00
  -4 -11  -8    1.26    1.68
   4  11   9   22.64    5.53
  -4 -11  -9   42.19    7.55
  -4 -11 -10   12.99   11.41
  -4 -11 -12   12.20    7.53
   4  12  -3    1.55    3.38
   4  12  -3    8.60    5.85
   4  12  -2    4.76    2.75
   4  12  -1   19.44    3.42
  -4 -12   1   23.39    6.48
   4  12   0   31.08    3.69
  -4 -12   0   39.62    6.26
   4  12   1   13.69    3.66
  -4 -12  -1    3.48    4.18
   4  12   2    1.63    1.51
  -4 -12  -2    8.11    4.60
   4  12   3   15.66    2.72
  -4 -12  -3   13.17   10.34
  -4 -12  -3   24.21    5.89
  -4 -12  -4    0.80    1.39
  -4 -12  -4    2.17    2.64
  -4 -12  -5    2.48    6.62
   4  12   6   45.50    5.32
  -4 -12  -6   40.70   16.35
   4  12   7    1.18    3.21
  -4 -12  -7    2.64    2.92
   4  12   8   11.69    8.03
  -4 -12  -8   16.79    8.91
   4  12   9   11.86    8.64
  -4 -12  -9   11.18    9.28
  -4 -12 -10    5.17    6.15
   4  13   0    2.52    2.31
   4  13   1    6.84    2.82
   4  13   2   11.04    3.68
   4  13   2    3.50    5.52
   4  13   3    2.86    2.16
   4  13   3    3.35    3.09
   4  13   4    0.86    1.88
   4  13   4   -1.12    2.03
   4  13   5    6.85    5.20
  -4 -13  -5    3.59    2.03
   4  13   6    1.66    2.11
  -4 -13  -6    0.65    1.88
   4  13   7    6.08    5.67
  -4 -13  -7    6.42    4.86
   4  13   8    4.32    3.63
  -4 -13  -8    7.41    5.91
  -5  10   9   10.90    7.59
   5 -10  -8    6.49    3.62
  -5  10   8    4.84    2.56
   5 -10  -7    8.71    4.08
  -5  10   7    5.75    2.26
   5 -10  -6    7.10    3.71
  -5  10   6    4.34    3.46
  -5  10   5    3.71    2.47
  -5  10   4    6.78    3.22
  -5  10   3    1.97    1.96
  -5  10   2    2.31    1.95
  -5  10   2    0.57    1.89
  -5  10   1    1.16    2.15
  -5  10   1    5.30    3.59
   5  -9 -10   43.12    7.49
  -5   9  10   41.54    4.28
   5  -9  -9   10.99    4.70
  -5   9   9   10.23    6.94
   5  -9  -8   32.85    5.53
  -5   9   8   31.46    3.76
   5  -9  -7    0.95    3.13
  -5   9   7    1.20    1.67
   5  -9  -6    3.94    2.85
  -5   9   6    2.67    2.15
  -5   9   5    0.93    1.46
  -5   9   4    0.07    1.44
  -5   9   3    1.38    2.32
  -5   9   2    2.56    2.33
  -5   9   2    2.83    2.68
  -5   9   1   20.17    3.17
  -5   9   1   19.83    3.52
  -5   9   0   12.18    3.05
  -5   9  -1   10.07    7.50
  -5   9  -1   13.88    6.10
  -5   9  -2    5.53    2.80
  -5   9  -3    2.93    2.25
   5  -8 -12    1.11    3.19
   5  -8 -11    5.08    4.02
   5  -8 -10    3.10    3.45
  -5   8  10    1.12    1.56
   5  -8  -9   21.22    4.62
  -5   8   9   13.01    7.61
   5  -8  -8   20.99    5.55
  -5   8   8   13.52    2.58
   5  -8  -7   30.09    5.36
  -5   8   7   22.17    3.36
   5  -8  -6    0.68    2.36
  -5   8   6    1.96    2.01
   5  -8  -5   35.92    5.92
  -5   8   5   30.22    5.06
  -5   8   4    3.12    1.89
  -5   8   3   33.53    4.00
  -5   8   2    9.60    3.29
  -5   8   1   32.72    3.90
  -5   8   1   26.94    4.23
  -5   8   0   27.36    3.03
  -5   8  -1  140.33    6.09
  -5   8  -1  137.75    9.98
  -5   8  -2    4.46    2.13
  -5   8  -2    6.38    3.35
  -5   8  -3   15.64    3.48
  -5   8  -4   44.05    7.77
  -5   8  -5   10.15    5.97
   5  -7 -13   63.19    8.35
   5  -7 -12   23.64    6.51
   5  -7 -11   21.48    5.82
   5  -7 -11   15.14    3.96
   5  -7 -10   30.03    5.03
  -5   7  10   28.19    4.36
   5  -7  -9    9.87    4.41
  -5   7   9    2.85    2.15
   5  -7  -8   10.66    4.41
  -5   7   8   10.74    2.39
   5  -7  -7   13.66    5.01
  -5   7   7    6.66    3.13
   5  -7  -6    7.95    4.11
  -5   7   6    7.67    1.94
   5  -7  -5    5.60    4.13
  -5   7   5    2.50    1.52
  -5   7   4   95.96    5.69
  -5   7   3   17.09    2.88
  -5   7   2    7.47    1.98
  -5   7   1    1.48    1.92
  -5   7   1    1.16    3.11
  -5   7   0    2.78    1.77
  -5   7   0    3.40    4.16
  -5   7  -1    4.66    2.10
  -5   7  -1    3.83    3.69
  -5   7  -2    6.36    4.78
  -5   7  -2   10.96    4.18
  -5   7  -3    1.90    1.21
  -5   7  -3    1.27    2.38
  -5   7  -4    3.53    3.16
  -5   7  -5   28.14    5.14
  -5   7  -6    4.74    3.31
  -5   7  -7    6.87    6.53
   5  -6 -14    3.25    4.45
   5  -6 -13   27.31    6.80
   5  -6 -13   19.70   13.47
   5  -6 -12    4.16    3.25
   5  -6 -12    2.65    2.29
   5  -6 -11    3.25    3.79
   5  -6 -11    3.84    2.78
   5  -6 -10    2.13    2.59
  -5   6  10    3.83    1.82
   5  -6  -9    4.54    3.78
  -5   6   9    5.30    3.62
   5  -6  -8   49.76    6.28
  -5   6   8   45.69    3.59
   5  -6  -7   24.70    4.32
  -5   6   7   19.29    5.89
   5  -6  -6  172.44    8.46
  -5   6   6  159.55    6.33
   5  -6  -5    6.26    3.51
  -5   6   5    4.75    2.07
  -5   6   4  158.86    6.90
  -5   6   3   99.50    5.36
  -5   6   2  147.16    6.29
  -5   6   1  121.65    5.54
  -5   6   1   99.96    8.51
  -5   6   0   17.57    7.53
  -5   6   0   18.96    3.40
  -5   6  -1  106.49    4.85
  -5   6  -2   74.55    4.40
  -5   6  -2   86.68    8.08
  -5   6  -3   65.25    4.81
  -5   6  -3   73.22    6.22
  -5   6  -4   26.30    2.92
  -5   6  -4   25.06    4.39
  -5   6  -5    5.56    2.10
  -5   6  -5    9.30    3.15
  -5   6  -6    2.29    2.51
  -5   6  -7    1.99    2.30
  -5   6  -8    3.57    3.52
  -5   6  -9    2.83    3.37
   5  -5 -15    1.98    2.23
   5  -5 -15    0.78    2.15
   5  -5 -14   30.60    7.64
   5  -5 -14   16.91    4.70
   5  -5 -13   26.94    5.90
   5  -5 -13   18.94    4.81
   5  -5 -12    6.47    4.56
   5  -5 -12    1.68    2.28
   5  -5 -11    4.37    3.57
   5  -5 -11    2.60    2.49
   5  -5 -10    3.82    2.76
   5  -5  -9   10.84    4.16
  -5   5   9    4.07    3.10
   5  -5  -8   10.55    4.20
  -5   5   8    3.73    2.30
  -5   5   7    1.94    1.42
   5  -5  -6    9.30    3.75
  -5   5   6    4.65    1.99
   5  -5  -5  135.54    7.30
  -5   5   5  130.08    7.28
   5  -5  -4   15.54    3.24
  -5   5   4   18.86    2.33
  -5   5   3   65.65    4.71
  -5   5   2   66.03    4.97
  -5   5   1    3.20    1.76
  -5   5   1    1.18    1.63
  -5   5   0   35.49    2.93
  -5   5   0   26.31    2.77
  -5   5  -1   11.05    4.29
  -5   5  -2   81.72    4.16
  -5   5  -2   85.04    6.12
  -5   5  -3    2.72    1.67
  -5   5  -3    2.96    2.96
  -5   5  -4   97.28    4.89
  -5   5  -4  104.14    7.54
  -5   5  -5    8.36    2.30
  -5   5  -5    5.70    3.44
  -5   5  -6    1.66    1.51
  -5   5  -6    2.24    3.34
  -5   5  -7   14.40    4.00
  -5   5  -8    7.94    3.62
  -5   5  -9    2.00    2.44
  -5   5 -10    2.66    3.26
   5  -4 -15    0.58    2.38
   5  -4 -15    1.91    2.15
   5  -4 -14    9.06    5.24
   5  -4 -14   10.22    4.97
   5  -4 -13   15.48    4.21
   5  -4 -13   20.32    4.85
   5  -4 -12    2.00    2.66
   5  -4 -12    9.75    3.61
   5  -4 -11   44.90    7.10
   5  -4 -11   37.38    4.78
   5  -4 -10   44.73    6.54
   5  -4  -9    4.25    2.91
  -5   4   9    3.30    1.12
   5  -4  -8   18.73    3.66
  -5   4   8   14.30    1.76
   5  -4  -7   10.47    3.89
  -5   4   7   11.47    1.63
   5  -4  -6    8.40    3.27
  -5   4   6    5.19    1.48
   5  -4  -5   30.45    3.42
  -5   4   5   33.13    2.92
  -5   4   4    0.52    1.20
   5  -4  -3   30.72    3.71
  -5   4   3   24.42    2.43
  -5   4   2   43.99    3.16
  -5   4   1   37.26    3.51
  -5   4   1   27.74    2.75
  -5   4   0   41.32    3.55
  -5   4   0   43.04    5.56
  -5   4  -1   35.34    3.23
  -5   4  -2   50.40    3.42
  -5   4  -2   52.99    4.09
  -5   4  -3   53.75    3.67
  -5   4  -3   65.82   14.03
  -5   4  -4    7.84    2.05
  -5   4  -4    5.58    1.97
  -5   4  -5    3.23    1.84
  -5   4  -5    2.04    2.03
  -5   4  -6    4.92    2.09
  -5   4  -6    7.18    3.18
  -5   4  -7    1.18    1.31
  -5   4  -7    3.61    2.92
  -5   4  -8    8.36    3.67
  -5   4  -9    4.61    2.67
  -5   4 -10    6.23    4.03
  -5   4 -11    1.88    3.28
  -5   4 -12    1.26    2.53
   5  -3 -16   -0.13    2.08
   5  -3 -15    1.00    4.11
   5  -3 -15    1.69    2.05
   5  -3 -14   40.76   12.14
   5  -3 -14   30.06    5.44
   5  -3 -13    7.89    8.55
   5  -3 -13    7.71    3.81
   5  -3 -12   24.90    8.56
   5  -3 -12   22.37    4.51
   5  -3 -11   16.94    4.78
   5  -3 -11   12.87    3.88
   5  -3 -10   45.48    6.26
   5  -3 -10   52.84    5.41
   5  -3  -9    6.23    3.10
  -5   3   9    2.48    1.20
   5  -3  -8   22.72    4.20
  -5   3   8   24.25    1.72
   5  -3  -7   10.11    3.69
  -5   3   7    3.86    1.93
   5  -3  -6    3.69    1.74
  -5   3   6    4.51    1.38
   5  -3  -5  132.01    7.51
  -5   3   5  112.62    5.39
  -5   3   4  156.30    6.23
   5  -3  -3    2.34    1.62
  -5   3   3    1.79    1.19
  -5   3   2   26.96    2.49
  -5   3   2   21.60    2.06
  -5   3   1   12.64    2.34
  -5   3   0  226.06    6.48
  -5   3   0  238.85    7.64
  -5   3  -1   60.57    3.80
  -5   3  -1   60.02    3.68
  -5   3  -2   12.97    2.17
  -5   3  -2    9.72    3.59
  -5   3  -3   59.68    3.46
  -5   3  -3   64.31    4.46
  -5   3  -4   20.88    2.78
  -5   3  -4   19.81    3.01
  -5   3  -5  167.12    6.48
  -5   3  -5  166.94    7.89
  -5   3  -6    9.77    2.33
  -5   3  -6   13.27    3.70
  -5   3  -7    6.60    2.19
  -5   3  -7   12.16    3.79
  -5   3  -8   10.76    2.49
  -5   3  -8    9.93    4.04
  -5   3  -9    5.16    2.34
  -5   3  -9    9.20    4.02
  -5   3 -10    4.20    3.08
  -5   3 -11    8.86    4.72
  -5   3 -12    1.20    2.29
  -5   3 -13    5.41    3.82
   5  -2 -16    2.48    4.79
   5  -2 -15    0.85    2.82
   5  -2 -15    5.11    3.50
   5  -2 -14    6.72    5.80
   5  -2 -14    8.01    3.95
   5  -2 -13   25.71   15.31
   5  -2 -13   22.03    4.39
   5  -2 -12   61.15   15.18
   5  -2 -12   68.69    7.74
   5  -2 -11   50.27    8.99
   5  -2 -11   56.81    6.52
   5  -2 -10    6.91    5.34
   5  -2 -10    2.31    2.34
   5  -2  -9    0.48    2.44
   5  -2  -8    3.02    2.86
  -5   2   8   -0.03    0.37
   5  -2  -7   74.06    6.20
  -5   2   7   71.45    2.29
   5  -2  -6  133.02    8.22
  -5   2   6  126.87    6.15
  -5   2   5    3.44    2.85
   5  -2  -4  218.00    7.34
  -5   2   4  228.12    4.94
   5  -2  -3   13.41    2.70
  -5   2   3    8.68    1.51
  -5   2   3   11.60    2.13
   5  -2  -2  443.40   12.61
  -5   2   2  396.36   10.86
  -5   2   2  476.71   12.36
  -5   2   1  809.96   20.72
  -5   2   1  796.82   18.37
  -5   2   0   26.30    3.28
  -5   2   0   33.87    6.09
  -5   2  -1   21.41    2.05
  -5   2  -1   25.99    2.85
  -5   2  -2    2.27    1.90
  -5   2  -3   30.55    2.68
  -5   2  -3   27.03    3.00
  -5   2  -4   25.60    2.81
  -5   2  -4   25.97    3.74
  -5   2  -5   53.59    4.37
  -5   2  -5   57.17    5.19
  -5   2  -6   96.36    5.69
  -5   2  -6  100.98    6.31
  -5   2  -7   21.82    3.00
  -5   2  -7   23.18    3.78
  -5   2  -8   30.04    3.68
  -5   2  -8   31.25    4.76
  -5   2  -9    1.64    1.63
  -5   2  -9    5.30    3.23
  -5   2 -10    1.04    1.29
  -5   2 -10    3.48    2.39
  -5   2 -11    3.45    2.42
  -5   2 -12    7.89    3.75
  -5   2 -13    4.34    3.41
   5  -1 -16    1.76    3.14
   5  -1 -15    2.29    5.46
   5  -1 -15    0.01    2.09
   5  -1 -14    2.21    3.47
   5  -1 -14   -0.46    2.31
   5  -1 -13   -0.05    2.44
   5  -1 -13    1.77    1.97
   5  -1 -12    8.37    7.24
   5  -1 -12    6.90    3.93
   5  -1 -11   59.04   10.18
   5  -1 -11   44.78    5.57
   5  -1 -10   50.12    5.32
   5  -1 -10   47.82    5.54
   5  -1  -9   65.58   12.13
   5  -1  -9   64.70    6.15
   5  -1  -8    5.31    2.97
   5  -1  -7    1.21    2.05
  -5   1   7    0.19    0.29
  -5   1   7    0.27    0.33
   5  -1  -6   21.24    3.19
  -5   1   6   20.38    1.56
  -5   1   5   27.55    2.40
   5  -1  -4  203.78    8.00
  -5   1   4  194.64    5.41
   5  -1  -3    0.96    0.60
   5  -1  -3    1.48    2.06
  -5   1   3   -0.03    1.07
  -5   1   3    0.83    0.91
   5  -1  -2   23.85    3.28
   5  -1  -2   14.77    1.87
  -5   1   2   19.06    1.77
  -5   1   2   20.71    1.74
   5  -1  -1   76.36    3.53
  -5   1   1   79.33    3.58
  -5   1   1   71.91    3.58
   5  -1   0  491.72   12.17
  -5   1   0  464.21   12.53
  -5   1   0  447.80   11.79
  -5   1  -1   12.78    2.06
  -5   1  -1   16.67    2.47
  -5   1  -2   22.71    2.95
  -5   1  -3   33.25    2.90
  -5   1  -3   35.07    3.26
  -5   1  -4    2.49    1.46
  -5   1  -4    0.79    1.73
  -5   1  -5   41.19    3.55
  -5   1  -5   38.18    4.44
  -5   1  -6  430.81   11.15
  -5   1  -6  422.34   12.55
  -5   1  -7  116.08    6.02
  -5   1  -7  126.97    7.38
  -5   1  -8  188.13   11.47
  -5   1  -8  217.94   10.23
  -5   1  -9    2.70    2.01
  -5   1  -9    4.52    2.84
  -5   1 -10   29.66    3.65
  -5   1 -10   36.62    5.77
  -5   1 -11    7.08    5.73
  -5   1 -11   11.02    4.01
  -5   1 -12    5.93    3.45
  -5   1 -13    2.05    2.38
  -5   1 -14    1.61    2.61
   5   0 -15    9.03    6.58
   5   0 -15   10.99    4.38
   5   0 -14    3.12    3.87
   5   0 -14   13.12    5.04
   5   0 -13   19.75   15.52
   5   0 -13   22.19    4.64
   5   0 -12   21.80   13.33
   5   0 -12   17.20    4.43
   5   0 -11    0.89    3.14
   5   0 -11    5.95    4.12
   5   0 -10    1.38    1.97
   5   0 -10    3.10    2.84
   5   0  -9  101.53   17.18
   5   0  -9   93.84    6.97
   5   0  -8   11.04    6.97
   5   0  -8   12.73    3.99
   5   0  -7   14.00    8.21
   5   0  -5   91.02    5.77
  -5   0   5   86.01    1.56
  -5   0   5   95.24    3.63
   5   0  -4   -0.12    1.21
  -5   0   4    0.58    0.54
  -5   0   4    1.87    1.65
   5   0  -3    5.69    1.80
   5   0  -3    9.20    2.41
  -5   0   3    4.10    1.01
  -5   0   3    5.26    0.95
   5   0  -2    0.87    1.13
   5   0  -2    1.71    0.63
  -5   0   2    2.18    0.85
   5   0  -1  246.78    4.66
   5   0  -1  240.58    5.76
  -5   0   1  228.63    7.77
  -5   0   1  251.69    5.75
   5   0   0  117.48    4.68
  -5   0   0  119.23    5.25
  -5   0   0  124.15    5.47
   5   0   1   67.26    3.14
  -5   0  -1   73.64    4.29
  -5   0  -1   67.11    3.82
  -5   0  -2   54.34    3.10
  -5   0  -2   59.68    3.85
  -5   0  -3  123.49    5.52
  -5   0  -4   14.95    2.47
  -5   0  -4   19.96    8.47
  -5   0  -5  292.99    8.63
  -5   0  -5  335.83   10.08
  -5   0  -6    7.84    2.58
  -5   0  -6    9.53    3.08
  -5   0  -7  263.34    9.58
  -5   0  -7  254.09   11.53
  -5   0  -8   23.53    3.97
  -5   0  -8   24.51   14.13
  -5   0  -9    2.59    1.98
  -5   0  -9    4.23    3.23
  -5   0 -10    9.26    2.89
  -5   0 -10    9.89    4.45
  -5   0 -11    2.21    1.85
  -5   0 -11    1.37    2.24
  -5   0 -12   38.47    4.62
  -5   0 -12   30.03    5.64
  -5   0 -13    0.58    2.36
  -5   0 -14    9.74    3.89
  -5   0 -15    2.76    4.34
   5   1 -15   14.89    5.66
   5   1 -14   40.87    8.36
   5   1 -14   33.77    7.01
   5   1 -13    6.54    5.15
   5   1 -13   10.72    4.93
   5   1 -12    2.08    4.74
   5   1 -12    2.67    2.65
   5   1 -11   11.96    4.10
   5   1 -11    4.41    5.36
  -5  -1  11    6.87    2.02
   5   1 -10   37.19    5.73
   5   1 -10   51.11   11.84
  -5  -1  10   44.96    3.17
   5   1  -9   10.44    7.29
   5   1  -9    9.30    5.95
  -5  -1   9    9.43    1.45
   5   1  -8  103.73    7.07
   5   1  -8   96.90    8.39
  -5  -1   8  107.46    4.58
   5   1  -7   18.10    3.35
  -5  -1   7   25.99    2.30
  -5  -1   6   10.82    1.63
   5   1  -5   11.33    4.98
  -5  -1   5    8.59    1.46
   5   1  -4  118.57    7.11
  -5  -1   4  118.60    4.81
   5   1  -3  286.93    6.35
   5   1  -3  260.51    9.76
  -5  -1   3  284.37    8.03
  -5  -1   3  292.36    7.56
   5   1  -2   76.92    3.31
   5   1  -2   82.07    4.46
  -5  -1   2   79.09    4.09
  -5  -1   2   77.50    3.39
  -5  -1   2   83.58    3.92
   5   1  -1  170.03    5.48
   5   1  -1  147.44    5.87
  -5  -1   1  167.46    6.35
  -5  -1   1  159.84    5.89
  -5  -1   1  177.22    5.94
   5   1   0 1033.20   11.79
   5   1   0 1020.04   12.01
  -5  -1   0 1065.11   14.13
  -5  -1   0 1033.34   13.51
   5   1   1   69.58    3.06
  -5  -1  -1   69.01    4.55
  -5  -1  -1   73.44    4.12
   5   1   2    5.05    0.87
  -5  -1  -2    3.38    1.30
  -5  -1  -2    6.95    1.66
   5   1   3  308.13    7.51
  -5  -1  -3  283.94    9.30
  -5  -1  -4   78.75    4.60
  -5  -1  -4   71.69    4.49
  -5  -1  -5   15.27    2.60
  -5  -1  -5   14.64    3.19
   5   1   6  115.97    5.11
  -5  -1  -6  139.18    7.89
  -5  -1  -6  128.84    6.99
   5   1   7  164.81    4.96
  -5  -1  -7  174.56    8.27
  -5  -1  -7  176.98    7.45
  -5  -1  -8   46.33    4.63
  -5  -1  -8   50.35    5.81
  -5  -1  -9   18.60    3.57
  -5  -1  -9   17.54    3.75
  -5  -1 -10    1.78    2.43
  -5  -1 -10    3.14    2.58
  -5  -1 -11   13.22    3.59
  -5  -1 -11   10.92    3.20
  -5  -1 -12    9.19    3.05
  -5  -1 -12    7.83    3.33
  -5  -1 -13    4.89    2.80
  -5  -1 -13    2.01    4.21
  -5  -1 -14    2.08    2.77
  -5  -1 -15    2.03    3.94
   5   2 -14    4.34    3.96
   5   2 -13    5.54    4.69
   5   2 -12    5.14    4.01
   5   2 -11    2.53    2.98
   5   2 -11    1.35    2.31
   5   2 -10    0.14    2.51
   5   2 -10    3.68    3.12
  -5  -2  10    2.11    1.40
   5   2  -9   23.77    4.63
   5   2  -9   24.41   13.17
  -5  -2   9   20.71    3.36
   5   2  -8   55.88    5.44
   5   2  -8   70.42   10.29
  -5  -2   8   67.46    3.89
   5   2  -7   98.58    6.61
  -5  -2   7   96.29    4.73
   5   2  -6  220.04   10.90
   5   2  -6  218.49   12.14
  -5  -2   6  207.96    8.94
   5   2  -5   15.37    7.69
  -5  -2   5   15.06    1.73
   5   2  -4    1.12    1.97
   5   2  -4    0.28    0.16
  -5  -2   4    0.92    1.48
   5   2  -3  167.20    7.29
   5   2  -3  168.89    4.20
  -5  -2   3  169.19    6.84
   5   2  -2   12.15    1.04
   5   2  -2   11.62    1.80
  -5  -2   2   11.72    1.80
  -5  -2   2   12.24    2.26
  -5  -2   2   11.63    1.57
   5   2  -1  734.47   13.11
   5   2  -1  737.90    9.33
  -5  -2   1  732.56   12.62
  -5  -2   1  734.33    9.81
   5   2   0    2.80    0.89
   5   2   0    5.57    2.67
  -5  -2   0    4.64    1.33
  -5  -2   0    3.11    2.04
  -5  -2   0    4.86    0.82
   5   2   1    0.57    0.77
   5   2   1    0.36    0.37
  -5  -2  -1    0.50    1.14
  -5  -2  -1    1.11    1.52
   5   2   2   50.58    1.64
  -5  -2  -2   51.55    3.67
  -5  -2  -2   56.24    3.63
  -5  -2  -3   64.14    3.94
  -5  -2  -4    5.25    1.93
  -5  -2  -4    3.12    1.94
  -5  -2  -5   87.28    4.91
  -5  -2  -5   97.85    5.89
   5   2   6    8.28    0.77
  -5  -2  -6    9.56    2.78
  -5  -2  -6    4.35    2.13
   5   2   7    9.51    0.96
  -5  -2  -7    8.49    3.04
  -5  -2  -7   12.04    3.26
  -5  -2  -8   78.35    5.67
  -5  -2  -8   74.93    5.73
  -5  -2  -9  413.79   12.65
  -5  -2  -9  411.48   13.51
  -5  -2 -10   -0.03    1.67
  -5  -2 -10    1.38    2.79
  -5  -2 -11    0.23    2.48
  -5  -2 -11   -0.23    2.37
  -5  -2 -12    1.55    1.57
  -5  -2 -12    1.52    2.08
  -5  -2 -13    0.98    1.61
  -5  -2 -13    3.68    3.87
  -5  -2 -14   10.21    7.71
  -5  -2 -14    9.96    5.27
  -5  -2 -15    0.20    4.55
   5   3 -14    6.88    5.67
   5   3 -13    9.65    4.45
   5   3 -12   18.57    4.82
   5   3 -11    4.79    4.20
  -5  -3  11    0.62    1.42
   5   3 -10    0.73    2.57
  -5  -3  10    1.15    1.34
   5   3  -9    2.74    3.13
  -5  -3   9    3.60    2.40
   5   3  -8   16.89    4.31
  -5  -3   8   19.69    2.12
   5   3  -7   68.87    6.59
   5   3  -7   74.47    5.49
  -5  -3   7   73.28    3.81
   5   3  -6    1.96    2.08
   5   3  -6    1.51    1.72
  -5  -3   6    0.43    1.14
   5   3  -5   60.13    5.20
   5   3  -5   56.47    6.06
  -5  -3   5   54.54    3.00
   5   3  -4    9.79    3.26
   5   3  -4    9.72    0.81
  -5  -3   4    9.82    1.72
   5   3  -3   17.68    3.39
   5   3  -3   14.74    1.22
  -5  -3   3   16.30    2.03
   5   3  -2   84.79    9.38
   5   3  -2   72.47    3.37
  -5  -3   2   76.96    3.53
   5   3  -1  145.93    5.22
   5   3  -1  149.02    5.25
  -5  -3   1  155.18    6.05
  -5  -3   1  149.78    5.20
   5   3   0    0.20    0.79
  -5  -3   0   -0.03    0.93
  -5  -3   0    0.94    0.88
  -5  -3  -1  190.57    7.64
  -5  -3  -1  197.77    9.30
  -5  -3  -1  191.36    5.78
  -5  -3  -2   18.84    2.46
  -5  -3  -2   19.32    2.34
  -5  -3  -3   83.54    4.63
  -5  -3  -3   91.70   13.30
  -5  -3  -4  114.22    5.89
  -5  -3  -4  117.66    7.54
  -5  -3  -5   11.77    2.70
  -5  -3  -5    9.61    4.13
  -5  -3  -6   79.82    5.31
  -5  -3  -6   84.60    5.79
  -5  -3  -7  202.81   10.27
  -5  -3  -7  210.39   11.80
  -5  -3  -8  382.01   15.90
  -5  -3  -8  396.65   19.26
  -5  -3  -9   35.04    4.39
  -5  -3  -9   26.47    9.50
  -5  -3 -10   69.70    5.93
  -5  -3 -10   81.10    6.40
  -5  -3 -11    0.20    1.87
  -5  -3 -11   -0.01    2.38
  -5  -3 -12    0.48    1.79
  -5  -3 -12    2.96    3.25
  -5  -3 -13    4.97    3.23
  -5  -3 -13    1.54    2.13
  -5  -3 -14    2.27    4.43
  -5  -3 -14   -0.11    2.80
  -5  -3 -15    0.94    1.88
  -5  -3 -15    1.89    3.00
  -5  -3 -16    8.61    8.62
   5   4 -13    9.79    6.57
   5   4 -12   24.19    7.10
   5   4 -11    0.67    2.70
  -5  -4  11    1.88    1.69
   5   4 -10   41.71    6.06
  -5  -4  10   35.61    5.79
   5   4  -9   33.52    5.75
  -5  -4   9   33.61    4.41
   5   4  -8   16.38    5.26
  -5  -4   8    7.41    3.34
  -5  -4   7  418.61    7.48
   5   4  -6    2.19    1.41
  -5  -4   6    4.68    1.27
   5   4  -5   12.16    3.04
   5   4  -5    4.29    1.99
  -5  -4   5   11.78    1.85
   5   4  -4    1.03    0.71
   5   4  -4    0.26    0.51
   5   4  -4    0.99    1.80
  -5  -4   4    1.63    1.32
   5   4  -3   16.04    2.86
  -5  -4   3   15.04    2.04
   5   4  -2   90.40    4.28
  -5  -4   2  100.03    4.86
   5   4  -1  207.85    6.91
  -5  -4   1  220.06    7.49
  -5  -4   1  222.44    7.86
  -5  -4   0  110.02    5.41
  -5  -4   0  101.62    3.79
  -5  -4  -1   13.08    2.08
  -5  -4  -2   31.72    2.99
  -5  -4  -2   29.39    4.14
  -5  -4  -2   33.17    1.52
  -5  -4  -3    6.25    1.92
  -5  -4  -3    4.45    2.94
  -5  -4  -4   67.21    4.52
  -5  -4  -5  225.27    8.30
  -5  -4  -5  215.32    8.54
  -5  -4  -6   21.62    3.33
  -5  -4  -6   17.67    7.53
  -5  -4  -7  271.31    9.55
  -5  -4  -7  272.30   11.36
  -5  -4  -8  290.05   10.61
  -5  -4  -8  255.52   15.20
  -5  -4  -9   58.68    6.19
  -5  -4  -9   54.79    6.15
  -5  -4 -10   80.28    6.82
  -5  -4 -10   69.86    7.26
  -5  -4 -11    3.76    2.95
  -5  -4 -11    3.89    1.70
  -5  -4 -12    6.33    2.96
  -5  -4 -12    6.06    3.60
  -5  -4 -13    2.48    2.26
  -5  -4 -13    1.22    1.60
  -5  -4 -14    8.88    5.28
  -5  -4 -14    9.20    9.23
  -5  -4 -15    0.53    0.98
  -5  -4 -15    1.87    2.73
  -5  -4 -16    1.83    2.00
  -5  -4 -16    0.21    2.51
   5   5 -13    9.97    6.90
   5   5 -12    3.41    2.17
   5   5 -11    4.54    3.94
  -5  -5  11    1.22    1.27
  -5  -5  10   -0.74    1.59
  -5  -5   9    1.28    2.17
   5   5  -8   27.09    4.74
  -5  -5   8   28.78    4.33
   5   5  -7    6.21    3.01
  -5  -5   7   10.20    3.37
   5   5  -6  121.94    7.61
   5   5  -6  113.90    3.71
  -5  -5   6  126.39    4.25
  -5  -5   6  114.23    7.11
   5   5  -5   24.80    3.10
   5   5  -5   20.63    1.86
   5   5  -5   23.88    3.59
  -5  -5   5   23.28    2.18
   5   5  -4   51.38    2.24
   5   5  -4   48.05    3.64
   5   5  -4   46.26    3.98
  -5  -5   4   52.42    3.16
   5   5  -3  238.44   10.84
   5   5  -3  232.70   10.09
  -5  -5   3  247.10    9.46
   5   5  -2   50.29    4.00
  -5  -5   2   45.52    3.42
  -5  -5   1  128.94    5.13
  -5  -5   0  139.67    5.61
  -5  -5   0  130.59    4.84
  -5  -5  -1    0.99    1.55
  -5  -5  -1    0.40    0.81
  -5  -5  -2  307.12    8.94
  -5  -5  -2  320.59    6.19
  -5  -5  -3  433.08    6.21
  -5  -5  -4  173.01    7.53
  -5  -5  -5   68.88    5.65
  -5  -5  -5   69.49    9.01
  -5  -5  -6  693.74   24.33
  -5  -5  -6  748.34   28.36
  -5  -5  -7   92.90   12.42
  -5  -5  -7   91.55    6.56
  -5  -5  -8    2.09    2.48
  -5  -5  -8    1.54    2.22
  -5  -5  -9   41.75    4.75
  -5  -5  -9   33.21    8.99
  -5  -5 -10    8.53    3.34
  -5  -5 -10    9.16    5.03
  -5  -5 -10    6.98    3.17
  -5  -5 -11   23.59    4.90
  -5  -5 -11   19.27   13.28
  -5  -5 -12    1.71    2.08
  -5  -5 -12    0.85    2.77
  -5  -5 -13    2.32    3.24
  -5  -5 -13    3.15    5.22
  -5  -5 -14    1.81    1.99
  -5  -5 -14    2.61    4.18
  -5  -5 -15    9.99    5.91
  -5  -5 -15    9.05    6.37
  -5  -5 -16    3.63    4.29
  -5  -5 -16    1.45    3.72
   5   6 -12   21.17   17.87
   5   6 -11    1.38    3.33
  -5  -6  11    3.64    2.66
   5   6 -10   28.71   14.71
  -5  -6  10   16.30   10.41
   5   6  -9    5.44    3.49
  -5  -6   9    2.36    2.86
   5   6  -8    8.45    3.86
  -5  -6   8    1.98    4.34
   5   6  -7   28.23    5.39
  -5  -6   7   24.18   11.10
   5   6  -6   11.14    3.40
   5   6  -6   21.80    3.93
  -5  -6   6   14.20    2.81
   5   6  -5   57.85    5.84
   5   6  -5   52.04    2.77
  -5  -6   5   57.64    3.01
  -5  -6   5   56.11    5.71
   5   6  -4   36.04    4.71
   5   6  -4   29.67    2.42
  -5  -6   4   34.53    2.81
  -5  -6   4   23.38    3.92
   5   6  -3    4.11    2.09
   5   6  -3    0.04    0.78
  -5  -6   3    1.85    1.30
  -5  -6   3    2.59    2.31
   5   6  -2    2.46    1.88
  -5  -6   2    1.93    1.69
   5   6  -1   17.19    2.99
  -5  -6   1   21.57    2.69
   5   6   0   13.34    2.17
  -5  -6   0   16.23    2.32
  -5  -6  -1    3.26    1.65
  -5  -6  -1   -0.24    0.69
  -5  -6  -2   16.96    2.98
  -5  -6  -2   16.95    2.57
  -5  -6  -3   88.32    6.19
  -5  -6  -5  408.40   20.02
   5   6   6    6.41    2.58
  -5  -6  -6    8.85    1.21
  -5  -6  -6    7.62    4.00
  -5  -6  -7  634.74   16.00
  -5  -6  -7  617.07    7.06
  -5  -6  -7  629.32   13.31
  -5  -6  -8   35.93    4.43
  -5  -6  -8   37.96    4.68
  -5  -6  -8   34.44    1.91
  -5  -6  -8   38.29    3.35
  -5  -6  -9    1.34    2.01
  -5  -6  -9    1.49    2.23
  -5  -6  -9    1.26    0.96
  -5  -6 -10   41.28    5.42
  -5  -6 -10   42.10   17.93
  -5  -6 -10   40.99    3.86
  -5  -6 -11    4.08    3.15
  -5  -6 -11    1.72    3.36
  -5  -6 -12   19.87    9.84
  -5  -6 -12   15.09    7.90
  -5  -6 -13    3.55    4.87
  -5  -6 -13    1.07    2.88
  -5  -6 -14   12.78    8.00
  -5  -6 -14    9.98    6.55
  -5  -6 -15   10.52   11.27
  -5  -6 -15   12.34    9.32
  -5  -6 -16    1.52    2.86
   5   7 -11   16.20    6.40
   5   7 -10   13.63    7.09
  -5  -7  10   13.25    8.43
   5   7  -9   14.77    6.87
  -5  -7   9    7.71    5.27
   5   7  -8    1.25    2.13
  -5  -7   8    0.37    1.33
   5   7  -7    3.27    2.47
  -5  -7   7    0.70    1.22
   5   7  -6   10.08    1.90
   5   7  -6    9.15    3.26
  -5  -7   6    6.87    2.22
   5   7  -5    1.21    1.39
   5   7  -5    0.43    1.70
  -5  -7   5    2.45    2.85
   5   7  -4    3.25    2.64
   5   7  -4    2.35    1.31
  -5  -7   4    1.74    0.98
  -5  -7   4    4.14    2.49
   5   7  -3  250.94    9.16
   5   7  -3  242.90    7.31
  -5  -7   3  246.15    7.24
  -5  -7   3  281.61   11.82
   5   7  -2   26.76    3.49
  -5  -7   2   22.59    5.62
  -5  -7   2   29.10    6.41
   5   7  -1   44.56    3.71
  -5  -7   1   35.49    3.85
  -5  -7   1   32.61    4.20
   5   7   0   31.15    3.14
  -5  -7   0   32.60    4.54
  -5  -7   0   31.26    4.52
   5   7   1   74.09    3.79
  -5  -7  -1   79.85    6.47
  -5  -7  -1   75.35    6.04
   5   7   2   43.85    2.85
  -5  -7  -2   49.22    6.51
  -5  -7  -2   41.74   12.61
   5   7   3   45.94    2.65
  -5  -7  -3   52.04    5.54
  -5  -7  -3   48.24    5.54
  -5  -7  -4  213.53    8.78
  -5  -7  -4  200.83    9.21
  -5  -7  -5  553.32   14.31
  -5  -7  -6   38.69    4.97
  -5  -7  -6   33.86    2.18
  -5  -7  -6   29.50    4.29
  -5  -7  -7  204.99   10.07
  -5  -7  -7  199.94   10.17
  -5  -7  -8   42.75    5.63
  -5  -7  -8   33.04    6.04
  -5  -7  -9   10.97    4.32
  -5  -7  -9    5.75    5.69
  -5  -7 -10    4.07    2.56
  -5  -7 -10    1.08    2.51
  -5  -7 -11    2.75    3.56
  -5  -7 -12    7.56    3.89
  -5  -7 -13    2.77    3.02
  -5  -7 -14    0.20    3.17
  -5  -7 -15    1.06    2.71
   5   8 -10    5.94    3.98
  -5  -8  10    0.82    1.62
   5   8  -9   48.39   19.11
  -5  -8   9   38.19   19.00
   5   8  -8   -0.31    1.76
  -5  -8   8    1.83    2.02
   5   8  -7    8.76    4.56
  -5  -8   7    3.98    3.26
   5   8  -6    1.44    1.24
  -5  -8   6    2.07    1.80
   5   8  -5   10.12    2.14
   5   8  -5    7.13    5.65
  -5  -8   5   10.98    7.14
   5   8  -4   34.29    5.59
   5   8  -4   33.93    4.33
  -5  -8   4   36.55   11.71
   5   8  -3   43.28    3.08
   5   8  -3   51.50    5.03
  -5  -8   3   35.99   17.15
   5   8  -2   14.54    3.00
   5   8  -2   13.03    1.62
  -5  -8   2   14.07    2.02
  -5  -8   2   17.29    7.17
   5   8  -1    2.40    1.64
  -5  -8   1    2.55    1.63
  -5  -8   1    0.74    1.33
   5   8   0   27.79    3.05
  -5  -8   0   29.77    3.36
  -5  -8   0   33.94   10.42
   5   8   1   66.28    3.67
  -5  -8  -1   73.81    4.96
  -5  -8  -1   84.69    7.82
   5   8   2    6.59    1.49
  -5  -8  -2    8.95    2.92
  -5  -8  -2   10.46    4.60
   5   8   3   33.28    2.31
  -5  -8  -3   37.02    4.03
  -5  -8  -3   38.24    6.90
  -5  -8  -4   13.21    3.67
  -5  -8  -4    3.84    1.65
  -5  -8  -5  223.77    9.50
  -5  -8  -5  248.75   11.25
  -5  -8  -6   39.69    4.60
  -5  -8  -6   30.69   12.33
  -5  -8  -7   21.09    4.17
  -5  -8  -7   20.92    1.87
  -5  -8  -7   15.36    9.11
  -5  -8  -8    4.68    3.02
  -5  -8  -8    3.47    3.14
  -5  -8  -9   37.68    6.61
  -5  -8  -9   28.75    4.43
  -5  -8 -10    8.77    6.37
  -5  -8 -10   18.28    3.17
  -5  -8 -11    1.41    1.20
  -5  -8 -12    0.97    2.71
  -5  -8 -13    1.74    3.04
  -5  -8 -14    4.24    2.91
  -5  -8 -15    4.20    5.27
   5   9  -9    1.78    3.99
  -5  -9   9    1.74    1.96
   5   9  -8    8.97    5.65
  -5  -9   8    5.76    5.33
   5   9  -7    7.59    4.54
  -5  -9   7    4.56    5.53
   5   9  -6   10.80    5.30
  -5  -9   6   11.10    7.14
   5   9  -5    4.87    1.81
   5   9  -5    3.87    2.52
  -5  -9   5    2.76    5.46
   5   9  -4   18.06    2.98
   5   9  -4   13.65    9.47
  -5  -9   4   18.26   11.29
   5   9  -3   30.82    3.23
   5   9  -3   23.02   11.88
  -5  -9   3   38.13   10.22
   5   9  -2    1.95    1.81
   5   9  -2    0.32    0.80
  -5  -9   2    3.74    3.50
   5   9  -1    0.27    0.91
   5   9  -1    1.70    1.67
  -5  -9   1    1.57    1.57
  -5  -9   1    2.48    2.44
   5   9   0    0.66    1.66
  -5  -9   0    0.32    0.98
  -5  -9   0    0.65    2.77
   5   9   1   11.98    5.57
  -5  -9  -1   14.70    6.70
  -5  -9  -1   15.68    6.81
  -5  -9  -2    3.55    2.37
  -5  -9  -2    3.08    1.45
  -5  -9  -3    9.30    4.46
  -5  -9  -3    9.54    5.12
  -5  -9  -4   25.12    4.15
  -5  -9  -4   24.35   15.13
  -5  -9  -5   32.94    5.12
  -5  -9  -5   27.36    4.42
  -5  -9  -6    1.47    1.88
  -5  -9  -6    0.19    1.00
  -5  -9  -7   46.08   10.49
  -5  -9  -7   41.41    6.00
  -5  -9  -8   14.39    8.25
  -5  -9  -9   18.01    9.11
  -5  -9  -9   11.80    6.92
  -5  -9 -10   16.02    9.61
  -5  -9 -10   21.15    7.86
  -5  -9 -11    2.93    3.64
  -5  -9 -12   20.18   11.86
  -5  -9 -13    3.80    4.81
  -5  -9 -14    0.28    2.04
   5  10  -7    1.86    2.77
  -5 -10   7    2.08    2.73
   5  10  -6    3.56    4.23
  -5 -10   6    4.75    3.32
   5  10  -5    1.21    1.31
  -5 -10   5    2.45    4.30
   5  10  -4   20.63    2.44
   5  10  -4   18.55    8.94
  -5 -10   4   26.30   14.80
   5  10  -3   26.23    6.53
  -5 -10   3   26.51   17.53
   5  10  -2   40.60    4.17
  -5 -10   2   43.67   17.91
   5  10  -1    7.52    4.35
  -5 -10   1    9.59    4.45
  -5 -10   0    5.94    4.98
  -5 -10   0    4.18    4.14
  -5 -10  -1    0.50    0.76
  -5 -10  -1    3.31    5.07
  -5 -10  -2    0.51    2.09
  -5 -10  -2    1.95    2.44
  -5 -10  -3    8.94    2.84
  -5 -10  -3    9.13    9.42
  -5 -10  -4    7.04    4.73
  -5 -10  -4    6.47    4.46
  -5 -10  -5    3.12    2.15
  -5 -10  -5    4.33    4.36
  -5 -10  -6    6.71    5.67
  -5 -10  -6    6.71    2.60
  -5 -10  -7   58.18    6.60
  -5 -10  -7   53.37    6.52
  -5 -10  -8    4.61    2.47
  -5 -10  -8    2.36    2.52
  -5 -10  -9   18.65   12.52
  -5 -10  -9   14.71    8.05
  -5 -10 -10    3.99    7.01
  -5 -10 -10   10.22    6.64
  -5 -10 -11    2.73    1.81
  -5 -10 -12    1.34    3.32
  -5 -10 -13    1.39    4.13
  -5 -11   5    0.95    2.71
  -5 -11   4    3.37    3.93
   5  11  -3   13.53    5.32
  -5 -11   3   14.86    8.98
   5  11  -2   31.27    4.13
  -5 -11   2   25.26   12.03
   5  11  -1   18.45   10.14
  -5 -11   1   24.46    8.03
   5  11   0    3.08    4.20
  -5 -11   0    2.54    2.86
   5  11   1    6.00    2.25
  -5 -11  -1   10.16    7.35
  -5 -11  -2    0.46    1.57
  -5 -11  -2    2.26    2.81
  -5 -11  -3    4.95    2.77
  -5 -11  -3    4.33    2.16
  -5 -11  -4    3.49    2.16
  -5 -11  -4    1.32    1.07
  -5 -11  -5    8.67    3.52
  -5 -11  -5    4.41    3.13
  -5 -11  -6    3.24    2.81
  -5 -11  -6    1.76    2.92
  -5 -11  -7    3.68    4.37
  -5 -11  -7    5.44    3.89
  -5 -11  -8   23.41   14.57
  -5 -11  -8   33.66    4.47
  -5 -11  -9    9.70    6.23
  -5 -11  -9   10.05    6.38
  -5 -11 -10    2.21    3.24
   5  12  -3    1.37    1.96
   5  12  -2    1.54    1.52
  -5 -12   2    1.81    1.84
   5  12  -1    2.67    1.97
  -5 -12   1    2.24    2.90
   5  12   0   36.97    3.66
  -5 -12   0   32.60   20.40
   5  12   1    1.61    1.57
  -5 -12  -1    1.34    2.76
   5  12   2   10.31    2.49
  -5 -12  -2   12.49   10.69
  -5 -12  -3    2.48    2.23
  -5 -12  -3    5.63    7.70
  -5 -12  -4    7.79    4.42
  -5 -12  -4    8.00    5.58
  -5 -12  -5    1.18    1.18
  -5 -12  -5    2.34    3.06
  -5 -12  -6    1.64    2.69
  -5 -12  -6    0.59    1.71
  -5 -12  -7    2.09    2.93
  -5 -12  -7    2.45    3.50
  -5 -12  -8   -0.65    2.05
  -5 -12  -8    3.45    2.96
  -5 -12  -9   49.48    7.42
  -5 -12 -10    6.02    5.11
   5  13   1   10.68    4.84
   5  13   2    5.57    2.91
   5  13   3    2.90    1.99
  -5 -13  -3    5.08    4.24
  -5 -13  -4    0.94    2.76
  -5 -13  -5    5.23    4.25
  -5 -13  -5   18.18    6.77
  -5 -13  -6    1.77    2.68
   5  13   7    1.45    1.56
  -5 -13  -7    1.06    1.87
  -6  10   5   10.21    3.55
  -6  10   4    3.30    2.52
  -6  10   4    1.43    2.11
   6  -9  -8    0.82    2.93
  -6   9   8    1.53    1.95
   6  -9  -7    3.36    2.83
  -6   9   7    7.67    2.83
   6  -9  -6   -0.58    2.14
  -6   9   6    0.83    1.68
   6  -9  -5    4.44    5.82
  -6   9   5    1.83    1.98
  -6   9   4    1.91    3.24
  -6   9   3    2.26    1.41
  -6   9   3    1.54    2.50
  -6   9   2    3.47    2.93
  -6   9   1   25.97    3.28
  -6   9   1   14.70    7.55
  -6   9   0    5.83    2.50
  -6   9   0    5.36    3.33
  -6   9  -1   31.69    8.97
   6  -8 -10    1.12    2.41
   6  -8  -9    1.28    2.19
   6  -8  -8    4.26    3.76
  -6   8   8    1.54    1.80
   6  -8  -7    6.25    4.10
  -6   8   7    2.40    1.73
   6  -8  -6    3.52    3.42
  -6   8   6    4.19    1.54
   6  -8  -5    3.37    2.83
  -6   8   5    4.00    2.55
  -6   8   4    2.66    2.64
  -6   8   3    9.78    2.61
  -6   8   3    8.93    5.82
  -6   8   2    2.89    1.81
  -6   8   2    6.37    4.62
  -6   8   1   11.78    7.49
  -6   8   1   15.55   11.11
  -6   8   0    2.95    2.75
  -6   8   0   10.61    3.49
  -6   8  -1   25.67    3.13
  -6   8  -1   33.44    6.97
  -6   8  -2    3.16    1.98
  -6   8  -2    3.70    2.48
  -6   8  -4    1.69    2.13
   6  -7 -12    4.95    3.79
   6  -7 -11    8.87    4.28
   6  -7 -10    8.89    4.42
   6  -7  -9    0.86    2.08
   6  -7  -8    7.82    4.65
  -6   7   8    6.13    2.20
   6  -7  -7    4.03    3.28
  -6   7   7    4.71    2.02
   6  -7  -6    8.37    4.19
  -6   7   6    6.25    1.92
  -6   7   5   34.18    3.99
   6  -7  -4    6.71    4.00
  -6   7   4    5.00    2.36
  -6   7   3    4.18    2.16
  -6   7   3    3.06    1.33
  -6   7   2    6.60    2.50
  -6   7   2    5.14    2.57
  -6   7   1   22.35    7.69
  -6   7   1   17.08    9.20
  -6   7   0    6.25    1.97
  -6   7   0   11.75    3.17
  -6   7  -1    6.36    4.81
  -6   7  -1   12.05    3.28
  -6   7  -2    4.98    2.16
  -6   7  -3    5.46    2.06
  -6   7  -3    9.34    4.44
  -6   7  -4    3.67    2.98
  -6   7  -5   13.23    4.41
  -6   7  -6   22.10    5.34
   6  -6 -13    1.76    2.89
   6  -6 -13    3.92    4.39
   6  -6 -12    6.04    3.67
   6  -6 -12    5.62    4.64
   6  -6 -11    2.25    2.47
   6  -6 -10    7.92    5.11
   6  -6  -9   16.88    5.54
   6  -6  -8    2.22    2.46
  -6   6   8    3.69    1.93
   6  -6  -7    5.16    3.64
  -6   6   7    1.05    1.14
   6  -6  -6   13.56    4.41
  -6   6   6   16.30    2.83
  -6   6   5   10.84    2.51
   6  -6  -4   34.58    5.70
  -6   6   4   32.67    6.17
  -6   6   3   28.03    3.46
  -6   6   3   29.83    3.84
  -6   6   2   46.61    4.03
  -6   6   2   45.30    5.39
  -6   6   1    0.77    1.66
  -6   6   1    3.80    2.98
  -6   6   0    5.10    2.72
  -6   6   0    2.52    2.12
  -6   6  -1    0.65    1.61
  -6   6  -1    6.24    3.92
  -6   6  -2   40.99    3.71
  -6   6  -3   50.89    4.90
  -6   6  -3   57.26    8.42
  -6   6  -4    5.13    1.91
  -6   6  -4    5.88    3.45
  -6   6  -5    6.36    3.37
  -6   6  -5    7.07    3.63
  -6   6  -6    9.24    3.19
  -6   6  -7    7.69    4.56
  -6   6  -8    1.29    2.61
   6  -5 -14    1.73    2.25
   6  -5 -13    3.21    3.62
   6  -5 -13    2.84    2.92
   6  -5 -12    4.86    2.82
   6  -5 -12    5.37    3.79
   6  -5 -11    9.53    4.40
   6  -5 -10    2.31    3.69
   6  -5  -9   19.79    5.72
   6  -5  -8    3.52    4.30
  -6   5   8    0.39    0.89
   6  -5  -7   20.50    4.26
  -6   5   7   19.54    2.55
  -6   5   6    3.95    1.78
   6  -5  -5    7.63    3.28
  -6   5   5    3.96    1.65
   6  -5  -4    6.43    2.89
  -6   5   4    4.78    1.69
   6  -5  -3   11.60    2.70
  -6   5   3   11.19    2.61
  -6   5   3   10.62    2.35
  -6   5   2   10.47    2.24
  -6   5   2   10.35    6.96
  -6   5   1    4.66    2.38
  -6   5   1    3.63    1.75
  -6   5   0  109.78    5.12
  -6   5   0  113.46    6.71
  -6   5  -1  111.51   10.48
  -6   5  -1  126.24    7.02
  -6   5  -2   21.20    3.21
  -6   5  -3   67.69    5.02
  -6   5  -3   78.06    6.74
  -6   5  -4    1.12    2.23
  -6   5  -4    8.04    4.68
  -6   5  -5   33.87    3.95
  -6   5  -5   34.13    6.11
  -6   5  -6    2.55    1.76
  -6   5  -6    1.37    2.31
  -6   5  -7    5.76    3.63
  -6   5  -9    1.91    2.81
   6  -4 -15   12.79    5.95
   6  -4 -14   31.46   16.57
   6  -4 -14   45.31    7.40
   6  -4 -13    0.99    2.93
   6  -4 -13    2.43    2.98
   6  -4 -12    6.34    4.26
   6  -4 -12    3.58    3.12
   6  -4 -11    3.30    3.57
   6  -4 -11    2.62    2.34
   6  -4 -10    4.65    3.99
   6  -4  -9    6.25    4.21
   6  -4  -8   12.38    4.20
  -6   4   8   12.05    2.64
  -6   4   7  107.62    4.25
  -6   4   6    1.29    1.16
   6  -4  -5   35.93    4.23
  -6   4   5   38.54    2.97
   6  -4  -4   28.71    3.57
  -6   4   4   30.48    5.22
   6  -4  -3   66.79    4.74
  -6   4   3   62.45    4.65
  -6   4   3   65.49    4.10
  -6   4   2    3.16    2.14
  -6   4   2    1.85    2.25
  -6   4   1   36.73    6.62
  -6   4   1   39.87    3.76
  -6   4   0    1.08    1.61
  -6   4   0    2.08    2.17
  -6   4  -1  139.31    6.08
  -6   4  -1  128.47    6.70
  -6   4  -2  287.89   12.42
  -6   4  -2  304.52   10.12
  -6   4  -3    4.62    1.84
  -6   4  -3    9.26    3.78
  -6   4  -4   14.43    4.48
  -6   4  -4   14.35    3.95
  -6   4  -5    7.63    2.47
  -6   4  -5   16.12    4.90
  -6   4  -6   12.79    2.85
  -6   4  -6   16.16    4.35
  -6   4  -7    6.76    2.25
  -6   4  -7   13.20    4.66
  -6   4  -8    6.86    4.33
  -6   4  -9    0.56    2.41
  -6   4 -10    8.80    4.13
  -6   4 -11    2.43    2.96
   6  -3 -15   30.77    5.55
   6  -3 -14    3.58    3.87
   6  -3 -14    5.45    3.21
   6  -3 -13   36.85   17.28
   6  -3 -13   20.99   16.96
   6  -3 -12   25.15   12.51
   6  -3 -12   38.84    6.16
   6  -3 -11   24.26    5.61
   6  -3 -11   26.22    5.93
   6  -3 -10   28.73    6.91
   6  -3  -9    7.27    4.33
   6  -3  -8   31.05    5.07
  -6   3   7    8.53    2.04
   6  -3  -6    2.22    2.38
  -6   3   6    2.02    1.35
   6  -3  -5    2.92    2.11
  -6   3   5    0.43    0.94
   6  -3  -4    1.51    1.41
  -6   3   4    1.49    1.59
  -6   3   4    1.08    2.36
   6  -3  -3    0.22    1.34
  -6   3   3    0.39    1.41
  -6   3   3    0.44    1.46
   6  -3  -2   21.99    3.19
  -6   3   2   20.23    2.30
  -6   3   2   28.69    2.81
  -6   3   1  259.73    9.51
  -6   3   1  268.68    8.70
  -6   3   0  188.88   10.38
  -6   3   0  194.07   10.77
  -6   3  -1   19.39    3.06
  -6   3  -1   16.62    3.19
  -6   3  -2  240.99    8.68
  -6   3  -2  226.23    7.93
  -6   3  -3   24.36    3.20
  -6   3  -4   51.32    4.00
  -6   3  -4   58.02    4.90
  -6   3  -5    8.49    2.42
  -6   3  -5   13.57    3.78
  -6   3  -6    1.83    1.19
  -6   3  -6    1.58    2.16
  -6   3  -7    3.20    2.40
  -6   3  -7    1.26    2.23
  -6   3  -8    7.78    2.30
  -6   3  -8   13.40    4.94
  -6   3  -9    2.10    3.21
  -6   3 -10    1.15    2.69
  -6   3 -11    1.55    2.89
   6  -2 -15   13.71    5.67
   6  -2 -14   15.89    7.92
   6  -2 -14   23.86    5.28
   6  -2 -13   27.10   11.90
   6  -2 -13   21.34    5.29
   6  -2 -12    2.64    4.71
   6  -2 -12    2.00    2.40
   6  -2 -11   31.66   13.02
   6  -2 -11   34.22    5.90
   6  -2 -10    5.15    4.05
   6  -2 -10    1.08    2.31
   6  -2  -9   84.43    7.66
   6  -2  -7    1.01    2.55
  -6   2   7    2.40    0.82
   6  -2  -6  107.89    6.42
  -6   2   6  101.81    3.23
   6  -2  -5    8.58    2.63
  -6   2   5    8.27    1.77
  -6   2   5    6.74    2.03
   6  -2  -4  178.75    7.22
   6  -2  -3  219.97    9.56
  -6   2   3  219.96   10.30
  -6   2   3  232.65   13.13
   6  -2  -2   95.50    5.48
  -6   2   2   86.00    4.69
  -6   2   2  101.16    5.52
   6  -2  -1   92.49    7.02
  -6   2   1   75.03    4.37
  -6   2   1   86.49    6.83
  -6   2   0  486.73   16.83
  -6   2   0  487.97   16.74
  -6   2  -1   85.95    5.36
  -6   2  -1   90.60    5.70
  -6   2  -2   53.76    4.26
  -6   2  -2   67.14    4.78
  -6   2  -3  276.36    8.48
  -6   2  -4    5.40    3.69
  -6   2  -4    0.03    2.08
  -6   2  -5   18.32    3.21
  -6   2  -5   13.92    3.41
  -6   2  -6   70.17    5.23
  -6   2  -6   74.25    5.97
  -6   2  -7    2.28    2.10
  -6   2  -7    2.06    2.23
  -6   2  -8    4.48    2.47
  -6   2  -8    7.30    3.78
  -6   2  -9   28.39    3.82
  -6   2  -9   25.86    5.07
  -6   2 -10    5.30    3.19
  -6   2 -10    2.33    3.88
  -6   2 -11    4.50    4.37
  -6   2 -12    1.30    2.61
   6  -1 -15    6.31    4.00
   6  -1 -14    0.46    5.07
   6  -1 -14    2.90    2.48
   6  -1 -13    5.47    6.02
   6  -1 -13    4.68    3.52
   6  -1 -12    4.63    5.50
   6  -1 -12    2.51    2.86
   6  -1 -11   15.16   10.33
   6  -1 -11   13.27    4.10
   6  -1 -10    2.75    3.48
   6  -1 -10    7.54    3.67
   6  -1  -9   19.52    6.53
   6  -1  -7   15.54    3.65
  -6   1   7   12.51    2.17
   6  -1  -6   23.07    4.53
  -6   1   6   13.00    1.19
  -6   1   6   18.03    2.58
   6  -1  -5   65.67    4.74
  -6   1   5   70.32    2.57
   6  -1  -4   15.06    3.05
  -6   1   4   13.59    1.64
  -6   1   4   12.71    7.29
   6  -1  -3    1.56    0.69
   6  -1  -3    3.32    1.83
  -6   1   3    1.47    1.22
  -6   1   3    3.61    1.28
   6  -1  -2  413.00    9.07
  -6   1   2  410.54   10.30
   6  -1  -1  573.89   11.86
  -6   1   1  592.66   10.01
  -6   1   1  535.75   10.28
   6  -1   0   67.43    6.75
  -6   1   0   61.16    3.81
  -6   1   0   59.78    3.60
  -6   1  -1  177.26    8.06
  -6   1  -2  107.39    5.87
  -6   1  -2  108.36    6.11
  -6   1  -3   24.62    3.10
  -6   1  -3   24.36    3.17
  -6   1  -4  106.71    6.12
  -6   1  -4   90.26    5.71
  -6   1  -5  213.74    8.13
  -6   1  -5  198.28    9.19
  -6   1  -6   82.12    5.67
  -6   1  -6   89.14    6.49
  -6   1  -7   49.98    4.60
  -6   1  -7   51.75    5.60
  -6   1  -8    6.32    2.61
  -6   1  -8   12.70    3.86
  -6   1  -9   24.21    4.42
  -6   1  -9   20.33    4.20
  -6   1 -10   18.55    3.97
  -6   1 -10   20.92    5.62
  -6   1 -11    2.01    1.53
  -6   1 -11    3.23    2.77
  -6   1 -12    5.27    4.59
  -6   1 -13    4.62    3.63
   6   0 -15   10.68    5.34
   6   0 -14    3.19    3.15
   6   0 -14    9.83    4.50
   6   0 -13   -0.05    2.39
   6   0 -13    2.76    2.78
   6   0 -12   -1.05    1.98
   6   0 -12    1.11    3.96
  -6   0  12    3.83    2.01
   6   0 -11    6.82    3.82
   6   0 -11    4.36    5.22
  -6   0  11    6.56    2.09
   6   0 -10   20.61    4.94
   6   0 -10   25.12   10.62
  -6   0  10   21.38    2.85
   6   0  -9  133.93    8.43
  -6   0   9  151.97    6.16
  -6   0   8   74.25    4.04
   6   0  -7    3.64    1.89
  -6   0   7    4.87    2.04
   6   0  -6   29.69    3.86
  -6   0   6   26.36    2.90
   6   0  -5   22.21    2.93
  -6   0   5   21.65    1.29
  -6   0   5   26.34    3.16
   6   0  -4    2.70    1.08
  -6   0   4    3.75    1.20
   6   0  -3  460.29    5.51
   6   0  -3  447.20    9.72
  -6   0   3  456.05   12.26
  -6   0   3  460.24    7.45
   6   0  -2    0.29    0.60
   6   0  -2    1.73    1.44
  -6   0   2    2.33    1.57
  -6   0   2    1.01    0.93
   6   0  -1    5.29    1.80
  -6   0   1    3.22    1.48
  -6   0   1    2.18    1.56
   6   0   0  125.25    4.29
  -6   0   0  131.55    5.17
  -6   0   0  136.03    7.29
   6   0   1  212.35    4.99
  -6   0  -1  210.36    6.71
  -6   0  -1  211.98    6.65
   6   0   2    9.50    1.57
  -6   0  -2    6.79    1.88
  -6   0  -2    6.55    1.95
  -6   0  -3   20.52    2.77
  -6   0  -3   25.24    3.54
  -6   0  -4  133.86    7.52
  -6   0  -5   12.83    2.84
  -6   0  -5   19.48    4.01
  -6   0  -6   53.27    4.83
  -6   0  -6   45.30    5.33
  -6   0  -7   68.91    5.16
  -6   0  -7   61.12    5.65
  -6   0  -8    4.37    2.13
  -6   0  -8    1.95    3.06
  -6   0  -9    2.15    2.61
  -6   0  -9    2.39    2.19
  -6   0 -10    5.06    2.97
  -6   0 -10    8.79    4.98
  -6   0 -11   54.50    5.27
  -6   0 -11   58.13    7.68
  -6   0 -12    0.57    1.46
  -6   0 -12    4.59    4.11
  -6   0 -13    2.35    3.78
  -6   0 -14    1.87    2.83
   6   1 -14    1.45    2.64
   6   1 -14    1.44    2.97
   6   1 -13    3.05    5.74
   6   1 -13   11.23    5.35
   6   1 -12    1.09    3.51
   6   1 -12    0.76    2.43
   6   1 -11   28.87    5.53
   6   1 -11   31.93   18.13
  -6  -1  11   19.06    4.34
   6   1 -10    0.19    2.59
  -6  -1  10    0.84    1.31
   6   1  -9   19.48    4.01
  -6  -1   9   25.59    3.09
   6   1  -8    2.02    2.20
   6   1  -8    1.59    1.56
  -6  -1   8    0.69    1.77
   6   1  -7   56.63    8.98
  -6  -1   7   62.41    6.38
   6   1  -6  319.07   12.75
  -6  -1   6  310.20    7.20
   6   1  -5   51.15    5.21
  -6  -1   5   57.20    3.32
   6   1  -4   88.00    3.30
  -6  -1   4   97.57    4.77
  -6  -1   4   98.27    5.13
   6   1  -3  151.16    2.92
   6   1  -3  152.37    6.31
  -6  -1   3  154.79    5.60
  -6  -1   3  143.21    4.45
   6   1  -2  160.70    5.69
   6   1  -2  147.07    3.34
  -6  -1   2  145.77    4.36
   6   1  -1    5.51    0.91
   6   1  -1    8.11    1.71
  -6  -1   1    6.99    2.05
  -6  -1   1   11.08    1.82
   6   1   0   16.60    1.90
  -6  -1   0   14.98    1.99
  -6  -1   0   18.20    2.31
   6   1   1   46.49    2.46
  -6  -1  -1   48.09    3.51
  -6  -1  -1   43.27    3.44
   6   1   2   12.58    1.41
  -6  -1  -2   13.97    2.61
  -6  -1  -2   12.08    2.32
   6   1   3  328.53    4.75
  -6  -1  -3  320.91    9.00
  -6  -1  -3  312.16    8.69
   6   1   4   12.88    1.13
  -6  -1  -4    9.42    2.61
  -6  -1  -5   67.38    5.26
  -6  -1  -5   83.40    6.55
  -6  -1  -6    3.72    2.26
  -6  -1  -6    0.16    1.97
  -6  -1  -7    6.98    2.47
  -6  -1  -7    6.52    2.59
  -6  -1  -8    6.03    2.60
  -6  -1  -8   10.05    2.98
  -6  -1  -9    4.06    2.11
  -6  -1  -9    9.93    3.45
  -6  -1 -10    4.56    2.62
  -6  -1 -10    7.00    3.95
  -6  -1 -11   20.78    3.50
  -6  -1 -11   31.61    6.83
  -6  -1 -12    8.08    2.75
  -6  -1 -12   13.37    5.44
  -6  -1 -13    7.64    3.32
  -6  -1 -13   13.49    5.94
  -6  -1 -14    3.38    4.46
   6   2 -14   13.74    5.62
   6   2 -13   11.57    3.56
   6   2 -12    8.24    4.58
   6   2 -11    1.62    4.10
   6   2 -11    3.01    2.67
   6   2 -10    3.03    2.75
  -6  -2  10    0.57    0.89
   6   2  -9   15.84    8.43
   6   2  -9   21.19    7.88
  -6  -2   9   18.08    3.74
   6   2  -8    1.74    2.97
   6   2  -8    3.09    2.15
  -6  -2   8    0.31    0.86
   6   2  -7    2.38    2.11
  -6  -2   7    0.96    1.13
   6   2  -6   28.59    6.00
  -6  -2   6   27.84    2.62
   6   2  -5    7.23    3.27
   6   2  -4   78.54    5.95
   6   2  -4   77.04    2.54
  -6  -2   4   79.01    5.05
   6   2  -3   72.40    2.24
   6   2  -3   65.04    4.88
  -6  -2   3   70.70    3.81
  -6  -2   3   71.94    3.66
   6   2  -2   80.12    3.18
   6   2  -2   70.20    4.01
  -6  -2   2   85.17    4.22
  -6  -2   2   81.46    3.94
   6   2  -1   65.69    7.66
   6   2  -1   67.06    2.79
  -6  -2   1   63.46    4.92
  -6  -2   1   66.38    2.92
   6   2   0   56.16    3.40
  -6  -2   0   51.39    3.87
  -6  -2   0   49.54    3.42
   6   2   1  139.27    4.19
  -6  -2  -1  137.18    5.97
  -6  -2  -1  146.07    5.80
   6   2   2   15.56    1.51
  -6  -2  -2   12.87    2.07
  -6  -2  -2   16.42    2.39
  -6  -2  -3  334.02    9.97
  -6  -2  -3  345.55    9.51
  -6  -2  -4    1.73    2.15
  -6  -2  -4    4.02    3.07
  -6  -2  -5   76.16    9.57
  -6  -2  -5   71.25    5.91
  -6  -2  -6   61.14    4.69
  -6  -2  -6   70.18    5.83
  -6  -2  -7   30.10    6.37
  -6  -2  -7   32.40    4.95
  -6  -2  -8   18.50    3.62
  -6  -2  -8   12.10    3.46
  -6  -2  -9    0.45    1.75
  -6  -2  -9    1.74    2.37
  -6  -2 -10   25.28    4.26
  -6  -2 -10   26.95    6.37
  -6  -2 -11   42.06   11.10
  -6  -2 -11   46.73    5.86
  -6  -2 -12   18.71   10.08
  -6  -2 -12   15.29   11.60
  -6  -2 -13   11.75    4.04
  -6  -2 -13    7.10    4.41
  -6  -2 -14    6.67    3.26
  -6  -2 -14    5.99    5.15
  -6  -2 -15   -0.24    3.14
   6   3 -13    3.56    3.55
   6   3 -12    6.95    3.95
   6   3 -11    6.93    4.73
  -6  -3  11    2.72    2.87
   6   3 -10   18.99    5.94
   6   3  -9   82.32    7.50
  -6  -3   9   77.28    3.80
   6   3  -8   26.45    9.13
   6   3  -8   32.45    4.96
  -6  -3   8   28.05    2.74
   6   3  -7    0.71    2.12
   6   3  -7    1.08    1.17
  -6  -3   7    0.55    0.84
   6   3  -6   75.32    5.99
   6   3  -6   69.19    7.23
  -6  -3   6   68.27    3.54
   6   3  -5    1.21    1.09
  -6  -3   5    0.95    1.10
   6   3  -4    0.80    1.90
   6   3  -4    0.42    0.54
  -6  -3   4    0.52    1.04
   6   3  -3   17.26    5.48
   6   3  -3   18.11    1.34
  -6  -3   3   19.62    2.36
   6   3  -2   18.74    1.70
   6   3  -2   25.19    5.59
   6   3  -1    0.31    0.42
   6   3  -1    0.11    0.49
  -6  -3   1    0.91    1.27
  -6  -3   1    1.06    1.53
  -6  -3   1    0.61    0.63
   6   3   0    0.86    0.93
  -6  -3   0    0.38    0.73
  -6  -3   0    0.38    1.57
  -6  -3   0    0.05    0.57
  -6  -3  -1   53.51    3.99
  -6  -3  -1   60.93    6.31
  -6  -3  -2   12.30    2.56
  -6  -3  -2   13.82    2.90
  -6  -3  -3   33.23    3.38
  -6  -3  -3   28.84    5.89
  -6  -3  -4  133.60    7.44
  -6  -3  -4  136.02    7.79
  -6  -3  -5   63.62    5.30
  -6  -3  -6   46.68    4.27
  -6  -3  -6   55.73    5.73
  -6  -3  -7   34.81    4.09
  -6  -3  -7   32.96   15.86
  -6  -3  -8    9.13    3.00
  -6  -3  -8    5.63    2.37
  -6  -3  -9    3.20    2.84
  -6  -3  -9    1.46    3.63
  -6  -3 -10    1.49    2.20
  -6  -3 -10    3.33    4.14
  -6  -3 -11   -0.04    2.14
  -6  -3 -11   -0.87    2.78
  -6  -3 -12    2.11    2.43
  -6  -3 -12    2.21    4.00
  -6  -3 -13    1.53    2.16
  -6  -3 -13    1.18    4.72
  -6  -3 -14    2.47    2.97
  -6  -3 -14    3.05    4.30
  -6  -3 -15    1.71    1.66
  -6  -3 -15    1.91    4.33
   6   4 -13    5.12    3.18
   6   4 -12    4.30    3.71
   6   4 -11    4.18    2.77
  -6  -4  11    3.13    2.88
   6   4 -10    8.04    4.97
  -6  -4  10    2.73    2.24
   6   4  -9    6.14    4.14
   6   4  -8   46.83    6.36
  -6  -4   7   18.00    2.37
  -6  -4   6   41.59    3.07
   6   4  -5    1.39    0.54
   6   4  -5    0.41    0.41
   6   4  -5    3.35    2.49
  -6  -4   5    0.75    0.97
   6   4  -4    1.95    1.27
  -6  -4   4    2.15    1.88
   6   4  -3    7.60    2.07
  -6  -4   3    7.77    2.10
   6   4  -2    5.60    1.11
  -6  -4   2   11.97    2.37
  -6  -4   0  175.66    6.63
  -6  -4   0  166.67    4.78
  -6  -4  -1   87.10    5.36
  -6  -4  -1   89.08    2.98
  -6  -4  -2   56.24    4.48
  -6  -4  -2   55.73    6.44
  -6  -4  -2   57.84    1.67
  -6  -4  -3  190.27    9.37
  -6  -4  -3  181.89   10.42
  -6  -4  -4   13.74    3.46
  -6  -4  -4   11.69    4.97
  -6  -4  -5    2.43    2.68
  -6  -4  -6   57.05    5.25
  -6  -4  -6   74.20    6.89
  -6  -4  -7  110.06    6.37
  -6  -4  -7  118.28    8.07
  -6  -4  -8   25.54    3.74
  -6  -4  -8   20.71   10.54
  -6  -4  -9   32.30    4.81
  -6  -4  -9   31.59   15.00
  -6  -4 -10   70.29    5.97
  -6  -4 -10   81.92    7.61
  -6  -4 -11    1.01    1.65
  -6  -4 -11    1.15    3.40
  -6  -4 -12    5.91    2.96
  -6  -4 -12    8.04    3.91
  -6  -4 -13   18.13    4.21
  -6  -4 -13   11.99   10.57
  -6  -4 -14    4.25    2.85
  -6  -4 -14    1.66    4.19
  -6  -4 -15    1.47    2.06
  -6  -4 -15    3.77    4.90
   6   5 -12    9.01    4.22
  -6  -5  11    0.16    2.14
  -6  -5  10    7.16    3.75
   6   5  -9   12.43    3.98
  -6  -5   9   16.62    4.07
   6   5  -8    7.71    4.08
  -6  -5   8    6.86    2.65
   6   5  -7    7.36    3.72
   6   5  -6   71.53    6.51
  -6  -5   6   71.07    3.83
   6   5  -5   -0.10    1.72
  -6  -5   5    1.05    1.39
   6   5  -4    5.32    2.20
   6   5  -4    5.09    2.29
  -6  -5   4    7.29    1.91
   6   5  -3    6.41    2.34
   6   5  -3    4.66    1.25
  -6  -5   3    5.60    1.73
  -6  -5   2    6.78    2.17
  -6  -5   1   33.86    3.40
  -6  -5   0   49.29    3.89
  -6  -5   0   47.93    3.14
  -6  -5  -1   92.08    5.94
  -6  -5  -1   87.87    4.37
  -6  -5  -2    2.89    2.25
  -6  -5  -2    0.64    0.46
  -6  -5  -3   28.37    5.38
  -6  -5  -3   33.49    1.13
  -6  -5  -4   95.11    6.30
  -6  -5  -4  103.24    7.33
  -6  -5  -5  684.46   16.01
  -6  -5  -6   91.27    6.26
  -6  -5  -6  103.24    8.46
  -6  -5  -7   34.38    4.48
  -6  -5  -7   34.20    4.38
  -6  -5  -8   70.04    6.02
  -6  -5  -8   88.17   15.69
  -6  -5  -9    1.47    2.02
  -6  -5  -9    0.69    2.89
  -6  -5 -10   14.91    7.30
  -6  -5 -10   13.60   11.09
  -6  -5 -11    3.12    2.99
  -6  -5 -11    0.53    3.20
  -6  -5 -12    4.25    2.58
  -6  -5 -12    2.62    3.60
  -6  -5 -13   35.26    5.01
  -6  -5 -13   25.55   12.68
  -6  -5 -14    4.57    5.96
  -6  -5 -14    6.35    3.92
  -6  -5 -15    1.41    2.77
  -6  -5 -15    1.98    2.05
   6   6 -11   46.57    6.79
   6   6 -10    8.63    4.32
  -6  -6  10    1.34    3.11
   6   6  -9   10.63    4.31
  -6  -6   9    4.71    3.75
   6   6  -8   14.01    4.64
  -6  -6   8   11.97    3.74
   6   6  -7   17.55    4.91
  -6  -6   7   21.08    4.20
   6   6  -6    9.25    3.61
  -6  -6   6    4.93    3.26
   6   6  -5   45.57    5.77
   6   6  -5   37.23    2.01
  -6  -6   5   34.82    2.76
  -6  -6   5   39.98    4.94
   6   6  -4   31.49    3.89
   6   6  -4   36.24    2.32
  -6  -6   4   41.45    3.52
   6   6  -3   36.37    4.18
  -6  -6   3   33.52    7.52
   6   6  -2  103.87    6.22
  -6  -6   2  102.97    5.32
   6   6  -1    5.02    2.03
  -6  -6   1    8.17    2.21
  -6  -6   0  189.70    7.42
  -6  -6  -1  169.08    7.33
  -6  -6  -1  153.98    6.39
  -6  -6  -2  207.98    8.08
  -6  -6  -2  197.91    6.54
  -6  -6  -3  493.65   12.95
  -6  -6  -3  477.01    7.84
  -6  -6  -5  776.07   17.68
  -6  -6  -6  382.71   13.54
  -6  -6  -7   21.00    4.61
  -6  -6  -7   23.09    9.07
  -6  -6  -8    3.80    2.88
  -6  -6  -8    1.63    2.84
  -6  -6  -9    4.72    3.06
  -6  -6  -9    5.40    4.33
  -6  -6 -10    3.20    3.46
  -6  -6 -10    2.56    3.57
  -6  -6 -10    0.54    1.13
  -6  -6 -11   12.10    3.08
  -6  -6 -11   13.50    7.38
  -6  -6 -12    2.14    2.36
  -6  -6 -12    4.74    3.79
  -6  -6 -13   17.18    5.18
  -6  -6 -13   12.49    8.04
  -6  -6 -14    2.84    2.53
  -6  -6 -14    1.51    2.78
  -6  -6 -15    9.39   10.11
  -6  -6 -15    9.61    6.45
   6   7 -11   50.96   17.13
   6   7 -10    4.59    4.66
  -6  -7  10    0.13    2.41
   6   7  -9   12.12    3.93
  -6  -7   9    7.44    4.47
   6   7  -8    0.14    1.87
  -6  -7   8    2.41    2.93
   6   7  -7   10.29    3.12
  -6  -7   7   12.98    8.20
   6   7  -6    8.98    3.28
  -6  -7   6   12.01    5.29
   6   7  -5   45.73    5.06
  -6  -7   5   61.48   14.55
   6   7  -4    2.58    2.30
   6   7  -4    0.44    0.79
  -6  -7   4    0.56    0.85
  -6  -7   4    4.30    3.74
   6   7  -3   33.10    4.98
   6   7  -3   23.57    2.07
  -6  -7   3   28.90    3.12
  -6  -7   3   22.40    4.86
   6   7  -2   14.98    3.36
  -6  -7   2   12.12    2.21
  -6  -7   2    9.31    3.40
   6   7  -1   80.72    7.35
  -6  -7   1   93.42    5.16
  -6  -7   1   88.01    7.29
   6   7   0    4.18    2.00
  -6  -7   0    4.08    2.20
   6   7   1    1.51    1.57
  -6  -7  -1    2.00    1.61
  -6  -7  -2  131.67    6.72
  -6  -7  -3   30.00    5.22
  -6  -7  -4    2.55    3.30
  -6  -7  -6    7.86    5.15
  -6  -7  -7   23.61   12.47
  -6  -7  -7   19.63    3.91
  -6  -7  -8    3.51    2.88
  -6  -7  -8    8.68    3.16
  -6  -7  -9   11.51    4.43
  -6  -7  -9    7.76    4.48
  -6  -7 -10    2.01    2.65
  -6  -7 -10    5.05    2.00
  -6  -7 -11    1.49    2.54
  -6  -7 -12    4.09    3.76
  -6  -7 -13    5.87    5.00
  -6  -7 -14    8.33    8.87
  -6  -7 -15    3.09    4.21
   6   8 -10    1.22    3.94
  -6  -8  10    1.82    1.76
   6   8  -9    9.84    4.30
  -6  -8   9    7.92    7.14
   6   8  -8    3.46    2.74
  -6  -8   8    5.54    4.79
   6   8  -7    3.12    2.69
  -6  -8   7    0.85    2.05
   6   8  -6    2.14    2.68
  -6  -8   6    1.85    2.90
   6   8  -5    0.65    0.93
  -6  -8   5    1.43    2.07
   6   8  -4    6.62    1.88
   6   8  -4   10.67    3.76
  -6  -8   4    8.91    5.15
   6   8  -3    8.25    1.86
   6   8  -3   12.92    3.26
  -6  -8   3   14.30    9.30
   6   8  -2   19.99    3.56
  -6  -8   2   20.97   10.68
  -6  -8   2   18.61    4.29
   6   8  -1   38.36    4.27
  -6  -8   1   42.07    5.93
  -6  -8   1   40.82    8.98
   6   8   0   79.65    4.87
  -6  -8   0   79.37   10.56
  -6  -8   0   90.37    8.10
   6   8   1  260.47    7.85
  -6  -8  -1  245.10   11.75
  -6  -8  -1  242.65   11.44
   6   8   2  222.58    6.85
  -6  -8  -2  208.03   13.11
  -6  -8  -2  237.29   11.11
   6   8   3  157.15    5.34
  -6  -8  -3  150.44    7.53
  -6  -8  -3  150.04    8.76
  -6  -8  -4  103.48    7.22
  -6  -8  -4  105.06    7.81
  -6  -8  -5  170.17    8.88
  -6  -8  -5  151.78    8.24
  -6  -8  -6   99.66    7.30
  -6  -8  -6   88.85    6.78
  -6  -8  -7    6.75    3.16
  -6  -8  -7    1.76    1.90
  -6  -8  -8   15.94    4.22
  -6  -8  -8   24.47   12.06
  -6  -8  -9    7.79    4.64
  -6  -8  -9    6.08    3.17
  -6  -8 -10    1.36    2.57
  -6  -8 -10    0.77    2.33
  -6  -8 -11    9.22    5.07
  -6  -8 -12   14.35    8.09
  -6  -8 -13   10.02    5.15
  -6  -8 -14    9.06    6.34
   6   9  -8   -0.04    1.59
  -6  -9   8    0.88    2.64
   6   9  -7   13.50    6.94
  -6  -9   7    6.35    2.88
   6   9  -6   15.13    8.14
  -6  -9   6   10.35    6.27
   6   9  -5    4.64    3.82
  -6  -9   5    4.72    6.88
   6   9  -4   27.77    2.48
   6   9  -4   26.93    6.33
  -6  -9   4   26.70    9.89
   6   9  -3    2.81    2.82
   6   9  -3    1.59    1.65
  -6  -9   3    5.33    7.74
   6   9  -2    7.12    1.97
   6   9  -2    8.74    2.78
  -6  -9   2   10.87    5.64
   6   9  -1    2.76    1.79
  -6  -9   1    1.69    1.99
  -6  -9   1    3.97    5.54
   6   9   0   15.95    4.07
  -6  -9   0   17.90    2.98
  -6  -9   0   15.75    7.77
  -6  -9  -1   23.57    3.77
  -6  -9  -1   27.74   10.10
  -6  -9  -2   11.99    3.12
  -6  -9  -2   11.47    6.58
  -6  -9  -3   51.88    4.69
  -6  -9  -3   57.61    9.13
  -6  -9  -4   12.45    3.87
  -6  -9  -4    7.67    3.09
  -6  -9  -5   28.58    4.22
  -6  -9  -5   23.35    7.08
  -6  -9  -6    2.13    2.89
  -6  -9  -6    4.58    2.40
  -6  -9  -7   27.47    4.89
  -6  -9  -7   22.80   12.55
  -6  -9  -8    1.82    1.59
  -6  -9  -9   15.77   12.78
  -6  -9  -9   13.13    7.68
  -6  -9 -10    7.71    5.52
  -6  -9 -11    3.02    3.98
  -6  -9 -12    3.04    4.98
  -6  -9 -13    3.07    4.69
   6  10  -7    0.48    1.58
  -6 -10   7    1.31    2.83
   6  10  -6    0.71    1.54
  -6 -10   6    0.37    1.77
   6  10  -5    0.30    1.75
  -6 -10   5    2.79    5.34
  -6 -10   4    2.46    2.35
   6  10  -3    3.73    1.78
  -6 -10   3    0.26    3.15
   6  10  -2    2.06    1.46
  -6 -10   2    1.87    3.89
   6  10  -1    1.23    1.89
  -6 -10   1    1.67    2.88
  -6 -10   0    1.28    1.65
  -6 -10   0    2.78    5.50
  -6 -10  -1    4.87    4.88
  -6 -10  -1    3.97    3.61
  -6 -10  -2    5.10    4.03
  -6 -10  -2    2.69    4.41
  -6 -10  -3    7.95    4.77
  -6 -10  -3    7.09    5.32
  -6 -10  -4   31.64    5.74
  -6 -10  -4   26.92   13.30
  -6 -10  -5   13.10    7.08
  -6 -10  -5   24.21   12.36
  -6 -10  -6    5.81    2.57
  -6 -10  -6    7.69    3.94
  -6 -10  -7   25.22    9.21
  -6 -10  -7   22.87    8.46
  -6 -10  -8    1.46    2.37
  -6 -10  -8    1.11    1.99
  -6 -10  -9    1.99    4.63
  -6 -10  -9    9.55    2.88
  -6 -10 -10   16.73   16.18
  -6 -10 -11    3.31    3.10
  -6 -10 -12    4.32    3.41
  -6 -11   4    8.64    7.86
  -6 -11   3    1.31    2.95
   6  11  -2    7.43    2.95
  -6 -11   2    9.96    6.48
   6  11  -1    5.44    2.34
  -6 -11   1    2.90    4.36
   6  11   0    5.13    2.46
  -6 -11   0    5.66    4.54
  -6 -11  -1   16.18   11.12
  -6 -11  -2    2.34    2.75
  -6 -11  -2    6.87    2.91
  -6 -11  -3    1.13    1.31
  -6 -11  -3   -0.30    3.49
  -6 -11  -4    1.49    1.95
  -6 -11  -4    3.07    5.73
  -6 -11  -5    3.81    2.80
  -6 -11  -5    1.32    1.75
  -6 -11  -6    7.93    3.67
  -6 -11  -6   10.19    5.80
  -6 -11  -7    2.30    3.14
  -6 -11  -7    3.02    4.08
  -6 -11  -8   28.21   18.58
  -6 -11  -8   34.94    5.04
  -6 -11  -9   26.71   14.41
  -6 -11  -9   19.39   10.67
  -6 -11 -10    3.89    3.96
   6  12  -1    8.11    6.64
  -6 -12   1    8.19    5.56
   6  12   0   25.10    3.68
  -6 -12   0   21.82   15.54
   6  12   1    1.33    1.81
  -6 -12  -1    0.71    3.99
  -6 -12  -2   -0.28    2.61
  -6 -12  -3   26.80   10.07
  -6 -12  -4    6.29    4.54
  -6 -12  -4    8.29    9.10
  -6 -12  -5    1.60    1.94
  -6 -12  -5    0.87    3.20
  -6 -12  -6   10.26    7.81
  -6 -12  -6   13.30   12.10
  -6 -12  -7    2.76    2.80
  -6 -12  -7    0.83    2.33
  -6 -12  -8    2.85    4.00
  -6 -12  -8    4.72    2.85
  -6 -12  -9    1.38    2.26
  -6 -12  -9    0.85    2.53
  -6 -13  -4    3.31    2.15
  -6 -13  -5   15.53   10.23
  -6 -13  -5   13.80   19.51
  -7   9   5    1.65    1.99
  -7   9   5    3.12    2.36
  -7   9   4    2.65    2.65
  -7   9   4   -0.20    1.45
  -7   9   3    0.35    1.61
  -7   9   3    1.50    2.08
  -7   9   2    1.51    1.46
  -7   9   2    3.63    3.42
  -7   8   7   36.99   12.96
   7  -8  -6    2.65    2.38
  -7   8   6    1.42    1.64
   7  -8  -5   19.87    6.04
  -7   8   5    9.28    2.72
  -7   8   5   15.98    3.76
   7  -8  -4   15.02    4.51
  -7   8   4    9.23    3.15
  -7   8   4   12.03    3.23
   7  -8  -3    0.69    2.17
  -7   8   3    1.29    1.81
  -7   8   3    3.43    2.45
  -7   8   2    0.98    1.43
  -7   8   2    0.67    1.90
  -7   8   1    6.36    2.16
  -7   8   1    1.08    2.42
  -7   8   0   14.24    3.25
  -7   8   0   11.23    5.92
  -7   8  -1    0.73    1.56
  -7   8  -1    0.43    1.84
  -7   8  -2    3.99    3.16
   7  -7 -10    2.30    2.42
   7  -7  -9    1.60    2.28
   7  -7  -7    6.77    3.43
  -7   7   7    1.86    2.21
   7  -7  -6    6.41    4.13
  -7   7   6    3.35    3.61
   7  -7  -5   66.44    6.68
  -7   7   5   65.28    5.17
  -7   7   5   80.17    7.07
   7  -7  -4   50.16    6.05
  -7   7   4   49.70    6.26
  -7   7   4   50.28    5.19
   7  -7  -3   17.59    4.38
  -7   7   3    8.07    3.90
  -7   7   3    9.66    6.14
  -7   7   2   23.58    3.54
  -7   7   2   24.18    4.35
  -7   7   1    7.16    7.22
  -7   7   1    8.98    2.80
  -7   7   0    5.13    3.10
  -7   7   0    6.55    4.68
  -7   7  -1    3.35    2.15
  -7   7  -1    6.36    3.74
  -7   7  -2    3.02    2.51
  -7   7  -2    5.94    2.63
  -7   7  -3    0.15    1.43
  -7   7  -3    1.06    2.33
  -7   7  -4   11.38    3.72
   7  -6 -12   21.16    5.54
   7  -6 -11    9.53    5.43
   7  -6 -10   12.56    4.45
   7  -6  -9   -0.29    2.37
   7  -6  -8    2.58    2.32
   7  -6  -7   10.79    3.63
  -7   6   7    5.84    2.33
   7  -6  -6    1.33    2.22
  -7   6   6    2.23    1.84
   7  -6  -5    0.80    2.04
  -7   6   5    1.74    1.74
  -7   6   5    5.38    3.42
   7  -6  -4   21.84    4.36
  -7   6   4   16.68    2.96
  -7   6   4   14.28    3.02
   7  -6  -3   10.56    2.74
  -7   6   3   15.53    5.67
  -7   6   3   15.56    6.52
  -7   6   2    2.70    1.68
  -7   6   2    2.29    1.94
  -7   6   1    1.02    1.24
  -7   6   1    1.30    1.89
  -7   6   0    6.27    6.91
  -7   6   0    6.11    2.83
  -7   6  -1    6.65    2.59
  -7   6  -1    3.72    3.84
  -7   6  -2    3.27    2.34
  -7   6  -2    8.84    3.76
  -7   6  -3    0.59    1.34
  -7   6  -3    1.45    2.95
  -7   6  -4   -0.16    1.30
  -7   6  -4    2.60    2.50
  -7   6  -5    3.11    3.16
  -7   6  -6    7.99    3.81
   7  -5 -13    2.33    2.26
   7  -5 -12   15.97    5.29
   7  -5 -11   17.23    5.41
   7  -5 -10    4.40    3.72
   7  -5  -8   17.89    5.07
   7  -5  -7    2.74    3.16
  -7   5   7    2.85    1.70
   7  -5  -6    1.50    2.06
  -7   5   6    0.38    0.96
   7  -5  -5   17.23    3.77
  -7   5   5   20.17    5.37
  -7   5   5   15.36    3.44
   7  -5  -4   16.05    4.09
  -7   5   4   18.79    2.99
  -7   5   4   18.72    3.33
   7  -5  -3   41.54    4.35
  -7   5   3   31.71    5.14
  -7   5   3   37.73    7.78
   7  -5  -2   26.01    3.80
  -7   5   2   29.37    3.72
  -7   5   2   37.35    4.57
  -7   5   1    6.25    2.23
  -7   5   1    8.92    2.50
  -7   5   0    4.86    3.47
  -7   5   0    2.59    3.78
  -7   5  -1    5.71    2.41
  -7   5  -1    3.35    2.92
  -7   5  -2    7.18    2.55
  -7   5  -2   10.36    3.42
  -7   5  -3   14.19    2.91
  -7   5  -3   20.03    4.22
  -7   5  -4   19.65    2.82
  -7   5  -5    5.55    2.46
  -7   5  -5    8.83    3.71
  -7   5  -6    9.44    3.25
  -7   5  -6    1.86    2.12
  -7   5  -7    3.53    3.05
   7  -4 -13    3.16    2.29
   7  -4 -13    6.13    3.70
   7  -4 -12    1.82    2.52
   7  -4 -12    1.14    2.10
   7  -4 -11    5.83    4.56
   7  -4 -10    3.27    3.45
   7  -4  -8    1.02    2.32
   7  -4  -7   17.96    4.84
   7  -4  -6    5.65    3.19
  -7   4   6    1.73    1.24
  -7   4   6    0.95    2.02
   7  -4  -5   20.00    4.26
  -7   4   5   12.11    2.95
  -7   4   5   17.00    3.20
   7  -4  -4    1.97    2.36
  -7   4   4    1.51    1.84
  -7   4   4    2.29    1.78
   7  -4  -3    1.73    1.50
  -7   4   3    0.32    0.93
  -7   4   3    2.27    1.68
   7  -4  -2   12.38    3.28
  -7   4   2   17.37    7.45
  -7   4   2   13.42    2.64
   7  -4  -1   12.61    2.38
  -7   4   1   11.74    6.74
  -7   4   1   11.78    4.82
  -7   4   0  128.62    6.44
  -7   4   0  128.32    6.69
  -7   4  -1   90.47    6.04
  -7   4  -1   80.14    5.42
  -7   4  -2    2.87    2.49
  -7   4  -2    3.06    3.14
  -7   4  -3    1.57    2.36
  -7   4  -3    1.34    2.23
  -7   4  -4    2.39    1.38
  -7   4  -5    6.83    2.49
  -7   4  -5   11.24    3.99
  -7   4  -6    1.11    1.73
  -7   4  -6    0.12    2.03
  -7   4  -7    0.09    1.26
  -7   4  -7    1.86    2.10
  -7   4  -8    1.88    2.46
  -7   4  -9    6.70    4.84
   7  -3 -14   12.39    5.54
   7  -3 -13   16.69    7.81
   7  -3 -13   19.09    4.35
   7  -3 -12   12.53    6.51
   7  -3 -12   14.54    4.53
   7  -3 -11    3.79    3.95
   7  -3 -11    6.68    4.06
   7  -3  -9    5.63    4.19
   7  -3  -8    2.00    2.15
   7  -3  -7   13.90    4.28
  -7   3   7   12.99    2.95
   7  -3  -6    3.07    2.34
  -7   3   6    1.02    1.03
  -7   3   6    2.69    1.94
   7  -3  -5    9.59    3.53
  -7   3   5    8.24    5.02
  -7   3   5   11.78    2.57
   7  -3  -4    1.77    2.25
  -7   3   4    0.18    0.90
  -7   3   4    1.29    0.93
   7  -3  -3   58.42    4.97
  -7   3   3   55.00    3.81
  -7   3   3   54.25    3.93
   7  -3  -2  122.53    6.50
  -7   3   2  126.65    6.10
  -7   3   2  120.39    6.24
   7  -3  -1    5.47    2.26
  -7   3   1    4.88    2.15
  -7   3   1    9.16    4.12
  -7   3   0   15.05    2.62
  -7   3   0   15.95    3.05
  -7   3  -1    7.89    5.64
  -7   3  -1    9.18    3.10
  -7   3  -2   33.59    3.35
  -7   3  -2   36.45    4.30
  -7   3  -3   24.20    3.47
  -7   3  -3   23.19    3.69
  -7   3  -4   11.99    2.78
  -7   3  -5    1.57    2.25
  -7   3  -5    6.18    3.28
  -7   3  -6    5.30    2.63
  -7   3  -6    1.39    2.47
  -7   3  -7   33.64    4.51
  -7   3  -7   33.50    5.57
  -7   3  -8   10.85    2.88
  -7   3  -8   14.38    4.34
  -7   3  -9    4.65    3.86
  -7   3 -10    2.83    4.30
   7  -2 -14    4.61    4.16
  -7   2  14    1.77    1.82
   7  -2 -13    1.62    2.41
   7  -2 -13    4.24    2.80
   7  -2 -12    3.90    4.82
   7  -2 -12    5.79    3.78
   7  -2 -11   12.65    4.31
   7  -2 -10    1.57    2.43
   7  -2  -9    2.56    3.38
  -7   2   9    2.57    1.70
   7  -2  -8    4.58    3.04
  -7   2   8    0.93    1.62
   7  -2  -7    0.66    1.87
  -7   2   7    1.11    1.90
   7  -2  -6    2.71    2.75
  -7   2   6    4.79    1.35
   7  -2  -5   56.76    5.07
  -7   2   5   51.97    3.71
  -7   2   5   63.46    7.28
   7  -2  -4   15.62    3.43
  -7   2   4    6.53    2.00
  -7   2   4   11.79    2.36
   7  -2  -3  269.55    9.19
  -7   2   3  270.16    7.43
  -7   2   3  268.55    8.39
   7  -2  -2    3.06    2.00
  -7   2   2    0.56    1.96
  -7   2   2    2.04    1.46
   7  -2  -1  799.95   14.59
  -7   2   1  744.99   13.78
  -7   2   1  823.61   14.98
   7  -2   0  130.24    6.22
  -7   2   0  119.00    6.11
  -7   2   0  123.37    5.99
  -7   2  -1   12.12    2.64
  -7   2  -1   16.46    3.52
  -7   2  -2   36.75    4.53
  -7   2  -2   44.92    4.45
  -7   2  -3    1.61    2.03
  -7   2  -3    4.22    2.52
  -7   2  -4   58.82    4.72
  -7   2  -4   66.09    5.58
  -7   2  -5    3.55    1.88
  -7   2  -5    5.25    3.00
  -7   2  -6    2.58    2.48
  -7   2  -6    6.38    4.06
  -7   2  -7   11.19    2.78
  -7   2  -7   14.93    4.05
  -7   2  -8    1.74    2.17
  -7   2  -8    4.10    3.35
  -7   2  -9    0.27    1.49
  -7   2  -9    3.17    2.75
  -7   2 -10   18.71    5.21
  -7   2 -11   11.13    5.65
   7  -1 -14    4.87    2.46
   7  -1 -14   10.38    4.93
   7  -1 -13   21.04    5.84
   7  -1 -13   18.44   14.42
  -7   1  13   17.07    3.16
   7  -1 -12    5.86    3.63
   7  -1 -12    2.85    2.93
  -7   1  12    1.54    1.79
   7  -1 -11    4.68    3.44
  -7   1  11    7.52    2.36
   7  -1 -10   12.44    4.46
   7  -1 -10   16.97    8.39
  -7   1  10   12.17    2.59
   7  -1  -9   18.08   11.40
  -7   1   9   20.29    2.86
   7  -1  -8   14.36    4.72
  -7   1   8   12.39    2.85
   7  -1  -7    3.93    2.38
  -7   1   7    2.22    2.67
   7  -1  -6   20.66    3.77
  -7   1   6   19.16    7.65
   7  -1  -5    6.01    2.37
  -7   1   5    4.89    1.20
   7  -1  -4    6.20    2.63
  -7   1   4    6.85    1.52
  -7   1   4    6.39    2.17
   7  -1  -3   92.69    5.58
  -7   1   3   84.30    4.23
  -7   1   3   80.51    6.54
   7  -1  -2  686.36   13.47
  -7   1   2  689.18   12.49
  -7   1   2  680.44   13.18
   7  -1  -1   73.94   11.24
  -7   1   1   71.00    5.06
  -7   1   1   63.45    4.57
   7  -1   0  139.54    6.86
  -7   1   0  134.06    6.09
  -7   1   0  145.04    7.65
   7  -1   1  179.46    6.60
  -7   1  -1  173.29    7.12
  -7   1  -1  181.05    8.17
   7  -1   2   91.46    8.54
  -7   1  -2   82.07    5.51
  -7   1  -2   90.44    6.28
  -7   1  -3  434.40   12.12
  -7   1  -3  449.75   12.63
  -7   1  -4   81.22    6.05
  -7   1  -4   77.14    5.82
  -7   1  -5    8.21    2.88
  -7   1  -6    3.55    2.39
  -7   1  -6    4.54    3.21
  -7   1  -7   42.85    4.51
  -7   1  -7   64.20    7.06
  -7   1  -8    7.48    2.55
  -7   1  -8    6.76    3.65
  -7   1  -9   13.72    3.34
  -7   1  -9   14.63    5.71
  -7   1 -10   15.49    3.89
  -7   1 -10   19.84    5.42
  -7   1 -11    8.21    3.08
  -7   1 -11    7.83    4.99
  -7   1 -12   12.12    6.26
   7   0 -14   -0.76    2.24
   7   0 -14    5.83    4.56
   7   0 -13    3.26    2.58
   7   0 -13    8.25    4.61
   7   0 -12    3.18    4.05
  -7   0  12    1.31    1.27
   7   0 -11   32.28    6.00
   7   0 -11   22.68   11.44
  -7   0  11   21.18    4.30
   7   0 -10   37.37    6.20
   7   0 -10   37.03   16.51
  -7   0  10   39.54    8.36
   7   0  -9    5.71    2.75
  -7   0   9    4.03    1.17
   7   0  -8   62.23    8.20
  -7   0   8   65.37    7.01
   7   0  -7   67.54   15.38
  -7   0   7   59.06    3.99
   7   0  -6  213.95    9.58
  -7   0   6  212.79    7.36
   7   0  -5   34.16    4.29
  -7   0   5   28.56    1.90
  -7   0   5   30.19    5.07
   7   0  -4  181.00    7.53
  -7   0   4  187.19    4.90
   7   0  -3    8.94    1.27
   7   0  -3    7.25    2.72
  -7   0   3   10.29    2.74
  -7   0   3   11.64    3.12
   7   0  -2  347.72    9.66
  -7   0   2  361.79    8.21
  -7   0   2  349.84   10.28
   7   0  -1  121.48    5.93
  -7   0   1  120.68    5.47
  -7   0   1  112.62    6.54
   7   0   0   44.93    3.81
  -7   0   0   65.32    4.73
  -7   0   0   45.04    4.53
   7   0   1   90.18    4.17
  -7   0  -1   90.49    5.13
  -7   0  -1  110.88    5.93
   7   0   2   27.17    2.02
  -7   0  -2   34.72    3.57
  -7   0  -2   39.08    4.39
   7   0   3   72.51    3.82
  -7   0  -3   76.16    5.49
  -7   0  -3   72.40    4.92
  -7   0  -4    4.93    2.77
  -7   0  -4    3.77    2.64
  -7   0  -5    0.86    1.64
  -7   0  -6    0.99    1.71
  -7   0  -6    4.57    3.14
  -7   0  -7   24.60    3.78
  -7   0  -7   27.94    5.05
  -7   0  -8    2.90    2.54
  -7   0  -8    1.29    2.62
  -7   0  -9   28.66    3.88
  -7   0  -9   36.92    6.27
  -7   0 -10    5.36    2.99
  -7   0 -10    5.57    5.14
  -7   0 -11   35.68    4.74
  -7   0 -11   39.07    7.27
  -7   0 -12    3.47    2.86
  -7   0 -12    5.36    4.75
   7   1 -13    1.22    3.46
   7   1 -13    9.88    5.15
   7   1 -12    6.21    4.89
   7   1 -11    1.76    2.71
   7   1 -11    0.72    2.74
  -7  -1  11    0.93    0.93
   7   1 -10    7.27    4.08
   7   1 -10    8.27    9.87
  -7  -1  10    7.20    6.37
   7   1  -9    1.66    2.42
   7   1  -9    1.95    2.02
  -7  -1   9    1.08    1.30
   7   1  -8   42.20    8.67
  -7  -1   8   33.73    6.70
   7   1  -7    0.73    1.95
  -7  -1   7    2.32    2.45
   7   1  -6   56.63    9.45
  -7  -1   6   52.54    3.66
   7   1  -5    2.47    4.21
  -7  -1   5    1.22    1.40
   7   1  -4  172.61   10.49
   7   1  -4  164.35    2.92
  -7  -1   4  185.96    6.50
   7   1  -3  193.83    3.72
   7   1  -3  196.35    7.58
  -7  -1   3  199.72    6.78
  -7  -1   3  199.96    6.07
   7   1  -2   50.27    4.07
  -7  -1   2   43.92    3.28
  -7  -1   2   45.63    4.14
   7   1  -1  199.69    8.44
  -7  -1   1  200.44    8.72
  -7  -1   1  210.79    9.60
   7   1   0   16.21    2.31
  -7  -1   0   13.28    2.60
  -7  -1   0   13.41    2.89
   7   1   1    0.30    0.61
  -7  -1  -1    3.69    2.02
   7   1   2   42.37    2.41
  -7  -1  -2   50.42    4.34
  -7  -1  -2   45.68    4.11
   7   1   3   55.80    2.66
  -7  -1  -3   53.71    4.64
  -7  -1  -3   55.81    4.67
   7   1   4    0.95    0.62
  -7  -1  -4    1.82    1.70
  -7  -1  -4    1.71    1.73
   7   1   5   33.12    1.88
  -7  -1  -5   43.43    4.63
  -7  -1  -5   32.03    3.85
  -7  -1  -6    9.69    2.97
  -7  -1  -6    9.52    2.76
  -7  -1  -7    5.85    2.35
  -7  -1  -7    6.71    3.21
  -7  -1  -8   21.30    9.09
  -7  -1  -8   22.35    5.45
  -7  -1  -9    2.43    2.58
  -7  -1  -9    3.34    2.78
  -7  -1 -10   -0.12    1.58
  -7  -1 -10    1.91    2.59
  -7  -1 -11   39.78    5.88
  -7  -1 -11   54.83    7.18
  -7  -1 -12    3.77    2.35
  -7  -1 -12   -0.12    3.20
  -7  -1 -13    9.16    9.30
  -7  -1 -13   15.38   11.21
   7   2 -13   10.21    5.56
   7   2 -12    9.87   10.52
   7   2 -12    6.31    3.95
   7   2 -11    1.55    3.22
   7   2 -11    9.46    4.96
   7   2 -10    0.84    3.32
   7   2 -10    2.50    3.48
  -7  -2  10    2.80    1.26
   7   2  -9    1.75    2.58
   7   2  -9    1.77    2.16
  -7  -2   9    0.40    1.09
   7   2  -8   36.71    5.36
   7   2  -8   34.65   13.97
  -7  -2   8   29.74    3.06
   7   2  -7    3.64    3.84
  -7  -2   7    5.45    1.94
   7   2  -6   36.54    9.27
  -7  -2   6   37.64    4.20
   7   2  -5   16.54    7.25
  -7  -2   5   15.03    2.21
   7   2  -4    1.71    2.01
   7   2  -4    0.40    0.40
  -7  -2   4    2.28    1.85
   7   2  -3  102.70    3.10
   7   2  -3  105.15   10.08
  -7  -2   3   95.40    6.66
  -7  -2   3  105.32    4.91
   7   2  -2   48.91    2.34
   7   2  -2   44.68    5.20
  -7  -2   2   53.52    4.01
  -7  -2   2   55.25    3.87
   7   2  -1   44.08    3.37
  -7  -2   1   51.82    8.69
   7   2   0   22.37    3.36
  -7  -2   0   21.44    3.46
  -7  -2   0   25.74    3.21
   7   2   1   44.22    2.47
  -7  -2  -1   43.39    4.16
   7   2   2   27.87    1.65
  -7  -2  -2   31.70    3.71
  -7  -2  -2   31.39    4.02
   7   2   3    0.34    0.36
  -7  -2  -3    1.00    1.30
  -7  -2  -3    2.79    2.26
  -7  -2  -4    3.77    2.31
  -7  -2  -4    2.96    2.34
  -7  -2  -5   34.55    4.18
  -7  -2  -5   37.12    4.21
  -7  -2  -6    4.39    2.04
  -7  -2  -7    8.99    2.84
  -7  -2  -7    4.84    2.81
  -7  -2  -8    5.93    2.99
  -7  -2  -8    4.65    2.66
  -7  -2  -9   29.96    5.03
  -7  -2  -9   36.00   12.59
  -7  -2 -10    4.34    3.13
  -7  -2 -10    6.93    4.08
  -7  -2 -11    2.06    2.24
  -7  -2 -11    0.71    2.83
  -7  -2 -12    2.71    2.30
  -7  -2 -12    2.28    2.55
  -7  -2 -13   18.42    4.24
  -7  -2 -13   12.39    7.67
  -7  -2 -14    5.09    3.87
  -7  -2 -14    4.04    3.42
   7   3 -13    5.27    3.73
   7   3 -12    1.84    3.44
   7   3 -11    6.83    3.66
   7   3 -10    3.71    3.75
   7   3  -9    1.35    2.55
   7   3  -9    5.35    3.39
  -7  -3   9    2.94    2.26
   7   3  -8    2.29    2.54
   7   3  -8    0.04    2.31
  -7  -3   8    0.66    1.01
   7   3  -7    4.35    3.77
   7   3  -7    4.70    3.64
  -7  -3   7    5.71    1.98
   7   3  -6    4.47    4.24
  -7  -3   6    4.75    1.96
   7   3  -5   39.69    5.06
  -7  -3   5   34.51    3.41
   7   3  -4   34.01    6.58
  -7  -3   4   30.46    3.38
   7   3  -3   11.77    6.64
   7   3  -3   13.73    1.27
  -7  -3   3   14.04    2.58
   7   3  -2   61.77    5.20
   7   3  -2   53.77    2.68
  -7  -3   2   66.68    4.35
   7   3  -1    1.21    1.54
  -7  -3   1    6.97    2.54
  -7  -3   1    5.56    2.36
   7   3   0   71.22    3.63
  -7  -3   0   75.08    5.77
   7   3   1    1.98    1.15
  -7  -3  -1    2.47    2.46
  -7  -3  -1    3.55    2.15
  -7  -3  -2   20.02    3.50
  -7  -3  -2   23.27    4.23
  -7  -3  -3   35.23    3.92
  -7  -3  -3   42.29    7.81
  -7  -3  -4   41.91    3.97
  -7  -3  -4   44.93    5.54
  -7  -3  -5    1.68    1.95
  -7  -3  -5    2.12    1.60
  -7  -3  -6    1.78    2.46
  -7  -3  -7    0.28    1.74
  -7  -3  -7    1.98    2.65
  -7  -3  -8   36.71    4.57
  -7  -3  -8   36.13   14.72
  -7  -3  -9    2.14    2.13
  -7  -3  -9    1.36    3.60
  -7  -3 -10    6.11    3.86
  -7  -3 -10    1.93    4.23
  -7  -3 -11    4.42    2.96
  -7  -3 -11    2.90    3.42
  -7  -3 -12    6.10    5.16
  -7  -3 -12    0.98    3.93
  -7  -3 -13    3.30    2.57
  -7  -3 -13    1.56    3.53
  -7  -3 -14   -0.19    2.03
  -7  -3 -14    0.93    3.11
   7   4 -12    1.15    2.44
   7   4 -11    2.71    2.77
  -7  -4  11    0.34    1.70
   7   4 -10    7.41    4.96
   7   4  -9    6.59    3.89
  -7  -4   7    2.63    1.69
   7   4  -6   28.56    4.42
  -7  -4   6   27.33    3.04
  -7  -4   5   19.44    2.71
  -7  -4   4    4.52    2.19
  -7  -4   3   40.18    4.20
   7   4  -2    3.29    1.26
  -7  -4   2    4.32    2.07
  -7  -4   1    0.31    1.33
  -7  -4   0   32.57    3.42
  -7  -4   0   37.93    3.82
  -7  -4   0   34.43    2.42
  -7  -4  -1   20.70    3.23
  -7  -4  -1   19.09    5.84
  -7  -4  -1   17.51    1.35
  -7  -4  -2   42.88    4.27
  -7  -4  -2   46.91    6.72
  -7  -4  -3   53.83    4.79
  -7  -4  -3   59.72    7.13
  -7  -4  -4   32.12    4.10
  -7  -4  -4   27.81    5.23
  -7  -4  -5    4.27    2.88
  -7  -4  -5    4.10    2.42
  -7  -4  -6    0.60    1.78
  -7  -4  -6    7.12    3.67
  -7  -4  -7   48.13    5.52
  -7  -4  -8    8.28    3.57
  -7  -4  -8    2.60    3.52
  -7  -4  -9   24.25    4.57
  -7  -4  -9   26.47    5.60
  -7  -4 -10   14.05    4.49
  -7  -4 -10    8.93    6.71
  -7  -4 -11    2.62    3.87
  -7  -4 -11    0.09    2.92
  -7  -4 -12    1.64    3.02
  -7  -4 -12    1.85    2.01
  -7  -4 -13   21.87    4.70
  -7  -4 -13   18.46   15.40
  -7  -4 -14    9.00    4.77
  -7  -4 -14    5.33    3.44
  -7  -5  11    3.48    3.29
   7   5 -10    1.68    2.69
  -7  -5  10    6.54    3.54
   7   5  -9    7.02    3.88
  -7  -5   9    7.31    3.55
   7   5  -8   11.00    4.81
   7   5  -7    2.83    3.67
   7   5  -6   71.13    6.50
  -7  -5   6   62.14    4.73
   7   5  -5    6.66    2.94
  -7  -5   5    9.32    2.03
   7   5  -4   19.21    3.75
  -7  -5   4   22.38    5.67
  -7  -5   3  244.53    8.31
  -7  -5   2    8.63    3.16
  -7  -5   1  194.69    7.66
  -7  -5   0   46.10    4.38
  -7  -5  -1    9.32    2.99
  -7  -5  -1    6.10    1.22
  -7  -5  -2   75.12    5.67
  -7  -5  -2   76.37   11.55
  -7  -5  -2   70.49    2.39
  -7  -5  -3  161.52    9.44
  -7  -5  -4  149.79    8.17
  -7  -5  -4  146.58    8.01
  -7  -5  -5   14.03    3.41
  -7  -5  -5   16.83    5.95
  -7  -5  -6   17.66    4.06
  -7  -5  -6   13.15    5.01
  -7  -5  -7   20.82    3.75
  -7  -5  -8    1.32    2.15
  -7  -5  -8    2.31    2.06
  -7  -5  -9   21.65    6.23
  -7  -5  -9   21.30   10.69
  -7  -5 -10   27.16    6.02
  -7  -5 -10   31.12   14.20
  -7  -5 -11    3.88    2.89
  -7  -5 -11    4.49    4.28
  -7  -5 -12   18.89    4.60
  -7  -5 -12    6.50    7.39
  -7  -5 -13   11.10    3.04
  -7  -5 -13    7.22    4.59
  -7  -5 -14    2.85    3.03
  -7  -5 -14    2.80    4.27
   7   6 -11   30.81    6.25
   7   6 -10    7.78    4.76
  -7  -6  10    1.78    4.72
   7   6  -9    0.61    2.46
  -7  -6   9    2.73    2.81
   7   6  -8    2.60    2.79
  -7  -6   8    0.78    2.29
   7   6  -7    8.72    3.85
  -7  -6   7    9.25    3.55
   7   6  -6    1.79    2.29
   7   6  -5   14.18    3.54
  -7  -6   5   13.95    2.49
   7   6  -4    1.95    1.96
   7   6  -4    1.64    0.99
  -7  -6   4    2.87    1.98
   7   6  -3   33.76    4.78
  -7  -6   3   31.53    3.73
   7   6  -2    2.20    2.42
  -7  -6   2    2.82    1.99
  -7  -6   1   80.70    5.38
  -7  -6   0   16.78    8.03
  -7  -6  -1  251.28    9.78
  -7  -6  -2  121.34    6.95
  -7  -6  -3    3.71    2.13
  -7  -6  -5    5.11    2.65
  -7  -6  -5    3.37    3.38
  -7  -6  -6    3.55    3.51
  -7  -6  -6    1.60    2.04
  -7  -6  -7    9.85    4.06
  -7  -6  -7    9.43    5.99
  -7  -6  -8   15.13    5.10
  -7  -6  -8    7.64    9.44
  -7  -6  -9   77.06    7.74
  -7  -6  -9   58.36    6.72
  -7  -6 -10    2.37    3.62
  -7  -6 -10    2.73    4.49
  -7  -6 -11    2.23    2.29
  -7  -6 -11    4.89    5.36
  -7  -6 -12   18.96    4.89
  -7  -6 -12   13.08    9.40
  -7  -6 -13    1.49    2.56
  -7  -6 -13    2.63    4.11
  -7  -6 -14    2.07    3.50
  -7  -6 -14    4.77    5.34
   7   7 -10    6.00    5.11
  -7  -7  10    3.41    3.80
   7   7  -9    1.33    2.38
  -7  -7   9    1.27    1.38
   7   7  -8    5.77    3.24
  -7  -7   8    6.65    8.34
   7   7  -7    2.97    3.18
  -7  -7   7    0.04    1.39
   7   7  -6   17.60    3.86
  -7  -7   6   22.29    4.62
   7   7  -5   14.34    3.55
  -7  -7   5   11.32    3.70
   7   7  -4   17.12    3.92
   7   7  -3   23.02    5.23
  -7  -7   3   24.85    3.46
   7   7  -2   56.61    5.13
  -7  -7   2   57.37    5.08
   7   7  -1  256.84    9.95
  -7  -7   1  244.78    8.80
   7   7   0   10.80    3.04
  -7  -7   0   13.84    3.33
  -7  -7  -1  188.56    8.54
  -7  -7  -2    2.51    2.87
  -7  -7  -3   65.13    5.65
  -7  -7  -4  139.63    8.20
  -7  -7  -5   76.43    6.44
  -7  -7  -6    1.10    2.44
  -7  -7  -7    9.79    5.18
  -7  -7  -8    1.78    3.75
  -7  -7  -9    6.02    4.05
  -7  -7  -9    0.78    1.54
  -7  -7 -10    1.81    3.60
  -7  -7 -11    1.19    2.61
  -7  -7 -11    2.37    3.59
  -7  -7 -12   20.40    5.09
  -7  -7 -12   19.30    5.54
  -7  -7 -13    1.75    2.82
  -7  -7 -13   -0.01    2.98
  -7  -7 -14    3.13    3.09
   7   8  -9    7.43    6.01
  -7  -8   9    5.68    4.10
   7   8  -8    1.92    2.24
   7   8  -7    4.67    3.03
  -7  -8   7    4.76    4.06
   7   8  -6   10.88    4.29
  -7  -8   6    8.59    8.56
   7   8  -5    3.35    2.89
  -7  -8   5    2.97    2.55
   7   8  -4    4.32    3.23
  -7  -8   4    2.65    3.72
   7   8  -3   25.20    2.72
   7   8  -3   22.80    4.63
  -7  -8   3   22.36    6.36
   7   8  -2    4.82    2.78
  -7  -8   2    2.98    1.86
  -7  -8   2    2.34    3.52
   7   8  -1   27.01    3.65
  -7  -8   1   28.43    3.82
  -7  -8   1   25.96    5.88
   7   8   0    3.21    2.64
  -7  -8   0    3.22    2.40
  -7  -8   0   10.05    4.37
   7   8   1  143.89    6.57
  -7  -8  -1  160.06    9.81
  -7  -8  -1  159.18   10.39
   7   8   2    2.28    1.87
  -7  -8  -2    2.41    1.89
  -7  -8  -2    0.59    2.52
  -7  -8  -3    7.02    3.84
  -7  -8  -3    4.67    3.11
  -7  -8  -4   46.17    5.44
  -7  -8  -4   46.35    6.31
  -7  -8  -5   30.54    6.02
  -7  -8  -5   27.67    5.57
  -7  -8  -6    2.39    4.48
  -7  -8  -6    2.25    2.16
  -7  -8  -7   18.53    4.36
  -7  -8  -7   14.36    5.24
  -7  -8  -8    1.16    2.75
  -7  -8  -8    0.48    1.73
  -7  -8  -9    6.76    3.37
  -7  -8  -9    1.59    1.62
  -7  -8 -10    2.06    2.47
  -7  -8 -11    5.03    3.52
  -7  -8 -12    7.08    3.54
  -7  -8 -13    1.13    1.96
   7   9  -7    2.62    2.70
  -7  -9   7    0.67    1.39
   7   9  -6    1.15    1.97
  -7  -9   6    4.69    6.20
   7   9  -5    0.20    1.55
  -7  -9   5    2.56    3.88
   7   9  -4    1.48    1.56
  -7  -9   4    0.64    1.42
   7   9  -3    5.56    3.64
  -7  -9   3    1.18    3.08
   7   9  -2    2.03    1.67
   7   9  -2    1.88    2.23
  -7  -9   2    1.64    3.11
   7   9  -1    4.98    2.75
  -7  -9   1   11.38    3.29
  -7  -9   1    7.64    4.54
  -7  -9   0    1.10    1.44
  -7  -9   0    1.09    2.35
  -7  -9  -1    0.47    1.70
  -7  -9  -1    3.15    5.52
  -7  -9  -2   43.96    5.10
  -7  -9  -2   47.32   12.42
  -7  -9  -3  125.62    8.26
  -7  -9  -3  118.55    8.91
  -7  -9  -4   29.26    4.14
  -7  -9  -4   40.82    9.50
  -7  -9  -5   93.53    7.71
  -7  -9  -5   70.25    6.94
  -7  -9  -6   18.90    4.14
  -7  -9  -6   21.79    8.60
  -7  -9  -7   89.35    7.62
  -7  -9  -7   94.48    7.25
  -7  -9  -8    1.50    2.78
  -7  -9  -8    1.57    1.18
  -7  -9  -9   46.63    6.46
  -7  -9  -9   26.84   13.67
  -7  -9 -10    8.24    4.60
  -7  -9 -11   19.10   17.33
  -7  -9 -12   10.47    7.94
   7  10  -6    6.23    5.54
  -7 -10   6    8.13    7.22
  -7 -10   5    2.07    2.91
  -7 -10   4    6.04    3.86
  -7 -10   3    2.64    2.41
   7  10  -2    3.71    2.27
  -7 -10   2    1.90    2.13
  -7 -10   1    6.00    5.13
  -7 -10   0   31.14   14.89
  -7 -10  -1   45.51    4.49
  -7 -10  -1   47.16    7.38
  -7 -10  -2    1.96    1.69
  -7 -10  -2    2.52    3.23
  -7 -10  -3   30.53    4.60
  -7 -10  -3   23.17   10.95
  -7 -10  -4   42.40    5.45
  -7 -10  -4   29.25   14.21
  -7 -10  -5    6.12    3.33
  -7 -10  -5    2.27    2.54
  -7 -10  -6  112.17    8.56
  -7 -10  -6  108.00   18.07
  -7 -10  -7    0.07    1.96
  -7 -10  -7    3.10    2.18
  -7 -10  -8   14.03    6.09
  -7 -10  -8    9.37    7.14
  -7 -10  -9   23.35   13.64
  -7 -10  -9   17.95    7.72
  -7 -10 -10    3.41    2.79
  -7 -10 -11    6.99    5.54
  -7 -11   3    2.39    3.33
  -7 -11   2   23.81   11.06
   7  11  -1    2.05    1.90
  -7 -11   1    2.80    3.78
  -7 -11   0    2.90    3.43
  -7 -11  -1    3.13    3.83
  -7 -11  -2   42.43   10.19
  -7 -11  -2   39.19    6.85
  -7 -11  -3    2.39    1.78
  -7 -11  -3    5.06    3.64
  -7 -11  -4   12.23    6.98
  -7 -11  -4   11.43    8.74
  -7 -11  -5    3.12    3.18
  -7 -11  -5    1.49    3.17
  -7 -11  -6    3.02    2.08
  -7 -11  -6    2.50    2.15
  -7 -11  -7    2.20    3.88
  -7 -11  -7    1.49    2.56
  -7 -11  -8   34.10   15.25
  -7 -11  -8   17.35   14.56
  -7 -11  -9    0.65    2.40
  -7 -11  -9   -0.10    2.66
  -7 -11 -10   11.87    9.11
   7  12   0    5.58    2.79
  -7 -12  -1   55.75   10.24
  -7 -12  -2    2.10    2.20
  -7 -12  -3  123.04   13.16
  -7 -12  -4    1.07    1.45
  -7 -12  -4    1.15    2.03
  -7 -12  -5   26.75   18.60
  -7 -12  -5   24.91   15.78
  -7 -12  -6    2.50    1.41
  -7 -12  -6    2.30    2.20
  -7 -12  -7    4.76    4.83
  -7 -12  -7    5.49    7.58
  -7 -12  -8    7.48   15.04
  -7 -12  -8    9.89    7.28
   8  -8  -5    1.21    2.41
  -8   8   5    4.78    3.78
   8  -8  -4    3.87    2.19
  -8   8   4    1.62    2.28
  -8   8   4    6.87    3.01
   8  -8  -3    1.95    2.20
  -8   8   3    2.79    2.57
  -8   8   3    2.64    2.04
   8  -8  -2    4.79    3.99
  -8   8   2    3.73    3.82
  -8   8   2    1.19    2.85
   8  -7  -8    2.42    3.43
   8  -7  -7    4.59    3.24
  -8   7   7    0.63    2.37
   8  -7  -6    3.71    3.80
  -8   7   6    1.66    2.39
   8  -7  -5    1.35    2.33
  -8   7   5    0.60    1.58
  -8   7   5    2.91    3.63
   8  -7  -4    2.03    2.94
  -8   7   4    6.26    2.62
  -8   7   4    3.82    2.48
   8  -7  -3    1.69    1.96
  -8   7   3    0.77    2.41
  -8   7   3    0.77    1.45
   8  -7  -2    8.25    3.37
  -8   7   2    6.85    4.55
  -8   7   2    4.21    5.21
  -8   7   1    1.79    1.08
  -8   7   1    4.73    3.97
  -8   7   0    2.12    2.23
  -8   7   0    1.88    2.11
  -8   7  -1    0.33    1.88
  -8   7  -1    2.40    2.29
  -8   7  -2    0.21    1.70
  -8   7  -2    1.25    2.16
   8  -6 -10   19.24    5.87
   8  -6  -9   49.14    7.65
  -8   6   9   51.04    5.05
   8  -6  -8    2.53    3.10
   8  -6  -7   46.39    6.32
  -8   6   7   33.25    4.38
   8  -6  -6    2.87    2.99
  -8   6   6    3.06    2.69
   8  -6  -5    3.59    2.81
  -8   6   5    2.29    1.97
  -8   6   5    0.56    1.75
   8  -6  -4   13.47    4.17
  -8   6   4    6.81    4.91
  -8   6   4    8.15    3.06
   8  -6  -3    4.42    2.50
  -8   6   3    1.74    2.00
  -8   6   3    2.13    2.46
   8  -6  -2    0.68    1.87
  -8   6   2    3.73    2.29
  -8   6   2    1.00    2.16
   8  -6  -1   12.62    3.45
  -8   6   1   20.30    4.18
  -8   6   1   10.22    6.63
  -8   6   0    3.08    2.25
  -8   6   0    5.68    3.02
  -8   6  -1    8.24    2.65
  -8   6  -1    3.34    2.88
  -8   6  -2    1.40    0.92
  -8   6  -2    4.51    2.77
  -8   6  -3    1.75    2.14
  -8   6  -3    3.97    2.19
  -8   6  -4    4.24    2.53
  -8   6  -4    1.18    2.36
   8  -5 -11   13.84    7.74
   8  -5 -10    2.92    2.57
   8  -5  -9    2.80    2.51
  -8   5   9    4.84    2.68
   8  -5  -8   -0.00    2.08
  -8   5   8    2.03    1.64
   8  -5  -7    1.03    2.12
  -8   5   7    2.00    1.98
   8  -5  -6    3.89    3.80
  -8   5   6    2.33    2.19
   8  -5  -5    1.96    1.83
  -8   5   5    3.93    2.87
  -8   5   5    0.73    2.54
   8  -5  -4   18.41   11.90
  -8   5   4   17.92    5.56
  -8   5   4   27.40    6.11
   8  -5  -3    4.79    3.21
  -8   5   3    2.70    3.96
  -8   5   3    2.47    2.32
   8  -5  -2    2.10    1.61
  -8   5   2    5.23    2.46
  -8   5   2    0.91    1.44
   8  -5  -1    1.12    1.42
  -8   5   1    1.44    1.97
  -8   5   1    0.91    1.39
  -8   5   0    0.22    1.34
  -8   5   0    2.51    2.31
  -8   5  -1    4.95    2.73
  -8   5  -1    8.05    3.11
  -8   5  -2    0.43    1.99
  -8   5  -2    1.47    1.87
  -8   5  -3    2.23    1.65
  -8   5  -3    5.20    3.18
  -8   5  -4    2.51    2.74
  -8   5  -4    4.80    3.84
  -8   5  -5    4.49    2.66
  -8   5  -5    4.85    3.36
  -8   5  -6    3.89    3.27
   8  -4 -12    3.77    4.87
  -8   4  12    0.78    1.71
   8  -4 -11    3.08    3.43
  -8   4  11    1.43    1.85
   8  -4 -10    4.23    4.15
  -8   4  10    2.93    2.02
   8  -4  -9    2.10    2.33
  -8   4   9    3.10    2.59
   8  -4  -8    0.94    2.30
  -8   4   8    4.37    2.87
   8  -4  -7    8.49    4.17
  -8   4   7    6.20    2.88
   8  -4  -6   24.04    4.70
  -8   4   6   16.77    4.56
   8  -4  -5    3.90    2.44
  -8   4   5    3.65    2.22
  -8   4   5    4.71    5.15
   8  -4  -4   14.76    3.25
  -8   4   4   10.82    2.39
  -8   4   4   17.13    4.22
   8  -4  -3    7.22    4.98
  -8   4   3   14.44    3.24
  -8   4   3   10.20    6.99
   8  -4  -2   41.76    4.48
  -8   4   2   39.73    4.28
  -8   4   2   40.84    7.23
   8  -4  -1   12.28    3.29
  -8   4   1    9.03    2.99
  -8   4   1    9.37    2.91
   8  -4   0    1.69    2.32
  -8   4   0    1.81    2.08
  -8   4   0    1.47    2.59
  -8   4  -1    1.99    1.89
  -8   4  -1    2.21    1.61
  -8   4  -2   22.10    8.70
  -8   4  -2   36.20    4.94
  -8   4  -3    1.18    2.11
  -8   4  -3    3.10    3.33
  -8   4  -4    2.08    1.65
  -8   4  -4    2.55    2.12
  -8   4  -5    3.46    2.50
  -8   4  -5    2.71    2.33
  -8   4  -6    2.24    2.45
  -8   4  -6    1.98    2.53
  -8   4  -7    0.96    1.69
  -8   4  -7    1.19    2.36
   8  -3 -13    0.81    3.03
  -8   3  13    2.22    2.37
   8  -3 -12    6.88    4.39
   8  -3 -12    5.08    4.01
  -8   3  12    2.70    2.31
   8  -3 -11    0.94    2.71
  -8   3  11    1.77    1.69
   8  -3 -10    4.09    3.91
  -8   3  10    0.54    1.82
   8  -3  -9   10.75    4.10
  -8   3   9    6.89    2.75
   8  -3  -8    8.46    3.50
  -8   3   8    7.68    3.42
   8  -3  -7   10.79    3.85
  -8   3   7    3.23    2.97
   8  -3  -6    4.89    2.66
  -8   3   6    1.74    2.21
   8  -3  -5    1.26    1.63
  -8   3   5    1.26    1.47
  -8   3   5    1.88    2.52
   8  -3  -4    5.70    2.81
  -8   3   4    4.16    2.96
  -8   3   4    4.86    2.78
   8  -3  -3   23.18    4.08
  -8   3   3   27.74    3.62
  -8   3   3   26.68    3.74
   8  -3  -2    7.76    5.49
  -8   3   2   14.93    4.86
  -8   3   2   13.88    4.65
   8  -3  -1   15.11    3.01
  -8   3   1   18.86    3.36
  -8   3   1   17.49    4.11
   8  -3   0   17.07    3.11
  -8   3   0   14.34    2.84
  -8   3   0   12.19    4.51
   8  -3   1   54.94    4.79
  -8   3  -1   68.92    5.87
  -8   3  -1   48.76    4.69
  -8   3  -2   20.71    3.59
  -8   3  -2   17.29    3.81
  -8   3  -3   12.20    3.17
  -8   3  -3   15.51    4.20
  -8   3  -4    1.46    1.59
  -8   3  -4    4.42    2.96
  -8   3  -5   14.69    3.02
  -8   3  -5   12.72    5.85
  -8   3  -6    2.97    2.68
  -8   3  -7    1.14    1.69
  -8   3  -7    0.43    2.09
  -8   3  -8   17.76    4.14
  -8   3  -8   17.15    4.84
  -8   3  -9    1.17    2.27
   8  -2 -13    0.58    2.65
  -8   2  13    0.24    1.41
   8  -2 -12   19.45    5.33
   8  -2 -12   14.62   15.79
  -8   2  12   23.45    3.35
   8  -2 -11    7.09    3.77
   8  -2 -11    3.21    3.38
  -8   2  11    5.81    2.27
   8  -2 -10   21.04   13.88
  -8   2  10   20.08    2.94
   8  -2  -9   23.88    5.60
  -8   2   9   22.92    5.16
   8  -2  -8    5.74    3.45
  -8   2   8    2.61    1.77
   8  -2  -7    2.54    2.43
  -8   2   7    4.02    2.66
   8  -2  -6   34.96    5.26
   8  -2  -5   17.10    3.74
  -8   2   5   13.43    3.60
   8  -2  -4    2.57    2.16
  -8   2   4    1.75    1.70
  -8   2   4   -0.08    1.85
   8  -2  -3   46.79    4.85
  -8   2   3   48.39    3.98
  -8   2   3   47.47    5.14
   8  -2  -2    1.52    2.31
  -8   2   2    2.57    2.52
  -8   2   2    3.75    2.86
   8  -2  -1    9.52    2.59
  -8   2   1    8.28    2.59
  -8   2   1   13.02    5.72
   8  -2   0  318.13    9.65
  -8   2   0  307.99   10.40
  -8   2   0  315.35   11.40
   8  -2   1   39.60    3.97
  -8   2  -1   39.10    5.01
  -8   2  -1   42.28    4.22
   8  -2   2    1.00    1.10
  -8   2  -2    1.53    2.63
  -8   2  -2    1.62    1.95
  -8   2  -3    3.92    2.87
  -8   2  -3    5.32    2.90
  -8   2  -4   11.01    3.33
  -8   2  -4    9.22    3.69
  -8   2  -5    2.45    2.33
  -8   2  -5    1.81    2.49
  -8   2  -6    6.79    2.85
  -8   2  -7   10.76    3.24
  -8   2  -7   10.42    4.04
  -8   2  -8    2.87    2.12
  -8   2  -8    7.48    4.22
  -8   2  -9    5.61    2.69
   8  -1 -13    0.28    3.57
   8  -1 -13   -0.15    2.49
  -8   1  13    0.12    1.23
   8  -1 -12    4.01    3.83
   8  -1 -12    3.27    3.14
  -8   1  12    4.45    3.47
   8  -1 -11    3.50    3.83
   8  -1 -11    2.06    2.90
  -8   1  11    0.55    1.56
   8  -1 -10    1.01    2.65
  -8   1  10    0.82    0.58
   8  -1  -9   47.73   14.11
  -8   1   9   47.92    7.30
   8  -1  -8    2.24    2.09
  -8   1   8    4.07    2.13
   8  -1  -7   45.19    5.74
  -8   1   7   34.08    7.14
   8  -1  -6   19.28    4.38
  -8   1   6   10.44    6.05
   8  -1  -5    1.21    1.72
   8  -1  -4   71.53    5.99
  -8   1   4   68.07    3.81
  -8   1   4   58.84   10.55
   8  -1  -3   78.37    5.84
  -8   1   3   80.33    4.79
  -8   1   3   84.75    5.41
   8  -1  -2   74.81    5.95
  -8   1   2   72.80    4.79
  -8   1   2   75.49    5.13
   8  -1  -1    2.99    2.13
  -8   1   1    0.07    1.63
  -8   1   1    2.05    3.65
   8  -1   0  223.17    8.71
  -8   1   0  234.16    9.33
  -8   1   0  231.74   10.09
   8  -1   1    3.41    3.13
  -8   1  -1    3.77    2.44
  -8   1  -1    3.09    2.81
   8  -1   2   40.12    4.79
  -8   1  -2   39.10    4.41
  -8   1  -2   33.89    3.67
   8  -1   3   13.25    2.37
  -8   1  -3   10.38    2.75
  -8   1  -3   11.47    3.00
  -8   1  -4    1.58    1.81
  -8   1  -4    4.27    2.96
  -8   1  -5   82.07    7.12
  -8   1  -5   73.27    7.10
  -8   1  -6   31.33    3.97
  -8   1  -6   31.50    5.58
  -8   1  -7    8.09    2.97
  -8   1  -7    9.47    4.48
  -8   1  -8    9.18    4.09
  -8   1  -8    2.89    2.65
  -8   1  -9   25.39    4.54
  -8   1  -9   33.10    5.42
  -8   1 -10    3.07    2.88
  -8   1 -10   10.68    4.87
   8   0 -13    2.40    2.08
   8   0 -13    0.82    2.77
   8   0 -12    1.54    2.97
   8   0 -12    1.79    2.60
  -8   0  12    2.09    1.74
   8   0 -11   11.37    5.33
   8   0 -11    4.18    4.75
  -8   0  11    3.70    2.39
   8   0 -10    1.81    2.91
   8   0 -10    0.01    1.39
  -8   0  10    0.97    1.62
   8   0  -9    3.20    1.86
  -8   0   9    0.26    1.98
   8   0  -8   26.61    9.60
  -8   0   8   16.51    3.85
   8   0  -7   26.18    8.13
  -8   0   7   22.93    2.90
   8   0  -6   19.17    5.13
  -8   0   6   14.55    6.33
   8   0  -5    2.09    2.14
  -8   0   5    1.88    2.24
   8   0  -4   24.10    4.10
  -8   0   4   21.50    2.16
  -8   0   4   22.61    3.00
   8   0  -3   37.70    9.41
  -8   0   3   37.09    3.24
  -8   0   3   43.92    4.52
   8   0  -2  186.19    7.47
  -8   0   2  178.63    8.77
  -8   0   2  192.85   14.99
   8   0  -1  130.88    6.23
  -8   0   1  139.37    7.12
  -8   0   1  134.76    7.52
   8   0   0   17.15    2.86
  -8   0   0   17.23    3.16
  -8   0   0   16.05    3.08
   8   0   1  110.88    4.82
  -8   0  -1   98.13    5.89
  -8   0  -1  125.00    6.75
   8   0   2   -0.05    0.77
  -8   0  -2    1.73    1.72
  -8   0  -2   -0.74    1.66
   8   0   3    0.41    0.95
  -8   0  -3    3.30    1.76
  -8   0  -3    6.17    2.89
  -8   0  -4    1.15    1.81
  -8   0  -4   -0.96    1.84
  -8   0  -5   12.20    3.73
  -8   0  -5   12.22    7.76
  -8   0  -6    0.55    2.14
  -8   0  -6    1.66    2.40
  -8   0  -7   13.74    6.19
  -8   0  -8    7.31    2.50
  -8   0  -8   10.12    4.13
  -8   0  -9   14.08    3.98
  -8   0  -9   16.11    5.19
  -8   0 -10   27.09    5.23
  -8   0 -10   33.08    6.38
  -8   0 -11   28.48    5.43
  -8   0 -11   21.30    5.57
   8   1 -12    0.93    2.18
   8   1 -12    0.33    3.17
   8   1 -11    2.12    3.16
   8   1 -11    4.17    4.57
  -8  -1  11    0.23    1.09
   8   1 -10    2.92    2.60
   8   1 -10    3.12    1.86
  -8  -1  10    1.95    1.17
   8   1  -9   13.83    5.50
   8   1  -9    7.90    3.28
  -8  -1   9    4.54    1.98
   8   1  -8    6.38    4.93
  -8  -1   8    2.49    1.46
   8   1  -7   26.70   11.42
  -8  -1   7   23.50    3.71
   8   1  -6    7.22    3.27
  -8  -1   6    7.22    2.76
   8   1  -5  262.45   11.87
  -8  -1   5  260.13    9.29
   8   1  -4  184.49    8.49
  -8  -1   4  174.32   10.64
   8   1  -3   30.24    5.59
  -8  -1   3   21.53    4.79
  -8  -1   3   30.91    3.59
   8   1  -2   71.73    4.84
  -8  -1   2   67.02    4.01
   8   1  -1   59.35    4.03
  -8  -1   1   67.19    4.46
  -8  -1   1   59.80    5.03
   8   1   0  103.62    4.70
  -8  -1   0  119.64    6.30
  -8  -1   0  113.45    6.05
   8   1   1   72.81    4.02
  -8  -1  -1   69.83    5.52
  -8  -1  -1   80.30    6.32
   8   1   2    8.82    1.46
  -8  -1  -2   11.73    2.77
  -8  -1  -2   10.91    3.12
   8   1   3    1.47    0.98
  -8  -1  -3    1.79    1.70
  -8  -1  -4   39.80    4.87
  -8  -1  -4   36.06    4.58
  -8  -1  -5   21.42    3.33
  -8  -1  -5   20.81    4.25
  -8  -1  -6    0.65    1.87
  -8  -1  -6    3.53    3.15
  -8  -1  -7    6.73    3.76
  -8  -1  -8    2.39    3.01
  -8  -1  -8    3.83    3.73
  -8  -1  -9    0.25    1.98
  -8  -1  -9    1.83    3.94
  -8  -1 -10    1.83    2.17
  -8  -1 -10    3.04    2.77
  -8  -1 -11    0.89    1.89
  -8  -1 -11    1.97    2.70
  -8  -1 -12    3.02    2.86
  -8  -1 -12    2.54    3.37
   8   2 -12    1.72    3.74
   8   2 -12    4.05    4.32
   8   2 -11    0.34    2.26
   8   2 -11    2.32    2.62
   8   2 -10    2.04    2.61
   8   2 -10    0.87    2.82
  -8  -2  10   -0.15    1.03
   8   2  -9    5.80    4.47
   8   2  -9    0.53    1.51
  -8  -2   9    0.12    1.95
   8   2  -8   19.34    5.10
   8   2  -8   15.60    8.02
  -8  -2   8   14.36    3.08
   8   2  -7    2.29    2.26
  -8  -2   7    1.63    1.44
   8   2  -6  109.60   13.66
  -8  -2   6   97.99    8.06
   8   2  -5   24.81    4.85
  -8  -2   5   23.44    3.43
   8   2  -4  114.50   18.46
  -8  -2   4   99.22    5.29
   8   2  -3   70.00    5.29
  -8  -2   3   61.90    3.69
  -8  -2   3   60.63    5.25
   8   2  -2   17.49    7.19
  -8  -2   2   15.09    3.31
  -8  -2   2   18.33    2.87
   8   2  -1   33.49    9.34
  -8  -2   1   31.15    5.47
   8   2   0    3.95    3.12
  -8  -2   0    2.32    1.92
  -8  -2   0    2.57    1.99
   8   2   1    3.80    3.05
  -8  -2  -1    4.65    3.22
  -8  -2  -1    3.26    2.56
   8   2   2    2.35    1.15
  -8  -2  -2    2.27    2.37
  -8  -2  -2    2.09    2.54
  -8  -2  -3   30.42    4.00
  -8  -2  -3   27.49    3.91
  -8  -2  -4   25.35    4.18
  -8  -2  -4   25.38    4.00
  -8  -2  -5    2.02    1.89
  -8  -2  -5    3.74    2.56
  -8  -2  -6   35.55    4.84
  -8  -2  -6   38.54    5.25
  -8  -2  -7   15.18    2.98
  -8  -2  -8    2.16    2.13
  -8  -2  -8    1.42    3.38
  -8  -2  -9   23.39    4.16
  -8  -2  -9   20.39    4.36
  -8  -2 -10    2.43    2.79
  -8  -2 -10    4.36    2.98
  -8  -2 -11   21.85    4.34
  -8  -2 -11    8.27    6.52
  -8  -2 -12   12.51    3.99
  -8  -2 -12    8.37    5.20
  -8  -2 -13    3.84    2.57
   8   3 -12    3.25    3.42
   8   3 -11    0.12    2.12
   8   3 -10    1.56    2.30
   8   3  -9    2.06    1.88
   8   3  -9    8.16    4.46
   8   3  -8    2.72    3.65
   8   3  -8    1.40    1.65
  -8  -3   8    3.43    2.17
   8   3  -7    3.08    3.02
   8   3  -7    1.16    2.22
  -8  -3   7    1.41    1.58
   8   3  -6   15.07    7.17
  -8  -3   6   19.21    3.76
   8   3  -5  259.79   12.90
  -8  -3   5  246.31    8.43
   8   3  -4  100.42    9.81
  -8  -3   4  113.26    6.53
   8   3  -3  142.02    7.76
  -8  -3   3  144.98    7.06
   8   3  -2   57.73    4.28
  -8  -3   2   59.39    3.92
  -8  -3   2   65.78    5.14
   8   3  -1    8.53    5.11
  -8  -3   1    9.57    5.27
  -8  -3   1    9.74    2.75
   8   3   0  237.78    9.01
  -8  -3   0  255.32   11.20
   8   3   1    2.30    2.24
  -8  -3  -1    3.50    1.96
  -8  -3  -1    5.67    3.05
  -8  -3  -2   15.29    3.30
  -8  -3  -2   16.01    8.86
  -8  -3  -3   50.66    5.36
  -8  -3  -3   53.53   14.16
  -8  -3  -4    0.83    1.48
  -8  -3  -5   42.94    4.88
  -8  -3  -5   32.01    4.63
  -8  -3  -6    2.40    2.01
  -8  -3  -6    9.79    6.83
  -8  -3  -7   28.79    4.71
  -8  -3  -7   39.20   14.83
  -8  -3  -8    0.04    1.80
  -8  -3  -9    3.24    3.35
  -8  -3  -9    2.33    3.45
  -8  -3 -10    4.51    3.64
  -8  -3 -10    4.00    2.87
  -8  -3 -11   39.44    6.28
  -8  -3 -11   35.14   20.70
  -8  -3 -12   12.84    8.58
  -8  -3 -12   10.60    6.30
  -8  -3 -13   18.71    8.41
   8   4 -11    2.78    2.59
   8   4 -10    2.49    2.75
  -8  -4   7    2.58    2.14
   8   4  -6    2.52    2.76
  -8  -4   6    3.16    2.19
  -8  -4   5    7.23    3.04
  -8  -4   4    2.34    2.44
  -8  -4   3   44.39    4.60
  -8  -4   2   15.04    3.65
  -8  -4   1   53.45    4.65
  -8  -4   0   33.16    6.10
  -8  -4   0   35.24   11.11
  -8  -4  -1   19.89    3.79
  -8  -4  -1   16.42    7.84
  -8  -4  -2  177.56    9.07
  -8  -4  -2  174.04    9.70
  -8  -4  -3   19.02    3.69
  -8  -4  -3   18.18    8.05
  -8  -4  -4   50.45    5.80
  -8  -4  -4   38.61    6.71
  -8  -4  -5    2.84    2.75
  -8  -4  -5    3.44    2.74
  -8  -4  -6    7.96    3.17
  -8  -4  -6    7.20    4.47
  -8  -4  -7   39.58    5.81
  -8  -4  -7   32.43    6.24
  -8  -4  -8    5.68    3.12
  -8  -4  -9    3.85    3.51
  -8  -4  -9    1.50    3.67
  -8  -4 -10    7.25    3.37
  -8  -4 -10    7.13    4.14
  -8  -4 -11   31.34    5.79
  -8  -4 -11   30.57   10.48
  -8  -4 -12   33.33    5.79
  -8  -4 -12   36.61   21.74
  -8  -4 -13    6.20    5.05
  -8  -4 -13    8.97    6.59
  -8  -5  11    1.31    2.43
   8   5 -10   15.52    4.41
  -8  -5  10    8.60    3.30
   8   5  -9    2.96    2.67
   8   5  -8   20.93    5.23
   8   5  -7    1.25    2.51
   8   5  -6   89.70    7.77
  -8  -5   6   96.61    5.96
   8   5  -5  147.93   10.09
  -8  -5   5  141.00    6.95
  -8  -5   4   42.69   10.48
  -8  -5   3   60.90    5.56
  -8  -5   2   85.70    5.85
  -8  -5   1   62.90    5.10
  -8  -5   0   25.77    3.74
  -8  -5  -1   15.94    3.56
  -8  -5  -2   15.07    3.38
  -8  -5  -2   12.56    4.96
  -8  -5  -3    0.08    1.92
  -8  -5  -4   27.72   11.50
  -8  -5  -4   28.00    4.47
  -8  -5  -5   24.77    4.74
  -8  -5  -5   20.39    6.02
  -8  -5  -6   25.35    4.85
  -8  -5  -6   17.65    8.29
  -8  -5  -7   13.26    5.14
  -8  -5  -7    9.63    7.12
  -8  -5  -8    3.14    2.52
  -8  -5  -8    2.26    3.63
  -8  -5  -9   26.63    5.21
  -8  -5  -9   20.63   13.01
  -8  -5 -10    4.47    2.95
  -8  -5 -10    2.89    2.53
  -8  -5 -11    6.59    6.49
  -8  -5 -11    3.99    2.73
  -8  -5 -12   13.11   11.10
  -8  -5 -12   18.71   16.95
  -8  -5 -13   14.87    4.76
  -8  -5 -13   10.69    8.20
   8   6 -10    1.60    2.63
  -8  -6  10    2.43    3.85
   8   6  -9   10.79    4.81
  -8  -6   9    4.54    3.26
   8   6  -8    5.46    4.16
  -8  -6   8    2.25    2.35
   8   6  -7    4.89    3.06
   8   6  -6    2.96    2.92
  -8  -6   5    0.49    1.28
   8   6  -4   51.98    5.64
  -8  -6   4   51.49    4.37
   8   6  -3   31.98    5.22
  -8  -6   3   16.67    3.47
  -8  -6   2  152.58    7.97
  -8  -6   1   18.35    3.85
  -8  -6   0    3.53    2.26
  -8  -6  -1    3.89    2.66
  -8  -6  -2    5.75    2.05
  -8  -6  -3    2.44    3.34
  -8  -6  -5    3.55    3.42
  -8  -6  -5    1.67    1.59
  -8  -6  -6   59.83    6.90
  -8  -6  -6   55.14    8.35
  -8  -6  -7  104.48    9.53
  -8  -6  -7  109.02   20.18
  -8  -6  -8    3.22    3.65
  -8  -6  -8    2.51    2.59
  -8  -6  -9    1.93    2.60
  -8  -6 -10    0.88    3.03
  -8  -6 -10    1.17    3.18
  -8  -6 -11    6.11    5.98
  -8  -6 -11    7.15    4.26
  -8  -6 -12    2.52    2.65
  -8  -6 -12    1.24    2.79
  -8  -6 -13    5.81    4.53
   8   7  -9    0.97    2.53
  -8  -7   9    1.81    2.17
   8   7  -8    2.52    3.01
  -8  -7   8    3.75    3.22
   8   7  -7   11.22    3.66
  -8  -7   7    9.55    3.88
   8   7  -6    2.88    2.91
  -8  -7   6    6.62    3.48
   8   7  -5    8.37    3.05
   8   7  -4    1.51    2.28
  -8  -7   4    0.90    1.88
   8   7  -3    4.78    2.63
  -8  -7   3    3.72    2.59
   8   7  -2    0.36    1.97
  -8  -7   2    0.40    1.61
   8   7  -1  135.51    8.88
  -8  -7   1  127.01    7.20
  -8  -7   0   11.08    2.65
  -8  -7  -1   11.96    2.71
  -8  -7  -2    3.13    2.61
  -8  -7  -3    1.28    1.89
  -8  -7  -4    6.12    3.27
  -8  -7  -5   11.65    6.71
  -8  -7  -6    3.22    3.77
  -8  -7  -7    3.80    3.35
  -8  -7  -8    2.03    3.74
  -8  -7  -9   69.59   12.60
  -8  -7  -9   81.28   21.62
  -8  -7 -10    0.79    3.30
  -8  -7 -11    1.65    3.64
  -8  -7 -11   -0.51    2.58
  -8  -7 -12    1.68    2.79
  -8  -7 -12    0.29    1.71
   8   8  -8    1.26    2.18
  -8  -8   8    1.19    1.80
   8   8  -7    6.32    3.78
  -8  -8   7    4.14    2.74
   8   8  -6   -0.14    2.37
   8   8  -5    5.32    3.11
  -8  -8   5    3.25    3.89
   8   8  -4   13.16    3.44
   8   8  -3    0.69    1.73
  -8  -8   3    2.87    2.97
   8   8  -2   29.05    4.43
  -8  -8   2   17.92    4.03
  -8  -8   2   30.30    6.40
   8   8  -1   14.89    3.39
  -8  -8   1   14.12    3.46
   8   8   0    2.90    2.68
  -8  -8   0    2.43    1.93
   8   8   1   18.03    3.69
  -8  -8  -1   19.72    4.46
  -8  -8  -2   27.65    4.28
  -8  -8  -3    4.44    3.08
  -8  -8  -4   57.11    5.90
  -8  -8  -5    0.53    2.37
  -8  -8  -6    3.32    3.65
  -8  -8  -8   25.98   11.08
  -8  -8  -8   27.93    4.59
  -8  -8  -9    4.62    3.66
  -8  -8  -9    5.64    2.68
  -8  -8 -10   23.77    4.90
  -8  -8 -11    4.88    4.96
  -8  -8 -12    7.03    4.54
   8   9  -6    2.02    2.06
   8   9  -5    3.93    3.17
  -8  -9   5    2.58    3.08
   8   9  -4    5.53    3.32
   8   9  -3    6.94    2.96
  -8  -9   3    3.10    2.80
   8   9  -2    0.11    1.41
  -8  -9   2    3.04    2.82
  -8  -9   1    4.75    3.99
  -8  -9   1   20.35    5.67
  -8  -9   0    5.65    2.68
  -8  -9   0    2.42    3.09
  -8  -9  -1    1.31    2.92
  -8  -9  -2    0.95    1.37
  -8  -9  -2    1.64    2.38
  -8  -9  -3   29.29    4.26
  -8  -9  -3   31.71    5.96
  -8  -9  -4    2.25    1.96
  -8  -9  -4    1.68    2.16
  -8  -9  -5    1.21    1.76
  -8  -9  -5    7.33    4.00
  -8  -9  -6    2.86    2.80
  -8  -9  -6    5.52    4.01
  -8  -9  -7   38.00    5.88
  -8  -9  -7   48.87    7.01
  -8  -9  -8    8.04    3.40
  -8  -9  -9   46.76    6.55
  -8  -9  -9   35.18   15.67
  -8  -9 -10    4.42    3.59
  -8  -9 -11    6.63    4.24
  -8 -10   4    1.36    1.98
  -8 -10   3    2.82    4.69
  -8 -10   2    5.99    3.21
  -8 -10   1    4.51    4.78
  -8 -10   0   12.25    7.89
  -8 -10  -1   15.69    3.74
  -8 -10  -1   21.44   14.77
  -8 -10  -2   59.75    5.81
  -8 -10  -2   67.40    7.61
  -8 -10  -3   10.19    3.83
  -8 -10  -3    9.75    5.44
  -8 -10  -4    4.06    3.62
  -8 -10  -5    2.82    2.51
  -8 -10  -5    7.50    5.02
  -8 -10  -6   14.70    3.98
  -8 -10  -6    8.71    7.74
  -8 -10  -7   36.57    5.87
  -8 -10  -7   21.57   13.78
  -8 -10  -8    2.63    3.10
  -8 -10  -8    2.46    3.29
  -8 -10  -9   56.00    7.48
  -8 -10  -9   21.32   18.21
  -8 -11   1   14.61    8.18
  -8 -11   0    6.29   10.38
  -8 -11  -1   60.98   16.72
  -8 -11  -2   27.47    4.55
  -8 -11  -2   19.80   13.08
  -8 -11  -3   13.49    2.94
  -8 -11  -3   15.16    9.66
  -8 -11  -4   10.10    4.88
  -8 -11  -4    4.10    4.83
  -8 -11  -5    5.57    2.73
  -8 -11  -5    3.78    2.53
  -8 -11  -6    1.14    2.14
  -8 -11  -6    1.70    4.54
  -8 -11  -7   10.71    4.44
  -8 -11  -7    6.19    5.11
  -8 -11  -8   16.89    6.29
  -8 -11  -8   13.90    7.94
  -8 -12  -3   31.67   21.94
  -8 -12  -4    1.79    2.64
  -8 -12  -4    0.31    3.71
  -8 -12  -5    0.68    2.36
  -8 -12  -5    2.19    3.84
   9  -6  -7    4.40    3.23
   9  -6  -6    0.68    2.10
  -9   6   6   -1.47    2.27
   9  -6  -5   10.13    4.04
  -9   6   5   10.85    3.18
   9  -6  -4    0.17    1.81
  -9   6   4    3.16    2.10
   9  -6  -3   19.54    4.42
  -9   6   3   11.41    3.16
  -9   6   3   14.11    5.83
   9  -6  -2    2.42    2.30
  -9   6   2    2.56    2.25
  -9   6   2    2.38    2.50
   9  -6  -1    3.88    2.75
  -9   6   1    3.83    2.54
  -9   6   1    5.30    2.63
   9  -6   0   13.58    4.13
  -9   6   0   11.56    3.54
  -9   6   0    6.60    3.72
  -9   6  -1    1.06    1.78
  -9   6  -1    1.14    1.92
  -9   6  -2    5.82    2.70
  -9   6  -2    5.05    3.20
   9  -5  -9   16.84    5.80
   9  -5  -8    2.67    2.36
  -9   5   8    1.74    2.42
   9  -5  -7   34.69    6.59
  -9   5   7   30.30    7.02
   9  -5  -6    6.46    4.15
  -9   5   6    0.94    2.12
   9  -5  -5   10.49    3.34
  -9   5   5   13.07    3.49
   9  -5  -4   26.31    4.89
  -9   5   4   19.76    9.39
   9  -5  -3   17.00    3.44
  -9   5   3   23.97    3.84
  -9   5   3   14.45    8.26
   9  -5  -2    5.68    3.10
  -9   5   2    4.99    2.19
  -9   5   2    1.19    1.92
   9  -5  -1    5.07    2.82
  -9   5   1    3.60    2.96
  -9   5   1    6.48    2.55
   9  -5   0    1.90    1.91
  -9   5   0   12.08    4.46
  -9   5   0    2.19    3.33
   9  -5   1    1.52    1.52
  -9   5  -1    2.17    2.65
  -9   5  -2   -0.72    2.02
  -9   5  -3   10.27    3.47
  -9   5  -3   15.39    3.91
  -9   5  -4    5.80    3.36
  -9   5  -4    5.99    4.59
   9  -4 -10    6.23    3.64
  -9   4  10    1.35    2.69
   9  -4  -9   16.57    5.47
  -9   4   9    5.62    3.03
   9  -4  -8   14.62    4.36
  -9   4   8   15.72    7.72
   9  -4  -7    1.85    2.66
  -9   4   7    1.13    1.88
   9  -4  -6   14.41    4.35
  -9   4   6    9.62    4.90
   9  -4  -5    4.00    2.56
  -9   4   5    0.19    1.27
   9  -4  -4   23.06    4.37
  -9   4   4   25.77    4.24
   9  -4  -3    1.48    2.35
  -9   4   3    1.89    2.23
  -9   4   3    3.64    2.77
   9  -4  -2   17.99    3.75
  -9   4   2   16.74    3.34
  -9   4   2   19.06    4.12
   9  -4  -1    3.47    2.20
  -9   4   1    0.19    1.46
  -9   4   1    2.01    1.95
  -9   4   0    1.91    1.87
  -9   4   0    2.12    1.75
   9  -4   1    4.09    2.47
  -9   4  -1    1.12    1.65
  -9   4  -1    4.39    2.43
   9  -4   2    2.40    1.41
  -9   4  -2    4.42    2.68
  -9   4  -2    1.17    1.60
  -9   4  -3    5.88    3.39
  -9   4  -3    0.48    2.14
  -9   4  -4   19.05    4.14
  -9   4  -4   17.84    4.89
  -9   4  -5   23.36    4.51
  -9   4  -5   25.07    5.89
  -9   4  -6    5.52    4.23
   9  -3 -11    5.16    3.45
  -9   3  11    1.43    2.88
   9  -3 -10   17.09    6.46
  -9   3  10    7.13    2.98
   9  -3  -9    8.68    4.86
  -9   3   9    6.90    3.49
   9  -3  -8    1.60    2.04
  -9   3   8    2.66    2.70
   9  -3  -7    3.72    2.68
   9  -3  -6    3.82    2.64
  -9   3   6    6.38    2.77
   9  -3  -5   62.11    6.58
  -9   3   5   52.26    7.01
   9  -3  -4   56.19    6.35
  -9   3   4   53.48    6.75
   9  -3  -3   84.46    7.80
  -9   3   3   82.51    5.90
  -9   3   3   79.28    6.00
   9  -3  -2   19.13    4.31
  -9   3   2   10.26    2.70
  -9   3   2   18.46    4.24
  -9   3   1    1.94    2.16
  -9   3   1    3.21    2.85
   9  -3   0    7.91    2.19
  -9   3   0    6.82    2.97
  -9   3   0    4.61    2.70
   9  -3   1    1.18    1.30
  -9   3  -1    1.61    2.39
  -9   3  -1    2.78    2.31
   9  -3   2    0.24    1.09
  -9   3  -2    2.89    1.80
  -9   3  -2    2.15    2.12
  -9   3  -3    8.57    2.93
  -9   3  -3   12.66    3.73
  -9   3  -4    1.48    1.95
  -9   3  -4    2.46    2.66
  -9   3  -5    2.78    1.84
  -9   3  -5    4.33    2.88
  -9   3  -6   12.21    4.17
  -9   3  -6    3.70    3.97
  -9   3  -7    7.91    2.99
  -9   3  -7    7.54    4.62
   9  -2 -11   15.85    8.12
  -9   2  11   15.59    2.94
   9  -2 -10    2.75    4.45
  -9   2  10    4.53    3.31
   9  -2  -9   43.13   13.00
  -9   2   9   47.90    6.07
   9  -2  -8    8.28    4.12
  -9   2   8    6.49    2.55
   9  -2  -7    0.53    1.68
  -9   2   7    2.29    2.73
   9  -2  -6    0.37    1.62
   9  -2  -5    2.40    2.47
  -9   2   5    4.61    4.72
   9  -2  -4    2.05    1.94
  -9   2   4    6.68    3.59
   9  -2  -3   29.93    4.78
  -9   2   3   28.07    3.81
  -9   2   3   38.43    5.61
   9  -2  -2   27.33    4.25
  -9   2   2   31.57    4.21
  -9   2   2   27.46    4.27
   9  -2  -1    6.57    3.20
  -9   2   1    2.96    1.88
  -9   2   1    4.64    3.11
   9  -2   0   22.29    8.26
  -9   2   0   28.70    4.68
  -9   2   0   25.18    4.33
   9  -2   1    4.62    2.19
  -9   2  -1    2.71    1.51
  -9   2  -1    3.54    2.49
   9  -2   2    6.37    3.09
  -9   2  -2    6.95    3.23
  -9   2  -2    4.55    2.98
  -9   2  -3   17.00    3.48
  -9   2  -3   20.22    4.12
  -9   2  -4    2.10    1.73
  -9   2  -4    1.63    4.16
  -9   2  -5    0.94    1.85
  -9   2  -5    3.47    3.05
  -9   2  -6   19.00   10.60
  -9   2  -6   32.00    5.50
  -9   2  -7   15.03    3.57
  -9   2  -7   18.26    5.14
  -9   2  -8    8.15    3.32
  -9   1  12   -0.21    1.89
   9  -1 -11    7.94    4.57
   9  -1 -11    3.94    2.58
  -9   1  11    3.36    2.67
   9  -1 -10    5.66    3.12
  -9   1  10    2.34    2.16
   9  -1  -9   13.13    9.54
  -9   1   9   13.61    3.22
   9  -1  -8   12.66    5.01
  -9   1   8    9.88    5.09
   9  -1  -7    3.30    2.41
  -9   1   7    2.80    2.00
   9  -1  -6   35.23    5.44
  -9   1   6   32.34    4.55
   9  -1  -5    3.23    2.16
   9  -1  -4   25.48    4.60
  -9   1   4   24.21    4.13
   9  -1  -3    2.24    2.16
  -9   1   3    4.26    1.97
  -9   1   3    7.78    3.38
   9  -1  -2  213.23    8.97
  -9   1   2  220.26    8.53
  -9   1   2  226.47    9.57
   9  -1  -1    5.78    2.71
  -9   1   1    7.18    2.53
  -9   1   1    5.60    3.74
   9  -1   0   32.00    3.59
  -9   1   0   40.70    5.13
  -9   1   0   48.37    5.59
   9  -1   1   18.00    2.51
  -9   1  -1   24.77    4.02
  -9   1  -1   24.85    5.35
  -9   1  -2   10.19    3.36
  -9   1  -2   10.78    3.85
  -9   1  -3   21.23    3.89
  -9   1  -3   24.97    4.13
  -9   1  -4    1.75    1.71
  -9   1  -4    1.44    1.69
  -9   1  -5    2.33    2.21
  -9   1  -5    1.38    1.98
  -9   1  -6    3.51    2.07
  -9   1  -6    0.59    2.19
  -9   1  -7    4.24    2.54
  -9   1  -7    6.24    4.37
  -9   1  -8   11.20    3.30
  -9   1  -9   36.18    5.81
  -9   1  -9   42.76    8.06
   9   0 -12    1.13    2.74
   9   0 -11   13.18    4.85
   9   0 -11   12.41    6.40
  -9   0  11   11.90    3.91
   9   0 -10    4.55    4.24
   9   0 -10    1.56    1.84
  -9   0  10    0.82    2.09
   9   0  -9   10.57    5.05
  -9   0   9   10.52    2.48
   9   0  -8    3.12    2.72
  -9   0   8    2.05    1.93
   9   0  -7   19.80   10.99
  -9   0   7   19.26    2.58
   9   0  -6    0.82    1.97
  -9   0   6    1.69    1.75
   9   0  -5    0.46    1.87
  -9   0   5    0.43    1.65
   9   0  -4    2.27    2.80
  -9   0   4    1.11    1.32
   9   0  -3   36.06    4.56
  -9   0   3   36.16    4.86
   9   0  -2   23.77    3.63
  -9   0   2   18.50    2.81
  -9   0   2   19.72   10.63
   9   0  -1    3.27    2.07
  -9   0   1    2.81    1.34
  -9   0   1    3.39    3.15
   9   0   0    3.55    1.87
  -9   0   0    1.12    1.46
  -9   0   0    2.27    2.11
   9   0   1    6.75    2.19
  -9   0  -1    1.56    1.65
  -9   0  -1    1.91    2.05
  -9   0  -2    2.61    3.04
  -9   0  -2    4.29    2.71
  -9   0  -3    5.45    3.08
  -9   0  -3    5.81    2.92
  -9   0  -4    3.00    2.72
  -9   0  -4    0.95    1.71
  -9   0  -5    3.25    2.53
  -9   0  -5    3.63    2.91
  -9   0  -6    1.28    2.63
  -9   0  -6    3.65    2.48
  -9   0  -7    6.96    3.55
  -9   0  -7    7.48    4.34
  -9   0  -8    0.90    1.70
  -9   0  -9   20.01    4.05
  -9   0  -9   32.51    6.28
  -9   0 -10   10.62    4.34
  -9   0 -10   16.17    5.88
   9   1 -12    0.68    2.94
   9   1 -11    1.60    1.58
   9   1 -11    0.50    3.17
   9   1 -10    2.08    2.94
   9   1 -10    0.41    2.49
  -9  -1  10    4.17    2.35
   9   1  -9    4.01    3.22
  -9  -1   9    0.64    1.34
   9   1  -8    5.46    3.88
  -9  -1   8    4.95    2.54
   9   1  -7   12.36    6.96
  -9  -1   7   17.18    7.15
   9   1  -6   21.65    9.14
  -9  -1   6   22.32    5.11
   9   1  -5    6.22    3.95
  -9  -1   5    6.43    2.43
   9   1  -4   10.30    8.70
  -9  -1   4    8.29    4.27
   9   1  -3    6.68    4.45
  -9  -1   3    6.65    4.07
   9   1  -2   11.31    2.75
  -9  -1   2   11.72    2.27
  -9  -1   2   13.41    3.40
   9   1  -1    2.66    1.65
  -9  -1   1    0.31    1.09
  -9  -1   1    1.76    2.53
   9   1   0    7.43    2.13
  -9  -1   0    9.58    2.88
  -9  -1   0    8.02    2.94
  -9  -1  -1    2.69    2.32
  -9  -1  -1    2.27    1.72
  -9  -1  -2    4.58    3.54
  -9  -1  -2    1.89    1.81
  -9  -1  -3    2.00    2.42
  -9  -1  -3    0.90    1.59
  -9  -1  -4   22.11    3.35
  -9  -1  -4   26.77    4.10
  -9  -1  -5   34.66    4.95
  -9  -1  -5   38.09    5.16
  -9  -1  -6    8.73    3.14
  -9  -1  -6   12.40    3.93
  -9  -1  -7    2.88    2.62
  -9  -1  -7    5.10    3.70
  -9  -1  -8    5.54    3.43
  -9  -1  -8    2.22    2.86
  -9  -1  -9   13.66    4.14
  -9  -1  -9   24.15    5.92
  -9  -1 -10    1.44    1.90
  -9  -1 -10    5.53    4.03
  -9  -1 -11   -0.39    1.81
   9   2 -11    0.45    1.04
   9   2 -11    3.86    2.73
   9   2 -10    3.65    2.92
   9   2 -10    5.34    3.62
   9   2  -9   12.14    4.29
   9   2  -9    6.45    9.46
  -9  -2   9   12.19    3.27
   9   2  -8    0.45    0.79
  -9  -2   8    2.22    1.69
   9   2  -7    1.57    2.25
  -9  -2   7    1.62    2.52
   9   2  -6   33.86    5.13
  -9  -2   6   27.92    9.15
   9   2  -5    0.74    2.54
  -9  -2   5    0.55    1.57
   9   2  -4   47.32    4.80
  -9  -2   4   53.15    5.09
   9   2  -3   86.68    6.28
  -9  -2   3  102.95    6.34
   9   2  -2    4.58    2.32
  -9  -2   2    1.79    1.43
  -9  -2   2    4.83    3.25
   9   2  -1    1.19    1.16
  -9  -2   1    0.67    0.68
   9   2   0   26.93    5.95
  -9  -2   0   26.81    7.56
  -9  -2   0   34.22    4.74
  -9  -2  -1   58.27    5.52
  -9  -2  -1   45.76    6.78
  -9  -2  -2    4.34    2.55
  -9  -2  -2    2.75    2.28
  -9  -2  -3    7.83    3.52
  -9  -2  -3    6.65    5.19
  -9  -2  -4    0.81    2.32
  -9  -2  -5   29.41    5.30
  -9  -2  -5   22.36    5.45
  -9  -2  -6    2.37    1.97
  -9  -2  -6   -0.06    2.40
  -9  -2  -7    7.87    3.09
  -9  -2  -7    7.46    6.30
  -9  -2  -8   25.79    5.01
  -9  -2  -8   28.52    5.48
  -9  -2  -9    1.50    2.17
  -9  -2 -10    5.29    5.48
  -9  -2 -11   16.53    4.48
  -9  -2 -11   19.65    9.24
   9   3 -10    1.99    2.95
   9   3 -10    2.26    3.58
   9   3  -9    0.83    1.72
   9   3  -9    7.64    3.78
   9   3  -8   10.96    5.53
   9   3  -8    5.98    6.36
  -9  -3   8    2.87    2.39
   9   3  -7   39.61    7.19
  -9  -3   7   47.38    4.38
   9   3  -6   16.03    9.51
  -9  -3   6   19.10    3.28
   9   3  -5    5.52    4.98
  -9  -3   5   12.55    3.74
   9   3  -4    1.47    2.33
  -9  -3   4    3.08    2.20
   9   3  -3   40.37    8.13
  -9  -3   3   36.59    4.25
   9   3  -2   16.44    7.65
  -9  -3   2   18.97    3.38
   9   3  -1   36.35    4.92
  -9  -3   1   36.04    8.20
  -9  -3   1   41.18    4.87
  -9  -3   0   50.75    5.63
  -9  -3  -1   26.63    4.56
  -9  -3  -1   20.10    7.74
  -9  -3  -2   44.76   13.45
  -9  -3  -2   47.50    8.43
  -9  -3  -3  127.87    8.26
  -9  -3  -3  113.73   11.50
  -9  -3  -4   10.92    3.77
  -9  -3  -4   18.25    6.36
  -9  -3  -5    2.99    3.50
  -9  -3  -5    1.66    3.35
  -9  -3  -6    2.29    2.42
  -9  -3  -6    2.33    2.62
  -9  -3  -7    4.21    3.40
  -9  -3  -7    1.48    2.38
  -9  -3  -8   13.74    4.47
  -9  -3  -8    8.58    8.21
  -9  -3  -9    8.49    3.41
  -9  -3 -10    2.59    2.60
  -9  -3 -10    4.22    6.99
  -9  -3 -11    9.15    3.89
  -9  -3 -11    9.11    4.21
  -9  -3 -12    1.92    3.77
   9   4 -10    2.94    2.60
   9   4  -8    3.09    2.94
   9   4  -7  102.96   10.05
  -9  -4   7   97.86    6.79
  -9  -4   6    2.03    1.83
  -9  -4   5  323.29   11.50
  -9  -4   4    5.26    2.90
  -9  -4   3    1.92    1.76
  -9  -4   2    9.46    3.20
  -9  -4   1    6.65    2.99
  -9  -4   0   10.68    5.33
  -9  -4   0    7.63    6.96
  -9  -4  -1   43.21    5.66
  -9  -4  -1   35.69    5.95
  -9  -4  -2   36.30    5.08
  -9  -4  -2   28.86   11.26
  -9  -4  -3    5.80    3.32
  -9  -4  -3    7.04    3.63
  -9  -4  -4   20.40    4.55
  -9  -4  -4   22.17    4.52
  -9  -4  -5   12.95    4.50
  -9  -4  -5   14.11    6.03
  -9  -4  -6    2.44    2.65
  -9  -4  -6    1.97    1.84
  -9  -4  -7    9.51    3.78
  -9  -4  -7    9.25    4.61
  -9  -4  -8    5.89    3.87
  -9  -4  -8    4.97    4.14
  -9  -4  -9   10.34    4.57
  -9  -4  -9   10.95    9.14
  -9  -4 -10   44.13    8.28
  -9  -4 -10   37.65    6.97
  -9  -4 -11   11.87    4.34
  -9  -4 -11    8.14    4.82
  -9  -4 -12   20.24    5.58
   9   5  -9    3.75    3.60
   9   5  -8   10.36    6.57
   9   5  -7   53.26    7.15
   9   5  -6   18.37    4.51
  -9  -5   6   16.82    4.48
   9   5  -5   13.67    4.18
  -9  -5   5   14.99    3.23
  -9  -5   4  198.10    9.57
  -9  -5   3   11.47    3.51
  -9  -5   2  103.90    6.53
  -9  -5   1    2.16    1.60
  -9  -5   0   18.60    4.04
  -9  -5  -1   11.31    3.34
  -9  -5  -2   41.29    5.40
  -9  -5  -2   32.64    5.80
  -9  -5  -3    2.39    2.32
  -9  -5  -4    2.05    3.77
  -9  -5  -4    1.78    0.92
  -9  -5  -5    3.23    2.99
  -9  -5  -5    4.90    3.36
  -9  -5  -6    4.55    3.77
  -9  -5  -6    1.41    0.99
  -9  -5  -7    2.42    3.44
  -9  -5  -7    2.94    4.91
  -9  -5  -8   17.07    5.00
  -9  -5  -8   13.56   11.60
  -9  -5  -9    3.61    2.89
  -9  -5  -9    4.17    4.08
  -9  -5 -10    6.99    4.24
  -9  -5 -11    8.50    4.17
  -9  -5 -11    6.89    4.74
  -9  -5 -12   22.13   10.95
   9   6  -9    4.89    4.05
  -9  -6   9    2.60    3.39
   9   6  -8    6.29    3.78
   9   6  -7    9.56    5.04
   9   6  -6   31.27    5.21
   9   6  -5    0.66    2.08
  -9  -6   5    0.83    1.47
   9   6  -4  120.01    8.70
  -9  -6   4  100.91   10.37
  -9  -6   3   57.05    6.02
  -9  -6   2   33.24    4.38
  -9  -6   1   17.32    3.67
  -9  -6   0    7.99    2.23
  -9  -6  -1   22.78    4.10
  -9  -6  -2    9.76    3.22
  -9  -6  -3    6.58    3.17
  -9  -6  -4   30.66    7.60
  -9  -6  -5    2.35    2.74
  -9  -6  -5    2.30    2.26
  -9  -6  -6    5.04    4.19
  -9  -6  -6    0.54    2.90
  -9  -6  -7   66.58    7.02
  -9  -6  -7   56.32    9.56
  -9  -6  -8    7.42    3.08
  -9  -6  -8    1.92    4.03
  -9  -6  -9   71.02    8.78
  -9  -6  -9   62.56   19.53
  -9  -6 -10    2.20    2.89
  -9  -6 -10    8.56    4.46
  -9  -6 -11    3.88    4.38
  -9  -6 -11    0.47    3.89
   9   7  -8    5.82    3.13
  -9  -7   8   13.37    5.19
   9   7  -7   15.51    5.55
  -9  -7   7   19.12    5.55
   9   7  -6    1.32    2.31
   9   7  -5    9.75    7.44
   9   7  -4   15.15    4.92
   9   7  -3    2.80    2.18
  -9  -7   3    0.61    1.42
   9   7  -2    7.07    3.51
  -9  -7   2    5.30    2.76
  -9  -7   1   26.75    4.45
  -9  -7   0    4.36    2.60
  -9  -7  -1    0.63    1.61
  -9  -7  -2   19.49    4.10
  -9  -7  -3    1.85    2.08
  -9  -7  -4    7.88    3.89
  -9  -7  -5    5.81    3.54
  -9  -7  -6    9.83    5.64
  -9  -7  -7   79.65    8.48
  -9  -7  -8   15.88    5.04
  -9  -7  -8   18.69   11.10
  -9  -7  -9   18.40   12.36
  -9  -7  -9   23.61   14.77
  -9  -7 -10    2.10    2.85
  -9  -7 -10    1.94    2.02
  -9  -7 -11   20.17    5.82
   9   8  -7   15.41    5.08
  -9  -8   7   23.82    6.31
   9   8  -6    3.92    2.33
  -9  -8   6    0.15    2.52
   9   8  -5    8.00    4.60
  -9  -8   5    3.28    2.95
   9   8  -4    7.92    3.37
   9   8  -3    4.07    4.83
   9   8  -2    4.26    3.03
  -9  -8   2    1.43    1.98
   9   8  -1    5.40    2.71
  -9  -8   1   22.66    4.26
   9   8   0    3.66    1.99
  -9  -8   0    9.96    3.11
  -9  -8  -1    2.21    1.71
  -9  -8  -2    2.99    2.24
  -9  -8  -3    2.42    2.01
  -9  -8  -4   12.81    4.03
  -9  -8  -5   20.71    4.23
  -9  -8  -6   16.78   13.31
  -9  -8  -8    6.09    5.89
  -9  -8  -9    2.82    2.60
  -9  -8 -10    2.81    2.64
   9   9  -5    5.27    3.65
  -9  -9   5    2.51    3.10
   9   9  -4   15.92    3.78
   9   9  -3    4.05    2.91
  -9  -9   3    4.59    3.80
  -9  -9   2   23.11    5.03
  -9  -9   1   14.13    3.10
  -9  -9   1   18.57    5.45
  -9  -9   0    1.57    1.51
  -9  -9   0    3.72    3.34
  -9  -9  -1   12.38    5.52
  -9  -9  -1   16.32    5.61
  -9  -9  -2   11.99    3.45
  -9  -9  -2   16.38    5.03
  -9  -9  -3   11.50    5.21
  -9  -9  -3    7.00    4.37
  -9  -9  -4    6.12    7.15
  -9  -9  -4    7.69    3.98
  -9  -9  -5    2.14    2.87
  -9  -9  -5    5.01    3.73
  -9  -9  -6   27.20   15.69
  -9  -9  -6   33.71    6.09
  -9  -9  -7    6.71    5.46
  -9  -9  -7   11.99    4.83
  -9  -9  -8    9.03    4.29
  -9  -9  -9    0.11    2.31
  -9 -10   2   12.65   10.04
  -9 -10   1    1.33    2.96
  -9 -10   0    7.73    5.56
  -9 -10  -1    0.50    1.79
  -9 -10  -1    1.75    3.66
  -9 -10  -2    2.25    2.90
  -9 -10  -2    0.37    3.09
  -9 -10  -3    1.50    2.35
  -9 -10  -3    0.64    2.38
  -9 -10  -4    3.58    2.69
  -9 -10  -4    4.62    3.52
  -9 -10  -5   21.92    4.25
  -9 -10  -5   22.43    5.27
  -9 -10  -6   19.58    4.99
  -9 -10  -6    9.75    9.32
  -9 -10  -7    8.42    4.32
  -9 -10  -7   20.93    8.74
  -9 -10  -8    1.30    2.86
  -9 -10  -8    0.19    1.35
  -9 -11  -2    1.04    2.90
  -9 -11  -3    2.21    2.30
  -9 -11  -3    1.60    3.62
  -9 -11  -4    9.02    3.54
  -9 -11  -4    0.99    4.14
  -9 -11  -5    1.50    2.16
  -9 -11  -5    0.90    1.67
  -9 -11  -6    5.75    3.19
  -9 -11  -6    6.14    5.30
  10  -5  -5    7.86    3.91
  10  -5  -4    2.82    1.96
  10  -5  -3    4.22    3.39
 -10   5   3    3.89    2.60
  10  -5  -2    0.56    1.59
 -10   5   2   -0.03    1.97
  10  -5  -1    1.84    2.32
 -10   5   1    0.16    1.68
 -10   5   1    2.77    2.38
 -10   5   0    1.94    3.42
 -10   5   0    1.61    2.06
  10  -4  -7   11.51    4.85
  10  -4  -6   78.92    7.24
  10  -4  -5    6.36    3.72
 -10   4   5    1.42    2.16
  10  -4  -4    5.04    3.45
 -10   4   4    4.06    3.38
  10  -4  -3    3.21    2.60
 -10   4   3   10.54    4.30
  10  -4  -2   17.56    4.49
 -10   4   2   19.51    3.94
 -10   4   2   12.80   11.34
  10  -4  -1    2.89    1.93
 -10   4   1    1.29    1.97
 -10   4   1    4.11    3.24
 -10   4   0    6.47    3.55
 -10   4   0    8.65    3.87
 -10   4  -1    4.87    2.72
 -10   4  -1    2.64    1.97
 -10   4  -2    6.91    3.36
 -10   4  -2    4.42    2.39
 -10   4  -3   11.42    4.38
 -10   4  -3   15.82    5.16
  10  -3  -9    2.87    3.84
  10  -3  -8    2.65    2.89
 -10   3   8    1.61    1.69
  10  -3  -6    0.36    2.17
 -10   3   6    5.21    2.83
  10  -3  -5   31.91    5.78
 -10   3   5   35.95    4.51
  10  -3  -4    9.56    3.56
 -10   3   4    8.40    3.14
  10  -3  -3   16.66    3.86
 -10   3   3   12.20    3.41
  10  -3  -2    7.37    3.45
 -10   3   2    2.94    2.31
 -10   3   2    2.35    4.02
  10  -3  -1    0.01    1.20
 -10   3   1    1.83    1.65
 -10   3   1    4.26    3.98
 -10   3   0    2.35    3.19
 -10   3   0    1.09    2.10
 -10   3  -1   13.38    3.76
 -10   3  -1   10.76    3.68
 -10   3  -2   11.92    3.43
 -10   3  -2   10.23    3.88
 -10   3  -3    4.27    2.54
 -10   3  -3   -0.19    2.20
 -10   3  -4   33.47    5.21
 -10   3  -4   30.27    5.15
 -10   3  -5    5.87    3.20
 -10   3  -5    1.11    2.55
  10  -2  -9   17.22    7.45
 -10   2   9   15.88   11.24
  10  -2  -8    0.61    1.91
 -10   2   8    1.36    1.75
  10  -2  -7   11.60    4.93
 -10   2   7   10.29    3.26
  10  -2  -6    8.68    4.74
  10  -2  -5   16.08    3.81
 -10   2   5   23.04    4.01
  10  -2  -4    1.65    1.89
 -10   2   4    4.96    2.28
  10  -2  -3    9.80    3.56
 -10   2   3    5.97    3.14
  10  -2  -2   15.62    4.08
 -10   2   2   10.17    3.95
  10  -2  -1    4.11    2.26
 -10   2   1    2.19    1.72
 -10   2   1    7.48    3.34
 -10   2   0    2.11    2.37
 -10   2   0    8.44    2.78
 -10   2  -1    4.09    3.61
 -10   2  -1    0.78    2.64
 -10   2  -2   49.70    6.08
 -10   2  -2   53.26    6.27
 -10   2  -3    5.72    3.16
 -10   2  -3   14.08    4.36
 -10   2  -4    2.89    2.84
 -10   2  -5    6.61    3.64
 -10   2  -5    3.99    3.29
 -10   2  -6   19.00    5.10
 -10   2  -6   33.58    7.26
  10  -1 -10    8.91    7.53
 -10   1  10   14.74    3.86
  10  -1  -9    8.16    4.33
 -10   1   9    5.80    2.94
  10  -1  -8    8.13    5.27
 -10   1   8    9.29    3.00
  10  -1  -7    2.77    2.43
 -10   1   7    5.00    3.01
  10  -1  -6    4.25    2.60
 -10   1   6    9.31    3.79
  10  -1  -5   23.40    4.63
  10  -1  -4    1.66    1.88
 -10   1   4    3.55    2.64
  10  -1  -3   10.98    3.32
 -10   1   3    9.92    5.52
  10  -1  -2   15.37    4.08
 -10   1   2   11.83    3.42
 -10   1   1    0.55    2.09
 -10   1   1    2.51    1.80
 -10   1   0   30.41    6.67
 -10   1   0   21.30    3.76
 -10   1  -1   36.39    5.00
 -10   1  -1   39.15    5.13
 -10   1  -2    2.29    2.44
 -10   1  -2    5.74    3.40
 -10   1  -3   14.57    4.35
 -10   1  -3   11.64    4.35
 -10   1  -4    0.21    2.11
 -10   1  -4    3.16    2.99
 -10   1  -5    6.90    3.52
 -10   1  -5    5.21    3.18
 -10   1  -6    1.17    1.91
 -10   1  -6    4.24    3.20
 -10   1  -7    1.53    2.26
 -10   1  -7    3.52    2.92
  10   0 -10    2.41    1.19
 -10   0  10    0.42    1.51
  10   0  -9    4.83    4.01
 -10   0   9    0.28    1.50
  10   0  -8   18.91   12.41
 -10   0   8   24.59    3.74
  10   0  -7    1.70    1.43
 -10   0   7    4.45    3.15
  10   0  -6    7.11    3.71
 -10   0   6    7.62    3.28
  10   0  -5    9.41    5.64
 -10   0   5    3.30    2.61
  10   0  -4    4.75    3.28
 -10   0   4    2.83    2.98
  10   0  -3    1.97    2.61
 -10   0   3    2.38    2.21
  10   0  -2    8.92    3.45
 -10   0   2   11.57    4.15
 -10   0   1    1.54    2.83
 -10   0   1    3.92    3.19
 -10   0   0    2.24    2.39
 -10   0   0    1.88    2.15
 -10   0  -1   69.77    7.14
 -10   0  -1   68.27    6.60
 -10   0  -2   64.33    6.70
 -10   0  -2   62.40    6.80
 -10   0  -3   11.84    4.20
 -10   0  -3   14.64    4.32
 -10   0  -4   17.33    4.39
 -10   0  -4   12.75    3.79
 -10   0  -5    5.82    3.55
 -10   0  -5   10.50    4.17
 -10   0  -6   20.33    4.40
 -10   0  -6   26.27    6.11
 -10   0  -7    1.92    2.70
 -10   0  -7    2.82    3.61
 -10   0  -8    4.82    4.23
 -10   0  -8    1.46    2.50
  10   1 -10    2.22    3.25
 -10  -1  10    6.29    3.08
  10   1  -9    2.39    3.04
 -10  -1   9    1.69    2.54
  10   1  -8    0.25    2.53
 -10  -1   8    2.28    2.90
 -10  -1   7    5.91    2.83
  10   1  -6    3.89    3.69
 -10  -1   6    4.99    4.00
  10   1  -5   15.95    9.21
 -10  -1   5   19.32    4.85
  10   1  -4    6.84    4.25
 -10  -1   4    6.96    2.81
  10   1  -3    0.17    1.47
 -10  -1   3    3.81    2.89
 -10  -1   2   14.73    4.11
 -10  -1   1    1.15    2.28
 -10  -1   1    2.80    1.96
 -10  -1   0    2.92    2.47
 -10  -1   0    3.90    2.06
 -10  -1  -1    7.99    3.85
 -10  -1  -1    5.91    2.68
 -10  -1  -2    2.82    2.33
 -10  -1  -2    1.93    1.85
 -10  -1  -3   20.84    4.75
 -10  -1  -3   20.97    4.38
 -10  -1  -4   12.79    4.89
 -10  -1  -4   16.67    4.62
 -10  -1  -5   18.73    4.63
 -10  -1  -5   21.77    4.78
 -10  -1  -6   11.03    4.41
 -10  -1  -6   14.97    4.52
 -10  -1  -7   55.72    6.57
 -10  -1  -7   52.90    7.79
 -10  -1  -8    4.76    3.50
 -10  -1  -8   12.89    5.42
 -10  -1  -9    6.16    4.27
 -10  -1  -9   12.69    5.45
  10   2 -10    0.03    1.49
  10   2  -9    3.51    3.61
  10   2  -9    1.96    1.89
 -10  -2   9    2.36    1.65
  10   2  -8    2.76    4.46
 -10  -2   8    1.14    1.66
  10   2  -7    3.55    3.01
 -10  -2   7   16.24    3.35
  10   2  -6    3.52    2.49
 -10  -2   6    7.16    2.57
  10   2  -5    3.66    2.88
 -10  -2   5   -0.02    1.56
  10   2  -4   22.58   13.34
 -10  -2   4   29.48    4.19
  10   2  -3   15.14    6.61
 -10  -2   3   11.84    3.15
 -10  -2   2    5.23    3.03
 -10  -2   0    5.78    3.45
 -10  -2   0    2.99    3.29
 -10  -2  -1   14.15    4.00
 -10  -2  -1   10.81    6.10
 -10  -2  -2    3.20    2.44
 -10  -2  -2    0.12    1.56
 -10  -2  -3    5.94    3.53
 -10  -2  -3    3.93    4.23
 -10  -2  -4   14.17    4.24
 -10  -2  -4   20.64    6.52
 -10  -2  -5    4.10    3.58
 -10  -2  -5    1.32    1.93
 -10  -2  -6   13.85    6.02
 -10  -2  -6    4.38    2.33
 -10  -2  -7    2.88    2.59
 -10  -2  -7    2.41    5.05
 -10  -2  -8    6.17    3.72
 -10  -2  -8    1.25    2.51
 -10  -2  -9    3.19    3.40
 -10  -2  -9    7.49    7.21
 -10  -2 -10    3.69    4.09
  10   3  -9    1.49    1.30
  10   3  -9    3.66    4.26
  10   3  -8   36.56    6.62
  10   3  -8   30.31    9.63
 -10  -3   8   32.21    5.07
  10   3  -7   32.21    8.50
 -10  -3   7   26.05    4.17
  10   3  -6    4.68    6.34
 -10  -3   6   12.63    3.56
  10   3  -5   -0.01    1.57
 -10  -3   5    1.33    1.64
  10   3  -4   26.49    7.44
 -10  -3   4   26.48    3.92
 -10  -3   3   -0.56    1.63
 -10  -3   2    2.15    1.77
 -10  -3   1   22.18    4.83
 -10  -3   0   33.64   14.05
 -10  -3  -1   19.42    5.16
 -10  -3  -1   12.79   10.68
 -10  -3  -2    1.17    2.56
 -10  -3  -2    1.40    2.15
 -10  -3  -3   13.18    4.72
 -10  -3  -3   12.79    9.69
 -10  -3  -4    1.32    2.55
 -10  -3  -4    0.92    1.22
 -10  -3  -5   12.61    3.72
 -10  -3  -5    8.74    6.70
 -10  -3  -6   15.46    4.30
 -10  -3  -6    9.56    7.81
 -10  -3  -7    5.28    3.39
 -10  -3  -7    3.33    3.38
 -10  -3  -8    0.98    2.40
 -10  -3  -8    4.69    4.47
 -10  -3  -9    5.63    3.54
 -10  -3  -9    1.37    3.15
 -10  -3 -10   13.85    5.56
  10   4  -8    1.91    2.82
  10   4  -7    0.30    2.85
 -10  -4   7    0.26    1.69
 -10  -4   6   24.55    3.48
 -10  -4   5   30.44    4.52
 -10  -4   4    1.57    1.80
 -10  -4   2    1.15    1.64
 -10  -4   1    0.67    1.68
 -10  -4   0    6.42    3.94
 -10  -4   0    1.51    2.69
 -10  -4  -1    2.46    3.11
 -10  -4  -1    0.95    1.57
 -10  -4  -2    2.92    3.83
 -10  -4  -2    1.69    2.08
 -10  -4  -3    7.24    4.88
 -10  -4  -3    3.17    2.40
 -10  -4  -4   13.67    3.88
 -10  -4  -4   13.29    8.66
 -10  -4  -5    1.82    2.61
 -10  -4  -5    0.79    3.56
 -10  -4  -6    5.17    4.18
 -10  -4  -6    0.48    1.55
 -10  -4  -7    3.49    3.45
 -10  -4  -7    1.63    3.71
 -10  -4  -8    2.49    2.95
 -10  -4  -8    1.36    1.87
 -10  -4  -9    7.23    3.81
 -10  -4  -9    7.70    4.61
 -10  -4 -10   14.69    6.31
 -10  -4 -10    6.38    8.19
  10   5  -8    8.61    4.38
  10   5  -7   20.71    5.77
  10   5  -6   47.12    7.48
 -10  -5   6   33.29    4.35
 -10  -5   5    1.46    2.29
 -10  -5   4   60.25    5.85
 -10  -5   3    9.03    3.30
 -10  -5   2    2.21    2.49
 -10  -5   1    8.46    3.19
 -10  -5   0   10.51    3.37
 -10  -5  -1    4.78    3.19
 -10  -5  -2   25.83    4.79
 -10  -5  -2   33.60    8.07
 -10  -5  -3   11.05    8.08
 -10  -5  -4    7.72    4.00
 -10  -5  -4    2.84    2.67
 -10  -5  -5   10.05    4.01
 -10  -5  -5    9.04    6.56
 -10  -5  -6   13.76    4.42
 -10  -5  -6    5.59    4.41
 -10  -5  -7   50.66    7.17
 -10  -5  -7   26.45   15.08
 -10  -5  -8    3.95    3.00
 -10  -5  -8    0.86    2.30
 -10  -5  -9    6.77    4.86
 -10  -5  -9    5.11    3.56
 -10  -5 -10    1.97    2.59
 -10  -5 -10    2.82    3.57
  10   6  -7    5.41    5.97
  10   6  -6    6.50    3.75
  10   6  -5    1.24    2.56
  10   6  -4   24.08    5.16
 -10  -6   4   14.23    3.51
 -10  -6   3    1.25    1.51
 -10  -6   2   61.96    6.20
 -10  -6   1    5.95    2.70
 -10  -6   0   12.90    3.65
 -10  -6  -1    4.83    2.77
 -10  -6  -2    7.52    3.28
 -10  -6  -3    1.72    2.30
 -10  -6  -4    5.41    3.86
 -10  -6  -4    0.38    2.84
 -10  -6  -5   19.66    4.70
 -10  -6  -5   10.95    9.53
 -10  -6  -6   16.54    5.04
 -10  -6  -6   19.81   11.63
 -10  -6  -7   30.37    5.94
 -10  -6  -7   23.02   16.46
 -10  -6  -8   38.19    6.43
 -10  -6  -8   24.64   13.77
 -10  -6  -9    2.61    3.15
 -10  -6  -9    0.96    6.22
  10   7  -6   34.99    6.46
  10   7  -5    1.28    2.38
  10   7  -4   26.13    5.32
  10   7  -3    3.76    2.86
 -10  -7   3    0.83    1.69
 -10  -7   2    2.96    2.31
 -10  -7   1    1.17    1.95
 -10  -7   0   14.65    3.56
 -10  -7  -1   18.86    4.35
 -10  -7  -2    7.57    3.30
 -10  -7  -3   18.07    4.70
 -10  -7  -4   17.68    4.98
 -10  -7  -5    4.39    2.96
 -10  -7  -6    3.64    2.95
 -10  -7  -7    5.25    3.76
 -10  -7  -8   12.46    4.24
 -10  -7  -8    7.05    9.85
 -10  -7  -9    1.55    2.49
 -10  -7  -9    1.69    2.25
  10   8  -5    0.21    2.31
  10   8  -4    2.79    2.43
  10   8  -3    1.61    2.18
  10   8  -2    1.85    2.10
 -10  -8   2    1.05    1.75
  10   8  -1   12.85    4.12
 -10  -8   1   16.08    3.83
 -10  -8   0    3.95    3.34
 -10  -8  -1    1.83    2.08
 -10  -8  -2    0.76    2.03
 -10  -8  -3   18.57    4.65
 -10  -8  -4    4.56    3.60
 -10  -8  -5   38.75    6.19
 -10  -8  -6    4.05    4.34
 -10  -8  -8    2.23    2.27
 -10  -9   2    5.18    3.12
 -10  -9   0   10.86    3.76
 -10  -9  -1    1.87    1.98
 -10  -9  -2   32.51    5.42
 -10  -9  -3    2.20    2.17
 -10  -9  -4    4.66    5.19
 -10  -9  -6    3.99    7.38
 -10  -9  -7    2.64    5.49
 -10  -9  -7   -0.27    2.18
 -10  -9  -8    5.53    4.06
 -10 -10  -1    5.23    6.00
 -10 -10  -2    5.64    3.16
 -10 -10  -2    8.34    5.29
 -10 -10  -3    2.17    2.50
 -10 -10  -3    3.81    4.44
 -10 -10  -4    1.99    7.01
 -10 -10  -4   14.11    6.17
 -10 -10  -5    0.77    2.33
 -10 -10  -5   -0.22    3.22
 -10 -10  -6   12.74    4.87
 -10 -10  -6    5.53    4.03
 -11   3   0    4.23    2.71
 -11   3  -1    1.38    2.05
  11  -2  -6    4.32    3.39
  11  -2  -5    4.17    2.68
 -11   2   5    6.26    2.82
 -11   2   4   12.27    4.14
 -11   2   3    4.14    2.99
 -11   2   2    5.85    3.45
 -11   2   1   10.87    4.24
 -11   2   0    1.78    2.63
 -11   2   0    4.02    2.56
 -11   2  -1   10.70    4.53
 -11   2  -1    7.57    2.85
 -11   2  -2    6.94    3.46
 -11   2  -2    2.06    2.22
 -11   2  -3    2.81    3.24
 -11   2  -3   -0.58    1.99
  11  -1  -7    8.19    9.57
 -11   1   7   25.48    4.62
  11  -1  -6    5.96    3.85
 -11   1   6   10.24    3.87
  11  -1  -5    9.94    3.86
 -11   1   5   10.15    3.68
 -11   1   4    0.43    1.52
 -11   1   3    2.59    3.14
 -11   1   2    2.53    2.95
 -11   1   1    6.14    4.52
 -11   1   0   32.85    5.44
 -11   1  -1   11.61    5.65
 -11   1  -1    6.79    3.44
 -11   1  -2    9.49    4.80
 -11   1  -2    7.57    3.79
 -11   1  -3    5.06    3.27
 -11   1  -3    3.95    2.99
 -11   1  -4    5.19    4.10
 -11   1  -4    0.08    1.82
 -11   1  -5    9.38    4.28
 -11   1  -5   15.25    5.89
  11   0  -8    1.33    1.89
 -11   0   8    0.40    1.30
  11   0  -7    1.31    1.90
 -11   0   7    8.65    3.87
  11   0  -6    3.01    3.28
 -11   0   6    0.15    1.81
 -11   0   5   15.56    8.54
 -11   0   4    1.09    1.98
 -11   0   3   26.73    4.56
 -11   0   2    7.71    4.12
 -11   0   1    3.52    2.84
 -11   0   0   44.89    6.38
 -11   0  -1    3.95    3.07
 -11   0  -1    5.76    3.26
 -11   0  -2   38.84    6.12
 -11   0  -2   49.72    5.77
 -11   0  -3    3.64    4.41
 -11   0  -3    2.13    2.50
 -11   0  -4   17.79    4.88
 -11   0  -4   22.28    5.30
 -11   0  -5    3.08    2.69
 -11   0  -5    2.01    2.12
 -11   0  -6    5.18    3.66
 -11   0  -6   12.04    5.75
  11   1  -8    7.84   10.38
 -11  -1   8   19.57    3.74
  11   1  -7    6.97    4.39
 -11  -1   7   11.50    3.69
 -11  -1   6    0.90    1.89
 -11  -1   5    8.27    3.40
 -11  -1   4    0.70    2.03
 -11  -1   3    1.94    2.48
 -11  -1   1   22.60    4.97
 -11  -1   0    1.55    2.89
 -11  -1  -1    3.01    2.15
 -11  -1  -1    3.03    3.75
 -11  -1  -2    7.44    3.68
 -11  -1  -2    9.99    3.31
 -11  -1  -3    5.32    3.77
 -11  -1  -3    5.77    3.38
 -11  -1  -4    8.82    4.44
 -11  -1  -4    9.53    4.33
 -11  -1  -5    0.03    2.39
 -11  -1  -5    4.26    3.25
 -11  -1  -6    0.74    3.10
 -11  -1  -6    7.20    3.90
 -11  -1  -7   32.14    6.41
 -11  -1  -7   13.03    4.45
  11   2  -8    4.86    5.37
 -11  -2   8   10.75    4.51
  11   2  -7    4.15    4.23
 -11  -2   7    7.14    2.90
 -11  -2   6    3.17    2.60
 -11  -2   5    1.88    1.81
 -11  -2   4    6.68    3.08
 -11  -2   3    4.52    3.03
 -11  -2   2    2.29    2.47
 -11  -2   0   40.67    5.94
 -11  -2  -1    7.42    3.46
 -11  -2  -1    6.65    4.21
 -11  -2  -2   18.36    5.04
 -11  -2  -2   13.32    6.89
 -11  -2  -3    1.46    2.39
 -11  -2  -3    4.56    2.98
 -11  -2  -4    5.77    4.00
 -11  -2  -4    1.11    3.11
 -11  -2  -5    4.52    3.17
 -11  -2  -5    2.44    3.16
 -11  -2  -6    8.75    5.26
 -11  -2  -6    1.75    4.09
 -11  -2  -7    3.88    3.89
 -11  -2  -7    2.17    2.35
 -11  -3   7    3.80    2.79
 -11  -3   6    4.27    2.85
 -11  -3   5    2.72    2.41
 -11  -3   4    3.31    2.96
 -11  -3   3    1.67    1.99
 -11  -3   2   20.24    4.59
 -11  -3   1    1.07    2.30
 -11  -3   0    4.61    3.79
 -11  -3  -1    9.17    5.13
 -11  -3  -2    2.36    2.40
 -11  -3  -2    1.95    1.94
 -11  -3  -3   19.70    5.10
 -11  -3  -3    6.70    3.57
 -11  -3  -4    7.34    4.66
 -11  -3  -4    2.63    4.80
 -11  -3  -5    2.59    2.88
 -11  -3  -5    1.71    1.63
 -11  -3  -6   19.87    5.12
 -11  -3  -6    7.95    9.06
 -11  -3  -7   19.24    5.16
 -11  -3  -7   13.85    8.28
 -11  -3  -8   -0.36    3.96
 -11  -4   6   13.01    3.43
 -11  -4   5    6.75    3.03
 -11  -4   4    4.05    2.80
 -11  -4   3    3.68    2.74
 -11  -4   2    2.52    2.65
 -11  -4   1   14.70    4.17
 -11  -4   0    1.76    2.40
 -11  -4  -1   19.33    4.75
 -11  -4  -2   13.54    4.17
 -11  -4  -2    6.16    5.88
 -11  -4  -3    3.46    3.81
 -11  -4  -3    1.53    1.14
 -11  -4  -4   26.25    5.33
 -11  -4  -4   17.78    6.37
 -11  -4  -5   18.24    4.89
 -11  -4  -5    9.42   10.01
 -11  -4  -6   11.67    5.09
 -11  -4  -6    3.53    4.34
 -11  -4  -7    3.16    4.34
 -11  -4  -7    7.66    3.45
 -11  -4  -8    2.42    3.49
  11   5  -6    6.74    4.67
 -11  -5   5    1.24    1.47
 -11  -5   4   25.69    5.15
 -11  -5   3    3.41    3.06
 -11  -5   2    1.39    2.07
 -11  -5   1    2.52    2.06
 -11  -5   0   11.41    4.34
 -11  -5  -1    1.72    2.35
 -11  -5  -2    7.90    4.78
 -11  -5  -2    6.24    3.13
 -11  -5  -3   -0.43    1.65
 -11  -5  -4    4.03    2.77
 -11  -5  -4    1.32    1.78
 -11  -5  -5    8.68    9.43
 -11  -5  -5   12.30   10.18
 -11  -5  -6   34.53    6.28
 -11  -5  -6   28.07   18.94
 -11  -5  -7    5.44    3.54
 -11  -5  -7    5.06    5.54
 -11  -5  -8    5.20    3.59
  11   6  -5    9.02    5.15
 -11  -6   4   10.91    2.98
 -11  -6   3    7.25    4.99
 -11  -6   2    1.87    2.37
 -11  -6   1    3.01    2.29
 -11  -6  -1    1.70    2.31
 -11  -6  -2   10.26    4.36
 -11  -6  -3    2.02    2.73
 -11  -6  -4    4.72    3.88
 -11  -6  -4    7.67    5.73
 -11  -6  -5    0.99    2.56
 -11  -6  -5    2.76    3.51
 -11  -6  -6   13.29    4.29
 -11  -6  -6    6.92    6.14
 -11  -6  -7    7.25   16.73
 -11  -6  -8    6.71    7.77
  11   7  -4    1.29    2.26
  11   7  -3    6.38    3.85
 -11  -7   3    7.84    3.44
 -11  -7   2    3.32    2.55
 -11  -7   1    2.06    2.37
 -11  -7   0    3.35    3.59
 -11  -7  -1   17.30    4.78
 -11  -7  -2   10.52    3.73
 -11  -7  -3    8.78    3.86
 -11  -7  -4    8.87    4.87
 -11  -7  -5    8.83    4.43
 -11  -7  -6    6.51    4.31
  11   8  -2    3.38    3.46
 -11  -8   1    1.11    2.53
 -11  -8   0    6.75    2.56
 -11  -8  -1    6.80    3.07
 -11  -8  -2   13.60    5.00
 -11  -8  -3    3.78    4.30
 -11  -8  -4    2.02    3.20
 -11  -8  -5    2.04    2.72
 -11  -9  -2    7.34    4.22
 -11  -9  -3    2.54    3.22
 -12  -1   4    4.33    3.65
 -12  -1   1    0.71    2.04
 -12  -1   0   11.06    4.17
 -12  -1  -1    1.09    2.23
 -12  -1  -3   -0.77    1.75
 -12  -2   4    6.76    3.77
 -12  -2   3    5.56    3.15
 -12  -2   2    7.28    4.10
 -12  -2   0    6.02    3.25
 -12  -2  -1    1.34    2.25
 -12  -2  -2    1.50    3.11
 -12  -2  -4    1.64    3.02
 -12  -3   4    5.15    2.49
 -12  -3   3    2.47    2.88
 -12  -3   2    8.18    4.30
 -12  -3   1   10.37    4.55
 -12  -3   0    4.44    3.20
 -12  -3  -1    1.83    2.40
 -12  -3  -2   19.78    4.23
 -12  -3  -4    1.67    2.65
 -12  -4   4    1.60    2.10
 -12  -4   3   16.53    4.74
 -12  -4   2    7.38    3.88
 -12  -4   1    1.60    3.25
 -12  -4   0    8.86    3.83
 -12  -4  -1    3.35    2.57
 -12  -4  -3    2.19    3.23
 -12  -4  -4   38.36   11.74
 -12  -4  -5    4.29    5.48
 -12  -5   3   11.67    4.43
 -12  -5   2   -0.20    1.93
 -12  -5   1    4.97    3.72
 -12  -5   0    1.94    2.69
 -12  -5  -1    5.00    3.81
 -12  -5  -2    1.78    2.54
 -12  -6   1   10.23    4.65
 -12  -6   0   35.01    5.92
 -12  -6  -1    4.11    3.44
 -12  -6  -2    5.40    4.30
;
_shelx_hkl_checksum     5993
_shelx_res_file
;
    shelxl.res created by SHELXL-2014/7
TITL c1
CELL 0.71075 9.013 9.767 12.726 75.008 89.79 76.493
ZERR 2 0.004 0.004 0.006 0.016 0.02 0.016
LATT 1
SFAC C H N O
UNIT 46 62 2 8
L.S. 5
PLAN  -25
SIZE 0.55 0.51 0.3
TEMP 20
WPDB -2
HTAB
BOND $H
CONF
LIST 4
more -3
fmap 2
acta
SHEL 99999 0
REM <olex2.extras>
REM <HklSrc "%.\\shelxl.hkl">
REM </olex2.extras>
WGHT    0.059800
FVAR       0.95630
C1    1    0.516000    0.301542    0.584148    11.00000    0.03873    0.04768 =
         0.04140   -0.01321    0.00067   -0.01366
C2    1    0.392159    0.383521    0.621899    11.00000    0.03214    0.05614 =
         0.06011   -0.01317   -0.00103   -0.00871
AFIX  43
H2    2    0.294076    0.395876    0.592542    11.00000   -1.20000
AFIX   0
C3    1    0.414567    0.447169    0.703526    11.00000    0.03440    0.04960 =
         0.07400   -0.02445    0.01248   -0.00527
AFIX  43
H3    2    0.331418    0.503231    0.728999    11.00000   -1.20000
AFIX   0
C4    1    0.560183    0.427885    0.747567    11.00000    0.03779    0.04430 =
         0.06019   -0.02617    0.01025   -0.01149
AFIX  43
H4    2    0.573835    0.470849    0.802909    11.00000   -1.20000
AFIX   0
C5    1    0.686534    0.345535    0.710725    11.00000    0.03227    0.02812 =
         0.04046   -0.00881    0.00691   -0.01016
C6    1    0.662935    0.283196    0.627148    11.00000    0.03304    0.03816 =
         0.03996   -0.01231    0.00565   -0.00919
AFIX  43
H6    2    0.745930    0.229108    0.600084    11.00000   -1.20000
AFIX   0
C8    1    0.607089    0.164845    0.456456    11.00000    0.05814    0.09300 =
         0.06782   -0.04742   -0.00361   -0.00844
AFIX 137
H8A   2    0.568811    0.131071    0.400000    11.00000   -1.50000
H8B   2    0.665935    0.082874    0.511054    11.00000   -1.50000
H8C   2    0.670690    0.229668    0.425829    11.00000   -1.50000
AFIX   0
C9    1    0.847664    0.317190    0.763449    11.00000    0.03150    0.02759 =
         0.03566   -0.01098    0.00603   -0.00786
C11   1    0.855274    0.210379    0.876217    11.00000    0.04855    0.03200 =
         0.04219   -0.00664    0.00491   -0.01536
AFIX  23
H11A  2    0.768823    0.247250    0.915163    11.00000   -1.20000
H11B  2    0.845140    0.117414    0.866952    11.00000   -1.20000
AFIX   0
C12   1    1.000602    0.184740    0.945432    11.00000    0.05657    0.03630 =
         0.04209   -0.00307   -0.00340   -0.01031
AFIX  23
H12A  2    1.086530    0.133849    0.913021    11.00000   -1.20000
H12B  2    0.992307    0.123910    1.017647    11.00000   -1.20000
AFIX   0
C13   1    1.028197    0.329391    0.954260    11.00000    0.06078    0.04463 =
         0.04185   -0.00939   -0.01045   -0.01454
AFIX  23
H13A  2    0.947080    0.375997    0.992879    11.00000   -1.20000
H13B  2    1.124276    0.311817    0.995404    11.00000   -1.20000
AFIX   0
C14   1    1.032956    0.429674    0.841452    11.00000    0.04594    0.03783 =
         0.04588   -0.01173   -0.00236   -0.01812
AFIX  23
H14A  2    1.117086    0.384524    0.804374    11.00000   -1.20000
H14B  2    1.051183    0.520966    0.848612    11.00000   -1.20000
AFIX   0
C15   1    0.884347    0.460931    0.773342    11.00000    0.03728    0.02652 =
         0.03404   -0.01028    0.00481   -0.01072
AFIX  13
H15   2    0.801647    0.509995    0.810748    11.00000   -1.20000
AFIX   0
C16   1    0.886619    0.560486    0.659943    11.00000    0.04529    0.03077 =
         0.03529   -0.01092    0.00587   -0.01451
AFIX  23
H16A  2    0.970902    0.514423    0.623457    11.00000   -1.20000
H16B  2    0.792897    0.568843    0.618986    11.00000   -1.20000
AFIX   0
C18   1    0.776441    0.793350    0.706976    11.00000    0.04567    0.03580 =
         0.06877   -0.01567    0.00843   -0.00390
AFIX 137
H18A  2    0.680530    0.800419    0.670887    11.00000   -1.50000
H18B  2    0.790463    0.889593    0.700473    11.00000   -1.50000
H18C  2    0.776708    0.743361    0.782631    11.00000   -1.50000
AFIX   0
C19   1    0.914494    0.793237    0.542029    11.00000    0.08270    0.04463 =
         0.04475   -0.00259    0.00874   -0.02672
AFIX 137
H19A  2    0.998517    0.739537    0.511175    11.00000   -1.50000
H19B  2    0.931509    0.887000    0.540978    11.00000   -1.50000
H19C  2    0.821523    0.806200    0.500106    11.00000   -1.50000
AFIX   0
N17   3    0.902031    0.711306    0.656105    11.00000    0.03588    0.02830 =
         0.03666   -0.00684    0.00286   -0.00950
AFIX  13
H17   2    0.997582    0.701345    0.697038    11.00000   -1.20000
AFIX   0
O7    4    0.483235    0.239773    0.504254    11.00000    0.04395    0.09895 =
         0.06283   -0.04406   -0.00118   -0.01733
O10   4    0.961027    0.260977    0.696990    11.00000    0.03510    0.03031 =
         0.04855   -0.01585    0.00999   -0.00631
AFIX 147
H10   2    0.977448    0.171651    0.713262    11.00000   -1.50000
AFIX   0
C20   1    0.384733    0.756883    0.880673    11.00000    0.04843    0.04803 =
         0.05205   -0.01296    0.00822   -0.01392
AFIX  43
H20   2    0.359795    0.666844    0.896400    11.00000   -1.20000
AFIX   0
C21   1    0.291596    0.876144    0.807378    11.00000    0.03887    0.03818 =
         0.04138   -0.01811    0.01024   -0.01173
C22   1    0.332452    1.008972    0.784613    11.00000    0.05160    0.04215 =
         0.05372   -0.01887    0.00305   -0.01657
AFIX  43
H22   2    0.270562    1.090344    0.736160    11.00000   -1.20000
AFIX   0
C23   1    0.463226    1.021839    0.832756    11.00000    0.05519    0.05902 =
         0.06921   -0.02983    0.00820   -0.02728
AFIX  43
H23   2    0.490244    1.110959    0.815505    11.00000   -1.20000
AFIX   0
C24   1    0.554030    0.903059    0.906356    11.00000    0.04678    0.08353 =
         0.06272   -0.03730    0.00603   -0.02396
AFIX  43
H24   2    0.641682    0.912123    0.939554    11.00000   -1.20000
AFIX   0
C25   1    0.514816    0.770565    0.930797    11.00000    0.04857    0.07157 =
         0.05507   -0.01465   -0.00196   -0.00900
AFIX  43
H25   2    0.575651    0.690335    0.980928    11.00000   -1.20000
AFIX   0
C26   1    0.150858    0.860862    0.753158    11.00000    0.04044    0.03218 =
         0.04804   -0.01797    0.00920   -0.01089
O27   4    0.051386    0.971222    0.706371    11.00000    0.05767    0.03454 =
         0.08697   -0.02045   -0.01615   -0.00442
O28   4    0.144061    0.731443    0.757735    11.00000    0.04407    0.03206 =
         0.08521   -0.01779   -0.00460   -0.01192
HKLF 4
REM  c1
REM R1 =  0.0530 for    3504 Fo > 4sig(Fo)  and  0.0913 for all    5660 data
REM    257 parameters refined using      0 restraints
END
WGHT      0.0598      0.0000
REM Instructions for potential hydrogen bonds
EQIV $1 x+1, y, z
HTAB N17 O28_$1
EQIV $2 x+1, y-1, z
HTAB O10 O27_$2
REM Highest difference peak  0.166,  deepest hole -0.213,  1-sigma level  0.037
Q1    1   0.5144  0.1445  0.5598  11.00000  0.05    0.17
Q2    1   0.7591  0.3543  0.7279  11.00000  0.05    0.16
Q3    1   0.9372  0.4531  0.8083  11.00000  0.05    0.16
Q4    1   0.8669  0.3814  0.7681  11.00000  0.05    0.15
Q5    1   0.0837  0.7622  0.7984  11.00000  0.05    0.14
Q6    1   0.5939  0.2610  0.6085  11.00000  0.05    0.13
Q7    1   0.8389  0.5570  0.5883  11.00000  0.05    0.13
Q8    1   0.9781  0.2930  0.6726  11.00000  0.05    0.12
Q9    1   0.9860  0.8680  0.5461  11.00000  0.05    0.12
Q10   1   0.8950  0.2979  0.7307  11.00000  0.05    0.12
Q11   1   0.7061  0.7419  0.7370  11.00000  0.05    0.12
Q12   1   0.7846  0.0372  0.9512  11.00000  0.05    0.12
Q13   1   0.5828  0.3137  0.5962  11.00000  0.05    0.11
Q14   1   1.0863  0.3367  1.0344  11.00000  0.05    0.11
Q15   1   0.6736  0.2332  0.6588  11.00000  0.05    0.11
Q16   1   0.8534  0.4741  0.7837  11.00000  0.05    0.11
Q17   1   1.0515  0.3952  1.0161  11.00000  0.05    0.11
Q18   1   0.8696  0.1015  0.8232  11.00000  0.05    0.11
Q19   1   0.6287  0.3589  0.7454  11.00000  0.05    0.11
Q20   1   0.7087  0.8478  0.4983  11.00000  0.05    0.11
Q21   1   1.0290  0.5399  0.6329  11.00000  0.05    0.11
Q22   1   0.6057  1.0464  0.7282  11.00000  0.05    0.11
Q23   1   0.2197  1.1313  0.7112  11.00000  0.05    0.10
Q24   1   0.1989  0.4592  0.7437  11.00000  0.05    0.10
Q25   1   0.4912  0.4324  0.7227  11.00000  0.05    0.10
;
_shelx_res_checksum     53398
