# Supplementary material for: Crystal structure of {[2-hy­droxy-2-(3-meth­oxy­phen­yl)cyclo­hex­yl]meth­yl}di­methyl­ammonium benzoate
Source: Acta Crystallogr E Crystallogr Commun. 2015 Oct 17;71(Pt 11):o864–5. doi: 10.1107/S2056989015019362 (PMC4645060; doi:10.1107/S2056989015019362)
Supplement: Supplementary file 2 [file e-71-0o864-Isup2.hkl]

data_I                                                                          
_shelx_title ' c1'                                                              
_shelx_refln_list_code          4                                               
_shelx_F_calc_maximum      111.96                                               
_exptl_crystal_F_000       416.00                                               
_reflns_d_resolution_high  0.7211                                               
                                                                                
loop_                                                                           
 _space_group_symop_operation_xyz                                               
 'x, y, z'                                                                      
 '-x, -y, -z'                                                                   
                                                                                
_cell_length_a     9.0130                                                       
_cell_length_b     9.7670                                                       
_cell_length_c    12.7260                                                       
_cell_angle_alpha  75.008                                                       
_cell_angle_beta   89.790                                                       
_cell_angle_gamma  76.493                                                       
                                                                                
_shelx_F_squared_multiplier     1.000                                           
                                                                                
loop_                                                                           
 _refln_index_h                                                                 
 _refln_index_k                                                                 
 _refln_index_l                                                                 
 _refln_F_squared_calc                                                          
 _refln_F_squared_meas                                                          
 _refln_F_squared_sigma                                                         
 _refln_observed_status                                                         
   2   0   0       6144.42       5785.95        28.46 o                         
   3   0   0         30.90         27.81         1.56 o                         
   4   0   0        124.56        131.88         3.16 o                         
   5   0   0        118.09        131.25         3.22 o                         
   6   0   0        149.16        141.44         3.34 o                         
   7   0   0         51.17         57.09         7.10 o                         
   8   0   0         17.66         18.41         1.91 o                         
   9   0   0          0.13          2.42         1.10 o                         
  10   0   0          0.13          2.24         1.75 o                         
  11   0   0         40.84         49.09         6.98 o                         
 -11   1   0         26.27         35.92         5.95 o                         
 -10   1   0         23.46         26.40         4.98 o                         
  -9   1   0         47.58         42.60         4.67 o                         
  -8   1   0        250.43        250.82         5.89 o                         
  -7   1   0        157.60        151.84         4.28 o                         
  -6   1   0         68.55         67.19         2.67 o                         
  -5   1   0        471.79        512.03        12.36 o                         
  -4   1   0        129.41        143.85         8.02 o                         
  -3   1   0         16.41         16.76         0.77 o                         
  -2   1   0          0.66          0.52         0.23 o                         
  -1   1   0       2497.66       2414.44        24.09 o                         
   2   1   0        248.59        203.63         2.52 o                         
   3   1   0          7.88          7.51         0.41 o                         
   4   1   0        484.10        499.43         8.92 o                         
   5   1   0       1079.93       1133.12         8.06 o                         
   6   1   0         16.89         18.09         1.29 o                         
   7   1   0         16.59         16.03         1.62 o                         
   8   1   0        119.71        121.28         4.78 o                         
   9   1   0          6.88          9.01         1.62 o                         
  10   1   0          3.81          3.78         1.73 o                         
  11   1   0          2.36          1.69         3.16 o                         
  12   1   0         10.81         12.09         4.56 o                         
 -11   2   0          0.29          3.19         2.01 o                         
 -10   2   0          0.71          5.51         3.46 o                         
  -9   2   0         26.11         28.83         3.24 o                         
  -8   2   0        325.74        343.39         6.57 o                         
  -7   2   0        140.28        135.91         3.85 o                         
  -6   2   0        527.82        532.91        12.98 o                         
  -5   2   0         39.41         31.01         4.14 o                         
  -4   2   0        117.82        123.55         5.35 o                         
  -3   2   0         19.20         18.65         1.13 o                         
  -2   2   0        158.80        143.77         2.63 o                         
  -1   2   0        438.31        387.79         3.29 o                         
   0   2   0       4928.45       4393.47        18.99 o                         
   1   2   0         56.11         49.95         1.05 o                         
   2   2   0         10.56         11.31         0.57 o                         
   3   2   0       1013.24       1015.32         8.72 o                         
   4   2   0         20.19         19.16         0.74 o                         
   5   2   0          2.18          4.66         0.57 o                         
   6   2   0         53.52         57.53         2.24 o                         
   7   2   0         27.97         25.64         2.11 o                         
   8   2   0          2.67          3.06         1.38 o                         
   9   2   0         33.04         33.84         3.64 o                         
  10   2   0          3.56          4.76         2.60 o                         
  11   2   0         44.62         44.47         6.50 o                         
  12   2   0          2.93          6.58         3.55 o                         
 -11   3   0          2.27          4.63         2.96 o                         
 -10   3   0          0.00          1.74         1.92 o                         
  -9   3   0          8.94          7.27         1.61 o                         
  -8   3   0         11.94         16.56         2.08 o                         
  -7   3   0         16.25         16.89         2.17 o                         
  -6   3   0        205.75        209.31         8.17 o                         
  -5   3   0        249.53        253.23         6.99 o                         
  -4   3   0          6.99          9.82         1.54 o                         
  -3   3   0        655.83        730.48        10.28 o                         
  -2   3   0          1.09          0.74         0.34 o                         
  -1   3   0        139.97        142.50         2.50 o                         
   0   3   0          0.16          0.65         0.30 o                         
   1   3   0        601.28        587.98         3.10 o                         
   2   3   0        272.27        256.94         4.18 o                         
   3   3   0          6.25          7.11         0.82 o                         
   4   3   0         28.75         28.63         1.16 o                         
   5   3   0          0.04          0.41         0.54 o                         
   6   3   0          0.08          0.40         0.43 o                         
   7   3   0         80.11         79.12         3.36 o                         
   8   3   0        282.44        267.87         9.59 o                         
   9   3   0         54.05         55.49         6.16 o                         
  10   3   0         47.78         36.78        15.36 o                         
  11   3   0          0.66          5.04         4.14 o                         
  12   3   0          4.71          4.86         3.50 o                         
 -10   4   0          8.83          8.22         2.86 o                         
  -9   4   0          0.05          2.21         1.40 o                         
  -8   4   0          2.16          1.83         1.45 o                         
  -7   4   0        157.64        140.49         5.07 o                         
  -6   4   0          1.47          1.65         1.41 o                         
  -5   4   0         46.21         45.74         3.27 o                         
  -4   4   0         24.28         27.03         2.27 o                         
  -3   4   0         27.18         24.49         2.49 o                         
  -2   4   0        160.01        210.82         8.66 o                         
  -1   4   0         10.74         11.49         0.98 o                         
   0   4   0       1605.73       1609.04        37.00 o                         
   1   4   0        626.90        647.63         7.31 o                         
   2   4   0        979.33       1017.73        21.31 o                         
   3   4   0        256.83        269.63         5.01 o                         
   4   4   0        174.11        144.52         3.56 o                         
   5   4   0        115.23        114.31         4.59 o                         
   6   4   0        186.62        185.73         4.92 o                         
   7   4   0         36.34         38.03         1.92 o                         
   8   4   0         44.66         36.81         5.85 o                         
   9   4   0          8.58         10.23         4.63 o                         
  10   4   0          2.64          3.83         2.68 o                         
  11   4   0          3.08          1.92         2.62 o                         
  12   4   0         11.51          9.69         4.19 o                         
 -10   5   0          0.00          1.90         1.93 o                         
  -9   5   0          5.68          4.55         3.13 o                         
  -8   5   0          0.73          1.16         1.27 o                         
  -7   5   0          5.82          4.13         2.80 o                         
  -6   5   0        125.82        121.55         4.45 o                         
  -5   5   0         32.17         34.26         5.02 o                         
  -4   5   0          0.21          0.58         1.08 o                         
  -3   5   0          4.00         10.79         2.71 o                         
  -2   5   0          6.93          6.55         1.17 o                         
  -1   5   0          0.24          0.49         0.40 o                         
   0   5   0          8.57          5.11         0.93 o                         
   1   5   0         70.71         84.81         1.88 o                         
   2   5   0        263.02        277.50         3.99 o                         
   3   5   0        235.97        258.43         6.89 o                         
   4   5   0        148.14        130.67         3.21 o                         
   5   5   0        126.61        147.20         4.96 o                         
   6   5   0         58.64         53.01         2.67 o                         
   7   5   0         48.90         50.41         4.79 o                         
   8   5   0         25.29         28.18         4.09 o                         
   9   5   0         16.94         20.34         4.42 o                         
  10   5   0          9.21         11.49         3.69 o                         
  11   5   0          5.42         12.48         4.75 o                         
  12   5   0          2.17          2.12         2.94 o                         
  -9   6   0         10.90         11.60         2.38 o                         
  -8   6   0          2.41          4.58         1.97 o                         
  -7   6   0          8.87          6.73         2.86 o                         
  -6   6   0          2.40          3.99         1.83 o                         
  -5   6   0         16.86         20.44         3.39 o                         
  -4   6   0         16.69         18.37         1.99 o                         
  -3   6   0          5.98          7.17         2.50 o                         
  -2   6   0         96.38        104.70         4.43 o                         
  -1   6   0        250.43        223.40         5.47 o                         
   0   6   0         46.25         51.86         1.65 o                         
   1   6   0         45.76         43.93         1.46 o                         
   2   6   0         19.92         20.60         1.46 o                         
   3   6   0        174.25        178.93         8.91 o                         
   4   6   0         55.71         60.96         2.80 o                         
   5   6   0         16.44         16.22         1.73 o                         
   6   6   0        196.78        207.43         8.11 o                         
   7   6   0         16.90         18.35         8.78 o                         
   8   6   0          0.01          3.86         2.47 o                         
   9   6   0         14.40          8.74         2.44 o                         
  10   6   0         11.09         14.11         3.99 o                         
  12   6   0         28.98         38.28         6.47 o                         
  -8   7   0          0.31          2.18         1.68 o                         
  -7   7   0          6.85          6.23         2.83 o                         
  -6   7   0          6.70          9.36         3.01 o                         
  -5   7   0          1.65          3.24         1.78 o                         
  -4   7   0         13.72          9.71         1.81 o                         
  -3   7   0          2.30          5.66         3.05 o                         
  -2   7   0         27.37         29.37         3.17 o                         
  -1   7   0         37.53         28.52         2.71 o                         
   0   7   0        276.51        272.26         8.06 o                         
   1   7   0          7.59          8.87         1.25 o                         
   2   7   0         50.27         52.63         3.45 o                         
   3   7   0          0.79          1.59         0.89 o                         
   4   7   0        129.53        116.43         3.44 o                         
   5   7   0         39.52         34.49         2.45 o                         
   6   7   0          4.96          4.52         1.62 o                         
   7   7   0         12.83         13.53         2.46 o                         
   8   7   0         12.69         12.12         2.90 o                         
   9   7   0          3.60          4.77         2.84 o                         
  10   7   0         23.09         16.02         3.89 o                         
  11   7   0          0.05          3.66         3.93 o                         
  -7   8   0         17.83         14.67         3.12 o                         
  -6   8   0          6.34          6.94         4.19 o                         
  -5   8   0         30.35         29.92         3.31 o                         
  -4   8   0          2.42          4.69         2.00 o                         
  -3   8   0          2.21          2.43         1.86 o                         
  -2   8   0         25.68         27.51         4.62 o                         
  -1   8   0         61.58         69.74         5.78 o                         
   0   8   0          7.31          5.77         2.09 o                         
   1   8   0         37.92         32.60         3.33 o                         
   2   8   0         22.52         22.63         2.30 o                         
   3   8   0         63.20         61.75         3.16 o                         
   4   8   0          4.61          5.10         1.66 o                         
   5   8   0         30.96         31.70         2.41 o                         
   6   8   0         91.64         90.02         4.24 o                         
   7   8   0          5.62          5.19         2.16 o                         
   8   8   0          0.10          2.87         1.71 o                         
   9   8   0          7.86          6.80         3.44 o                         
  10   8   0          0.91          4.32         3.65 o                         
  11   8   0         13.62          7.38         2.80 o                         
  -6   9   0          4.51          6.15         2.19 o                         
  -5   9   0         13.11         13.32         3.34 o                         
  -4   9   0         29.47         31.68         3.38 o                         
  -3   9   0         27.98         37.65         5.71 o                         
  -2   9   0         61.48         60.84         4.28 o                         
  -1   9   0         72.45         66.14         4.38 o                         
   0   9   0         79.53         73.15         4.24 o                         
   1   9   0         34.80         31.12         2.72 o                         
   2   9   0         72.49         68.66         4.13 o                         
   3   9   0          7.81          6.82         1.61 o                         
   4   9   0        128.57        116.81         3.85 o                         
   5   9   0          1.97          0.53         0.88 o                         
   6   9   0         19.11         18.69         2.51 o                         
   7   9   0          1.40          1.20         1.34 o                         
   8   9   0          4.00          4.54         2.21 o                         
   9   9   0          0.60          2.45         1.50 o                         
  10   9   0          9.78         11.88         4.11 o                         
  -4  10   0          8.15          5.70         6.48 o                         
  -3  10   0          0.86          4.47         3.55 o                         
  -2  10   0          0.74          1.38         1.76 o                         
  -1  10   0          3.00          1.66         1.55 o                         
   0  10   0          1.19          2.94         2.24 o                         
   1  10   0          0.67          2.12         1.47 o                         
   2  10   0          7.77          8.05         4.01 o                         
   3  10   0         14.68         17.20         3.49 o                         
   4  10   0          0.41          1.46         0.92 o                         
   5  10   0          7.58          5.44         3.48 o                         
   6  10   0          2.59          1.78         1.73 o                         
   7  10   0         33.90         34.05        16.28 o                         
   8  10   0         10.00         13.40         8.63 o                         
   9  10   0          4.52          8.45         6.08 o                         
  -3  11   0          6.74          8.29         4.47 o                         
  -2  11   0          1.74          4.78         2.53 o                         
  -1  11   0          8.89          9.43         2.84 o                         
   0  11   0          6.10          7.76         3.03 o                         
   1  11   0          0.22          1.77         2.48 o                         
   2  11   0         20.83         26.29         6.69 o                         
   3  11   0          9.36          9.26         5.61 o                         
   4  11   0          2.06          4.76         2.32 o                         
   5  11   0          5.36          3.02         2.58 o                         
   6  11   0          2.98          5.81         2.37 o                         
   7  11   0          0.83          3.17         3.75 o                         
   8  11   0         12.12          6.88        11.35 o                         
  -1  12   0          0.77         11.23         5.51 o                         
   0  12   0         12.61         14.66         5.76 o                         
   1  12   0          7.97          9.10         2.62 o                         
   2  12   0          0.22          1.56         1.51 o                         
   3  12   0          9.81         10.11         2.85 o                         
   4  12   0         44.79         36.85         4.67 o                         
   5  12   0         39.11         40.18         3.94 o                         
   6  12   0         25.09         27.11         3.92 o                         
   7  12   0          5.63          6.10         3.05 o                         
   2  13   0          4.89          5.64         6.21 o                         
   3  13   0          0.77          1.41         2.84 o                         
   4  13   0          1.26          2.76         2.53 o                         
  -6 -12   1         11.08          8.92         4.66 o                         
  -5 -12   1          0.26          2.73         1.78 o                         
  -4 -12   1         18.08         22.34         3.31 o                         
  -3 -12   1         24.00         19.46         4.83 o                         
  -2 -12   1          0.29          1.44         1.48 o                         
  -1 -12   1          1.78          5.51         5.47 o                         
   0 -12   1          4.59          6.91         2.56 o                         
  -8 -11   1         11.74         15.98         8.94 o                         
  -7 -11   1          1.77          2.52         1.86 o                         
  -6 -11   1          1.37          4.98         2.25 o                         
  -5 -11   1         18.02         23.87         6.88 o                         
  -4 -11   1        212.30        208.50         7.94 o                         
  -3 -11   1         56.05         73.24         6.18 o                         
  -2 -11   1         41.43         48.75         5.04 o                         
  -1 -11   1         26.52         27.42         3.55 o                         
   0 -11   1          1.51          2.07         1.66 o                         
   1 -11   1          0.19          0.28         1.40 o                         
   2 -11   1          1.91          2.09         2.17 o                         
   3 -11   1          1.29          1.29         2.78 o                         
  -9 -10   1          0.85          1.45         3.24 o                         
  -8 -10   1          3.37          4.93         5.23 o                         
  -7 -10   1          2.75          6.56         5.61 o                         
  -6 -10   1          0.57          1.54         1.73 o                         
  -5 -10   1         10.45          9.34         3.40 o                         
  -4 -10   1         18.52         17.73         3.20 o                         
  -3 -10   1         23.10         21.11         4.01 o                         
  -2 -10   1          3.34          5.13         1.99 o                         
  -1 -10   1         29.23         30.30         4.70 o                         
   0 -10   1          0.03          1.18         1.10 o                         
   1 -10   1          0.34          3.49         2.16 o                         
   2 -10   1          3.43          2.75         2.45 o                         
   3 -10   1         14.75         10.21         3.53 o                         
   4 -10   1         30.84         25.81         9.19 o                         
  -9  -9   1         16.24         16.90         2.95 o                         
  -8  -9   1          8.50         12.99         8.53 o                         
  -7  -9   1          6.35          8.76         2.09 o                         
  -6  -9   1          2.85          2.74         1.41 o                         
  -5  -9   1          1.31          1.33         0.75 o                         
  -4  -9   1        106.91        101.27         3.19 o                         
  -3  -9   1          0.99          1.86         1.27 o                         
  -2  -9   1         22.42         24.32         3.27 o                         
  -1  -9   1          7.54          8.27         4.79 o                         
   0  -9   1         70.70         76.41         5.30 o                         
   1  -9   1          3.55          3.99         2.06 o                         
   2  -9   1          0.96          3.30         2.71 o                         
   3  -9   1          0.22          2.45         1.36 o                         
   4  -9   1         10.84         11.80         2.59 o                         
   5  -9   1         17.50         13.31         5.17 o                         
   6  -9   1         29.99         34.65         9.81 o                         
 -11  -8   1          0.01          1.21         2.77 o                         
 -10  -8   1         15.39         16.14         3.07 o                         
  -9  -8   1         12.76         15.91         9.44 o                         
  -8  -8   1         13.95         15.88         2.65 o                         
  -7  -8   1         28.32         29.99         2.63 o                         
  -6  -8   1         49.43         43.58         3.53 o                         
  -5  -8   1          0.28          1.98         0.95 o                         
  -4  -8   1        118.74        103.25         3.06 o                         
  -3  -8   1        265.22        269.35         6.07 o                         
  -2  -8   1        121.05        128.61         4.83 o                         
  -1  -8   1        119.36        109.17         5.40 o                         
   0  -8   1         39.17         33.31         3.81 o                         
   1  -8   1        317.47        328.72         7.94 o                         
   2  -8   1          0.07          0.22         1.19 o                         
   3  -8   1          9.71         13.53         2.25 o                         
   4  -8   1        120.04        131.39         5.30 o                         
   5  -8   1        156.17        152.69         5.68 o                         
   6  -8   1         31.44         29.84         4.25 o                         
   7  -8   1          0.53          0.65         1.30 o                         
 -11  -7   1          1.39          2.25         2.59 o                         
 -10  -7   1          0.58          1.28         2.13 o                         
  -9  -7   1         28.75         29.25         4.87 o                         
  -8  -7   1        142.82        142.71         6.12 o                         
  -7  -7   1        259.22        273.61         7.21 o                         
  -6  -7   1         93.63         97.57         4.00 o                         
  -5  -7   1         52.41         42.32         3.91 o                         
  -4  -7   1        113.77        109.93         3.32 o                         
  -3  -7   1        238.84        223.04         5.11 o                         
  -2  -7   1         30.97         27.82         1.56 o                         
  -1  -7   1         12.61         15.93         1.76 o                         
   0  -7   1        196.82        219.47         5.63 o                         
   1  -7   1        243.45        251.11         6.33 o                         
   2  -7   1          4.94          6.30         1.99 o                         
   3  -7   1         23.91         26.47         1.98 o                         
   4  -7   1         28.94         24.12         2.84 o                         
   5  -7   1          5.57          4.77         2.00 o                         
   6  -7   1         10.92         10.95         3.11 o                         
   7  -7   1          3.55          4.86         2.04 o                         
   8  -7   1          1.08          1.38         1.59 o                         
 -12  -6   1          9.95         11.19         5.08 o                         
 -11  -6   1          2.78          3.29         2.50 o                         
 -10  -6   1          7.61          6.51         2.95 o                         
  -9  -6   1         14.88         18.94         4.01 o                         
  -8  -6   1         26.21         20.07         4.21 o                         
  -7  -6   1         77.92         88.24         5.88 o                         
  -6  -6   1          6.16          7.32         1.72 o                         
  -5  -6   1         17.85         21.71         2.39 o                         
  -4  -6   1         63.43         65.00         2.86 o                         
  -3  -6   1         23.18         20.81         1.23 o                         
  -2  -6   1        139.72        142.92         2.77 o                         
  -1  -6   1        130.05        115.20         4.32 o                         
   0  -6   1         17.48         20.17         2.25 o                         
   1  -6   1          6.23          5.20         1.23 o                         
   2  -6   1        139.40        149.06         5.59 o                         
   3  -6   1         62.97         62.28         4.76 o                         
   4  -6   1        147.25        141.34         4.46 o                         
   5  -6   1        123.66        116.44         5.30 o                         
   6  -6   1          1.37          2.49         3.06 o                         
   7  -6   1          4.45          5.98         2.35 o                         
   8  -6   1          8.12          6.49         2.68 o                         
   9  -6   1          1.02          1.20         1.43 o                         
 -12  -5   1          2.47          5.43         4.07 o                         
 -11  -5   1          0.22          2.76         2.25 o                         
 -10  -5   1          8.07          9.25         3.49 o                         
  -9  -5   1          2.50          2.36         1.75 o                         
  -8  -5   1         73.39         68.78         5.58 o                         
  -7  -5   1        223.31        212.89         8.38 o                         
  -6  -5   1         32.74         37.03         3.72 o                         
  -5  -5   1        143.90        140.99         5.61 o                         
  -4  -5   1        211.08        203.37        13.63 o                         
  -3  -5   1        144.27        142.25         2.95 o                         
  -2  -5   1         28.27         41.67         1.55 o                         
  -1  -5   1         87.87         85.65         2.44 o                         
   0  -5   1          0.00          2.31         0.60 o                         
   1  -5   1         36.61         36.78         1.94 o                         
   2  -5   1         31.44         26.37         2.34 o                         
   3  -5   1         20.73         21.42         1.56 o                         
   4  -5   1         74.96         77.70         3.62 o                         
   5  -5   1         12.48         12.08         4.69 o                         
   6  -5   1        116.43        133.47         8.05 o                         
   7  -5   1          4.66          5.08         2.03 o                         
   8  -5   1          4.59          7.00         2.24 o                         
   9  -5   1          1.87          1.92         1.44 o                         
 -12  -4   1          0.48          1.75         3.55 o                         
 -11  -4   1         14.63         16.07         4.56 o                         
 -10  -4   1          0.25          0.73         1.84 o                         
  -9  -4   1          3.84          7.27         3.27 o                         
  -8  -4   1         57.29         58.45         5.08 o                         
  -7  -4   1          0.00          0.34         1.45 o                         
  -5  -4   1        246.93        236.53         4.73 o                         
  -4  -4   1        142.08        137.00         2.80 o                         
  -3  -4   1        149.84        176.35         5.21 o                         
  -2  -4   1        346.36        328.28         4.14 o                         
  -1  -4   1        148.43        170.69         4.64 o                         
   0  -4   1         29.09         32.34         1.56 o                         
   1  -4   1         18.63         17.71         1.38 o                         
   2  -4   1          0.00          1.12         1.04 o                         
   3  -4   1         51.55         58.60         2.14 o                         
   4  -4   1        192.21        188.10         4.21 o                         
   5  -4   1         47.14         38.64         3.53 o                         
   6  -4   1        141.61        147.22         5.93 o                         
   7  -4   1        100.06         93.01         5.65 o                         
   8  -4   1          1.17          2.31         1.34 o                         
   9  -4   1          0.67          3.18         1.31 o                         
  10  -4   1          6.20          3.91         1.74 o                         
 -12  -3   1          7.92         11.34         4.98 o                         
 -11  -3   1          0.36          1.17         2.51 o                         
 -10  -3   1         22.88         24.25         5.28 o                         
  -9  -3   1         48.98         42.13         3.49 o                         
  -8  -3   1         11.32         10.29         2.41 o                         
  -7  -3   1          3.15          4.39         1.88 o                         
  -6  -3   1          0.01          0.49         0.30 o                         
  -5  -3   1        157.31        163.68         2.95 o                         
  -4  -3   1        256.35        267.10         5.17 o                         
  -3  -3   1         63.49         60.89         2.47 o                         
  -2  -3   1        392.93        388.87         4.42 o                         
  -1  -3   1        186.85        178.34         2.33 o                         
   0  -3   1        468.23        474.80         3.29 o                         
   1  -3   1        358.18        346.50         3.23 o                         
   2  -3   1         70.81         67.07         4.89 o                         
   3  -3   1        453.83        501.76        16.72 o                         
   4  -3   1          0.57          1.38         0.87 o                         
   5  -3   1         64.41         65.92         2.89 o                         
   6  -3   1         22.93         19.87         2.41 o                         
   7  -3   1         12.66          9.54         2.97 o                         
   8  -3   1         62.42         62.43         5.75 o                         
   9  -3   1          0.00          1.88         1.12 o                         
  10  -3   1          9.56         13.30         2.88 o                         
  11  -3   1          0.15          1.51         2.24 o                         
  -9  -2   1          0.02          0.94         0.64 o                         
  -8  -2   1         36.51         34.75         5.16 o                         
  -7  -2   1         56.19         49.47         4.23 o                         
  -6  -2   1         77.81         72.45         1.98 o                         
  -5  -2   1        771.35        803.97         5.93 o                         
  -4  -2   1         30.25         33.54         1.10 o                         
  -3  -2   1        335.50        301.38         4.02 o                         
  -2  -2   1       1101.56       1110.29        10.79 o                         
  -1  -2   1       4040.14       3758.73        21.61 o                         
   0  -2   1       7101.94       6370.83        39.22 o                         
   1  -2   1         18.17         17.28         1.19 o                         
   2  -2   1        108.82        107.57         2.14 o                         
   3  -2   1        326.87        339.44         4.57 o                         
   4  -2   1        199.10        209.32         8.66 o                         
   5  -2   1         29.34         25.34         2.50 o                         
   6  -2   1        115.49         96.44         4.27 o                         
   7  -2   1         11.52         15.31         2.37 o                         
   8  -2   1         48.71         44.25         2.74 o                         
   9  -2   1          3.70          3.83         1.22 o                         
  10  -2   1          0.20          2.38         2.33 o                         
  11  -2   1         11.53          9.60         2.64 o                         
 -12  -1   1          2.82          0.78         2.23 o                         
 -11  -1   1         18.28         24.71         5.43 o                         
 -10  -1   1          0.80          2.23         1.63 o                         
  -9  -1   1          0.33          1.48         0.94 o                         
  -8  -1   1         75.81         68.10         2.81 o                         
  -7  -1   1        207.52        222.23         5.61 o                         
  -6  -1   1          5.69          8.17         1.06 o                         
  -5  -1   1        162.48        180.48         4.63 o                         
  -4  -1   1        883.33        913.38         7.00 o                         
  -3  -1   1       1712.93       1738.62        18.34 o                         
  -2  -1   1        133.29        143.70         1.98 o                         
  -1  -1   1       2263.37       2163.61        19.33 o                         
   0  -1   1        270.63        250.12         2.55 o                         
   1  -1   1          1.01          1.28         0.18 o                         
   2  -1   1        793.60        782.59         7.22 o                         
   3  -1   1        367.65        329.72         5.14 o                         
   4  -1   1         16.69         15.88         1.39 o                         
   5  -1   1         11.88         16.00         2.13 o                         
   6  -1   1        200.56        193.83         8.81 o                         
   7  -1   1        207.08        194.45         4.55 o                         
   8  -1   1          1.27          3.76         1.74 o                         
   9  -1   1         28.13         23.08         2.71 o                         
  10  -1   1         33.69         41.32         3.92 o                         
  11  -1   1          4.82          9.42         3.21 o                         
 -11   0   1          3.63          3.85         3.11 o                         
 -10   0   1          1.01          2.91         2.31 o                         
  -9   0   1          2.83          3.36         1.16 o                         
  -8   0   1        160.57        147.30         4.35 o                         
  -7   0   1        138.84        129.97         3.75 o                         
  -6   0   1          4.64          3.80         1.01 o                         
  -5   0   1        270.74        267.07         4.62 o                         
  -4   0   1         61.61         52.08         1.39 o                         
  -3   0   1          0.07          0.66         0.27 o                         
  -2   0   1       1864.45       1709.43         8.13 o                         
   2   0   1        827.79        739.47         5.47 o                         
   3   0   1         82.24         88.92         2.04 o                         
   4   0   1        140.92        139.84         3.16 o                         
   5   0   1         68.94         75.31         2.31 o                         
   6   0   1        230.91        231.53         3.75 o                         
   7   0   1        117.72        104.77         6.71 o                         
   8   0   1        134.02        121.53         6.99 o                         
   9   0   1          4.19          3.53         1.68 o                         
  10   0   1         57.59         75.42         5.30 o                         
  11   0   1          3.50          5.28         2.44 o                         
 -11   1   1          7.22          6.71         4.94 o                         
 -10   1   1          0.00          1.75         1.49 o                         
  -9   1   1          6.17          6.86         1.81 o                         
  -8   1   1          0.67          1.62         1.33 o                         
  -7   1   1         72.29         74.01         3.56 o                         
  -6   1   1        644.58        621.56        16.08 o                         
  -5   1   1         79.70         83.10         2.25 o                         
  -4   1   1          0.80          0.86         0.45 o                         
  -3   1   1          3.11          2.99         0.45 o                         
  -2   1   1        219.86        208.45         3.77 o                         
  -1   1   1       6058.77       5378.41        28.88 o                         
   1   1   1        434.97        415.98         4.75 o                         
   2   1   1       4284.15       4004.94        28.84 o                         
   3   1   1        956.01        919.71         4.14 o                         
   4   1   1        357.92        374.30         5.06 o                         
   5   1   1         69.58         77.16         2.36 o                         
   6   1   1         53.21         50.44         1.90 o                         
   7   1   1          0.85          1.19         1.85 o                         
   8   1   1         86.04         80.64         3.16 o                         
   9   1   1          0.00          2.68         1.51 o                         
  10   1   1          9.58          7.40         2.41 o                         
  11   1   1          1.40          3.30         2.04 o                         
  12   1   1          0.21          1.19         2.44 o                         
 -11   2   1         16.80         11.89         4.64 o                         
 -10   2   1          3.18          4.41         1.38 o                         
  -9   2   1          1.92          4.80         1.57 o                         
  -8   2   1          7.89         10.51         1.91 o                         
  -7   2   1        847.09        862.32        23.19 o                         
  -6   2   1         86.56         89.75         5.64 o                         
  -5   2   1        863.30        877.68        15.03 o                         
  -4   2   1        476.69        558.80        35.65 o                         
  -3   2   1         29.56         25.14         1.28 o                         
  -2   2   1         21.62         20.18         0.99 o                         
  -1   2   1        498.80        480.62         5.59 o                         
   0   2   1       2211.30       2147.24        41.04 o                         
   1   2   1        609.29        565.57         7.07 o                         
   2   2   1        735.23        631.64         8.22 o                         
   3   2   1        503.36        540.26         5.37 o                         
   4   2   1       2110.45       2279.63        14.97 o                         
   5   2   1          0.77          0.57         0.34 o                         
   6   2   1        157.41        153.75         3.23 o                         
   7   2   1         48.31         48.12         2.32 o                         
   8   2   1          3.29          4.21         1.83 o                         
   9   2   1         59.77         59.03         6.84 o                         
  10   2   1         11.04         14.17         3.66 o                         
  11   2   1          6.19          7.73         2.92 o                         
  12   2   1          0.42          1.47         2.46 o                         
 -10   3   1          0.22          1.42         1.23 o                         
  -9   3   1          0.42          2.72         1.88 o                         
  -8   3   1         20.99         18.70         2.15 o                         
  -7   3   1          7.43          6.57         1.59 o                         
  -6   3   1        283.84        289.42         7.02 o                         
  -5   3   1         13.22         13.82         2.56 o                         
  -4   3   1        231.64        221.77         7.23 o                         
  -2   3   1         11.29         11.43         0.88 o                         
  -1   3   1        372.07        383.23         3.64 o                         
   0   3   1        258.87        241.79         3.40 o                         
   1   3   1        654.73        624.66         4.35 o                         
   2   3   1         15.33         19.67         1.12 o                         
   3   3   1        212.07        222.35         3.76 o                         
   4   3   1        238.11        267.49         5.12 o                         
   5   3   1        186.73        210.42         4.52 o                         
   6   3   1         54.79         61.05         4.06 o                         
   7   3   1          2.85          2.75         1.03 o                         
   8   3   1          3.43          3.98         1.45 o                         
   9   3   1         22.76         27.46         4.30 o                         
  10   3   1         22.71         19.22         5.08 o                         
  11   3   1          2.10         10.03         5.61 o                         
  12   3   1          0.96          2.00         2.62 o                         
 -10   4   1          1.80          2.80         1.39 o                         
  -9   4   1          0.01          1.81         1.13 o                         
  -8   4   1         11.72         11.24         1.93 o                         
  -7   4   1         12.67         13.49         2.22 o                         
  -6   4   1         41.29         42.81         3.58 o                         
  -5   4   1         34.19         35.04         5.20 o                         
  -4   4   1          1.20          1.39         1.60 o                         
  -3   4   1          4.05          5.05         1.65 o                         
  -2   4   1        215.26        230.96         7.81 o                         
  -1   4   1         20.04         20.35         1.29 o                         
   0   4   1        312.18        311.07         7.62 o                         
   1   4   1       2370.44       2382.60        27.81 o                         
   2   4   1       3097.28       3177.98        11.74 o                         
   3   4   1        149.11        143.33         7.05 o                         
   4   4   1        186.46        185.38         7.30 o                         
   5   4   1         20.10         14.30         2.27 o                         
   6   4   1         91.22         96.90         2.85 o                         
   7   4   1         22.39         19.80         1.33 o                         
   8   4   1         12.95         20.93         3.73 o                         
   9   4   1         42.55         43.73         4.48 o                         
  10   4   1          0.06          1.59         1.53 o                         
  11   4   1         28.59         21.14         5.19 o                         
  12   4   1          0.00          3.66         2.81 o                         
 -10   5   1          1.48          1.55         1.29 o                         
  -9   5   1          3.48          5.60         1.74 o                         
  -8   5   1          0.55          1.23         0.97 o                         
  -7   5   1         10.26          8.34         1.82 o                         
  -6   5   1          5.16          4.45         1.54 o                         
  -5   5   1          2.09          2.35         1.31 o                         
  -4   5   1          4.70          5.01         1.82 o                         
  -3   5   1        234.31        263.18         6.80 o                         
  -2   5   1        167.22        168.31         5.99 o                         
  -1   5   1        182.06        194.85         4.23 o                         
   0   5   1          5.12          4.90         0.78 o                         
   1   5   1          2.16          4.06         0.75 o                         
   2   5   1         58.94         68.81         2.01 o                         
   3   5   1        802.55        869.40         8.43 o                         
   4   5   1        259.28        252.34         8.74 o                         
   5   5   1          0.07          0.66         0.78 o                         
   6   5   1        101.28         97.75         3.85 o                         
   7   5   1          6.75          7.38         1.76 o                         
   8   5   1         18.52         17.43         3.89 o                         
   9   5   1         10.94         12.37         3.65 o                         
  10   5   1         11.55          5.23         3.49 o                         
  11   5   1          4.24          1.88         2.57 o                         
  12   5   1          0.45          5.47         4.17 o                         
  -9   6   1          3.34          4.74         1.66 o                         
  -8   6   1         12.58         17.00         3.35 o                         
  -7   6   1          1.82          1.24         1.13 o                         
  -6   6   1          0.16          2.03         1.66 o                         
  -5   6   1        124.02        126.90        11.86 o                         
  -3   6   1         68.54         72.67         4.76 o                         
  -2   6   1          0.25          1.61         1.16 o                         
  -1   6   1         38.27         38.45         2.25 o                         
   0   6   1         19.57         21.36         1.64 o                         
   1   6   1        146.68        158.49         3.59 o                         
   2   6   1        115.66        127.41         3.26 o                         
   3   6   1         54.45         60.23         2.10 o                         
   4   6   1          4.83          7.74         1.48 o                         
   5   6   1          1.46          0.87         1.91 o                         
   6   6   1        166.94        175.88         8.26 o                         
   7   6   1        245.06        274.77        10.69 o                         
   8   6   1          4.73          4.25         2.91 o                         
   9   6   1         25.61         24.91         4.48 o                         
  10   6   1          6.63          5.28         3.03 o                         
  11   6   1          0.54          1.86         2.53 o                         
  12   6   1          2.42          4.49         3.76 o                         
  -8   7   1          3.18          2.64         1.61 o                         
  -7   7   1          8.47          9.29         2.85 o                         
  -6   7   1         21.44         21.82         6.45 o                         
  -5   7   1          0.27          1.48         1.79 o                         
  -3   7   1          0.94          1.21         1.86 o                         
  -2   7   1        186.04        199.65         6.81 o                         
  -1   7   1        179.89        170.04         8.94 o                         
   0   7   1          7.61          7.80         1.39 o                         
   1   7   1          0.04          1.12         0.82 o                         
   2   7   1          2.86          6.74         1.86 o                         
   3   7   1        226.49        246.71        11.11 o                         
   4   7   1         24.98         23.03         1.68 o                         
   5   7   1         85.62         82.64         3.14 o                         
   6   7   1          0.02          1.92         1.23 o                         
   7   7   1        202.78        206.19         9.34 o                         
   8   7   1         13.29         13.08         2.96 o                         
   9   7   1          0.62          0.69         1.76 o                         
  10   7   1         14.10         20.62         4.76 o                         
  11   7   1         13.00         18.92         5.23 o                         
  -7   8   1          5.98          4.23         2.89 o                         
  -6   8   1         21.14         14.54         6.79 o                         
  -5   8   1         32.22         33.18         3.16 o                         
  -3   8   1          0.12          3.85         2.90 o                         
  -2   8   1         25.96         28.77         3.37 o                         
  -1   8   1        598.30        599.44        11.56 o                         
   0   8   1         25.56         26.47         3.73 o                         
   1   8   1         54.83         51.90         2.51 o                         
   2   8   1          3.15          1.99         1.42 o                         
   3   8   1          1.45          0.84         0.64 o                         
   4   8   1          0.65          0.96         1.20 o                         
   5   8   1         89.30         78.13         5.35 o                         
   6   8   1        281.08        276.42         6.58 o                         
   7   8   1        169.27        165.69         6.14 o                         
   8   8   1         14.93         20.51         3.11 o                         
   9   8   1          3.05          2.42         1.87 o                         
  10   8   1          0.44          2.00         2.27 o                         
  11   8   1          7.64          7.44         3.36 o                         
  -6   9   1         21.86         26.66         6.16 o                         
  -5   9   1         18.57         21.89         2.58 o                         
  -4   9   1          9.70          8.88         3.25 o                         
  -3   9   1         18.57         17.19         9.92 o                         
  -2   9   1        103.31         93.76         7.83 o                         
  -1   9   1          2.60          4.83         2.56 o                         
   0   9   1          6.95          6.98         2.30 o                         
   1   9   1         66.85         66.00         3.89 o                         
   2   9   1        136.96        116.65         4.71 o                         
   3   9   1         13.78         22.77         7.32 o                         
   4   9   1         32.92         26.63         2.92 o                         
   5   9   1         16.57         15.28         3.96 o                         
   6   9   1         23.54         26.47         3.86 o                         
   7   9   1          0.11          1.20         1.78 o                         
   8   9   1          0.12          1.43         3.19 o                         
   9   9   1         21.05         15.67         4.30 o                         
  10   9   1          0.98          2.04         2.17 o                         
  -5  10   1          3.32          2.96         2.26 o                         
  -4  10   1         26.57         25.01         2.69 o                         
  -3  10   1          2.73          2.27         2.07 o                         
  -2  10   1          9.30         11.93         3.58 o                         
  -1  10   1          0.12          0.11         1.98 o                         
   0  10   1          0.74          0.97         1.96 o                         
   1  10   1          4.19          4.94         4.11 o                         
   2  10   1         13.38         14.94         4.76 o                         
   3  10   1         72.92         65.19         3.52 o                         
   4  10   1         24.32         20.36         7.87 o                         
   5  10   1          0.33          0.95         1.54 o                         
   6  10   1          3.92          4.76         3.17 o                         
   7  10   1         52.24         50.26         4.19 o                         
   8  10   1         19.13         18.12         3.96 o                         
   9  10   1          0.18          1.00         1.76 o                         
  10  10   1          5.90          5.72         6.56 o                         
  -3  11   1          8.87          9.46         3.38 o                         
  -2  11   1          2.44          0.57         1.43 o                         
  -1  11   1         11.21         10.74         3.44 o                         
   0  11   1         26.47         29.12         4.59 o                         
   1  11   1          6.03          6.48         2.38 o                         
   2  11   1          0.68          3.61         2.71 o                         
   3  11   1         41.55         44.01         4.67 o                         
   4  11   1         46.37         48.50         4.32 o                         
   5  11   1          4.30          7.63         2.35 o                         
   6  11   1         18.53         17.69        12.16 o                         
   7  11   1          0.54          3.42         4.19 o                         
   8  11   1         77.13         66.68        18.28 o                         
  -1  12   1          9.01         10.67         3.68 o                         
   0  12   1         11.43          6.06         2.95 o                         
   1  12   1          3.34          5.87         2.53 o                         
   2  12   1         58.58         72.59        12.13 o                         
   3  12   1         58.93         70.45         6.12 o                         
   4  12   1          9.62         10.36         5.58 o                         
   5  12   1          1.22          1.65         1.49 o                         
   6  12   1          1.55          1.24         1.80 o                         
   7  12   1         61.01         60.96        11.20 o                         
   2  13   1         90.82         97.37         9.37 o                         
   3  13   1         23.67         29.02         5.05 o                         
   4  13   1          5.42          7.48         3.08 o                         
   5  13   1         11.89         11.68         5.29 o                         
  -5 -12   2          0.44          1.82         1.28 o                         
  -4 -12   2          3.02          5.20         3.01 o                         
  -3 -12   2          2.24          2.87         2.11 o                         
  -2 -12   2          2.03          2.24         1.76 o                         
  -1 -12   2          0.80          1.87         2.33 o                         
   0 -12   2          0.39          2.48         2.12 o                         
  -7 -11   2         16.82         26.04        12.09 o                         
  -6 -11   2          5.91          8.99         2.94 o                         
  -5 -11   2         29.98         33.41         4.27 o                         
  -4 -11   2          0.22          1.16         2.82 o                         
  -3 -11   2          1.88          2.29         2.02 o                         
  -2 -11   2         22.41         27.10         6.31 o                         
  -1 -11   2          2.81          2.90         1.82 o                         
   0 -11   2         15.90         17.46         3.32 o                         
   1 -11   2          2.67          3.05         2.15 o                         
   2 -11   2          2.67          4.43         2.74 o                         
  -9 -10   2          9.37         13.83        10.98 o                         
  -8 -10   2          8.83          6.55         3.51 o                         
  -7 -10   2          5.36          3.04         1.70 o                         
  -6 -10   2          0.22          2.20         1.49 o                         
  -5 -10   2         42.89         44.62         4.44 o                         
  -4 -10   2          4.40          6.40         3.16 o                         
  -3 -10   2          0.05          1.83         1.32 o                         
  -2 -10   2          4.42          5.78         2.16 o                         
  -1 -10   2          0.09          1.84         4.59 o                         
   0 -10   2          0.98          1.43         1.39 o                         
   1 -10   2          0.84          1.23         1.55 o                         
   2 -10   2          0.48          1.27         1.83 o                         
   3 -10   2          0.16          6.13         4.67 o                         
   4 -10   2          0.06          3.23         2.39 o                         
 -10  -9   2          1.33          5.66         3.41 o                         
  -9  -9   2         18.78         25.27         5.50 o                         
  -8  -9   2          0.20          1.19         1.60 o                         
  -7  -9   2          0.33          2.07         1.34 o                         
  -6  -9   2          8.54          8.98         1.69 o                         
  -5  -9   2          0.12          1.33         1.07 o                         
  -4  -9   2         47.21         48.68         5.31 o                         
  -3  -9   2          2.55          2.56         1.18 o                         
  -2  -9   2          0.74          2.57         2.06 o                         
  -1  -9   2         21.06         24.27         3.13 o                         
   0  -9   2          5.98          8.09         2.44 o                         
   1  -9   2        155.65        152.38        16.54 o                         
   2  -9   2         24.24         21.96         3.69 o                         
   3  -9   2          0.18          1.97         2.21 o                         
   4  -9   2         11.52         13.11         3.97 o                         
   5  -9   2          7.89          6.05         3.06 o                         
 -11  -8   2          5.65          3.70         3.78 o                         
 -10  -8   2          1.16          1.55         1.47 o                         
  -9  -8   2          0.09          2.79         1.81 o                         
  -8  -8   2         23.36         28.03         4.07 o                         
  -7  -8   2          2.02          3.70         1.55 o                         
  -6  -8   2         29.11         21.43         2.90 o                         
  -5  -8   2         17.43         15.07         1.26 o                         
  -4  -8   2          0.91          2.06         0.93 o                         
  -3  -8   2         12.03         13.62         2.57 o                         
  -2  -8   2          7.37          5.53         1.45 o                         
  -1  -8   2          6.03          7.59         2.84 o                         
   0  -8   2         11.67          9.93         2.37 o                         
   1  -8   2          4.94          9.57         3.29 o                         
   2  -8   2         11.96         13.32         1.62 o                         
   3  -8   2         60.86         61.55         4.29 o                         
   4  -8   2         29.74         32.35         2.57 o                         
   5  -8   2          2.41          5.69         1.97 o                         
   6  -8   2          2.60          3.72         1.69 o                         
   7  -8   2          1.14          4.36         3.46 o                         
 -11  -7   2          1.74          3.63         2.79 o                         
 -10  -7   2          1.18          3.24         2.53 o                         
  -9  -7   2          6.65          6.65         2.37 o                         
  -8  -7   2          0.19          0.42         1.36 o                         
  -7  -7   2         62.98         62.32         3.95 o                         
  -6  -7   2         14.86         13.56         1.77 o                         
  -5  -7   2         26.67         28.86         2.94 o                         
  -4  -7   2          0.01          1.50         0.78 o                         
  -3  -7   2         89.29         78.72         2.10 o                         
  -2  -7   2        700.24        728.39         9.21 o                         
  -1  -7   2        319.93        333.65         6.61 o                         
   0  -7   2       1072.48       1027.53        25.35 o                         
   1  -7   2         17.46         18.98         2.92 o                         
   2  -7   2          9.71          9.91         1.32 o                         
   3  -7   2         22.20         19.64         2.82 o                         
   4  -7   2         89.74         94.39         4.24 o                         
   5  -7   2          9.42          9.64         3.44 o                         
   6  -7   2          6.46          5.45         2.36 o                         
   7  -7   2          5.94          4.86         1.99 o                         
   8  -7   2          3.70          0.73         1.46 o                         
 -11  -6   2          3.34          2.04         2.59 o                         
 -10  -6   2         50.34         67.75         6.78 o                         
  -9  -6   2         34.67         36.35         4.79 o                         
  -8  -6   2        157.43        166.84         8.71 o                         
  -7  -6   2          0.21          2.78         1.68 o                         
  -6  -6   2        116.11        113.01         4.42 o                         
  -5  -6   2          0.22          2.38         1.37 o                         
  -4  -6   2         52.96         51.57         2.02 o                         
  -3  -6   2          7.11          7.18         0.92 o                         
  -2  -6   2        446.45        452.96         5.92 o                         
  -1  -6   2        547.46        534.71         5.10 o                         
   0  -6   2         24.33         18.96         1.37 o                         
   1  -6   2          2.62          4.63         1.26 o                         
   2  -6   2          2.81          4.75         1.20 o                         
   3  -6   2          3.13          4.25         2.25 o                         
   4  -6   2          4.67          4.63         1.45 o                         
   5  -6   2         95.48         84.92         6.63 o                         
   6  -6   2         48.73         44.82         4.06 o                         
   7  -6   2          6.41          5.91         3.05 o                         
   8  -6   2          0.01          2.38         1.70 o                         
   9  -6   2          4.97          5.98         2.26 o                         
 -12  -5   2          0.44         -0.22         2.11 o                         
 -11  -5   2          0.01          1.52         2.26 o                         
 -10  -5   2          0.02          2.42         2.72 o                         
  -9  -5   2        105.16        113.61         7.14 o                         
  -8  -5   2         87.19         93.71         6.40 o                         
  -7  -5   2          8.50          9.44         3.46 o                         
  -6  -5   2          8.42          7.41         2.37 o                         
  -5  -5   2         44.42         52.11         2.84 o                         
  -4  -5   2          8.63          8.40         1.39 o                         
  -3  -5   2         83.35         97.58         2.00 o                         
  -2  -5   2         12.87         17.16         1.12 o                         
  -1  -5   2        191.80        191.22         3.22 o                         
   0  -5   2         10.94          8.64         2.31 o                         
   1  -5   2         37.61         40.61         1.55 o                         
   2  -5   2         37.53         37.76         2.23 o                         
   3  -5   2          3.16          9.16         2.18 o                         
   4  -5   2         72.34         73.15         3.28 o                         
   5  -5   2         88.82         90.54         3.76 o                         
   6  -5   2         32.73         23.18         3.51 o                         
   7  -5   2          8.59          9.34         2.24 o                         
   8  -5   2          0.69          1.06         1.49 o                         
   9  -5   2          0.59         -0.79         2.21 o                         
 -12  -4   2          6.27          8.07         4.24 o                         
 -11  -4   2          0.62          2.76         2.90 o                         
 -10  -4   2          0.54          1.26         1.79 o                         
  -9  -4   2          7.33         10.34         3.50 o                         
  -8  -4   2         12.38         16.45         3.99 o                         
  -7  -4   2          1.97          4.02         1.18 o                         
  -6  -4   2          8.46          8.35         3.48 o                         
  -5  -4   2        111.88        103.71         5.27 o                         
  -4  -4   2         63.65         75.51         1.73 o                         
  -3  -4   2        624.11        670.14         9.20 o                         
  -2  -4   2          3.82          4.05         0.51 o                         
  -1  -4   2       1220.08       1210.25         8.52 o                         
   0  -4   2         24.38         22.79         0.98 o                         
   1  -4   2          2.85          2.95         1.63 o                         
   2  -4   2        191.29        217.65         3.89 o                         
   3  -4   2         13.58         16.88         1.34 o                         
   4  -4   2         31.62         30.98         1.94 o                         
   5  -4   2         60.25         56.31         2.87 o                         
   6  -4   2        322.54        325.97         9.09 o                         
   7  -4   2          1.77          3.23         2.13 o                         
   8  -4   2         30.46         36.68         7.71 o                         
   9  -4   2          2.60          2.61         1.08 o                         
  10  -4   2          7.01          5.96         2.13 o                         
 -12  -3   2          4.40          8.94         4.70 o                         
 -11  -3   2         10.62         22.13         5.02 o                         
 -10  -3   2          2.64          2.35         1.94 o                         
  -9  -3   2         22.08         20.21         3.38 o                         
  -8  -3   2         71.74         66.17         2.76 o                         
  -7  -3   2         64.97         64.04         4.15 o                         
  -6  -3   2         19.98         21.27         3.53 o                         
  -5  -3   2         80.67         82.45         3.58 o                         
  -4  -3   2          2.98          3.00         0.88 o                         
  -3  -3   2        151.39        151.06         3.79 o                         
  -2  -3   2         28.69         27.23         0.79 o                         
  -1  -3   2        258.69        276.77         3.70 o                         
   0  -3   2        765.37        805.50         6.22 o                         
   1  -3   2          0.06          0.63         0.25 o                         
   2  -3   2       1171.68       1208.17        10.17 o                         
   3  -3   2        183.03        186.44         9.39 o                         
   4  -3   2         21.00         18.54         4.01 o                         
   5  -3   2          8.81         13.36         2.03 o                         
   6  -3   2        290.60        254.97         8.07 o                         
   7  -3   2         42.45         37.97         2.89 o                         
   8  -3   2         28.57         21.05         2.86 o                         
   9  -3   2          0.22          1.60         0.93 o                         
  10  -3   2         12.53         12.23         2.81 o                         
 -12  -2   2          7.37          7.96         4.48 o                         
 -11  -2   2          1.10          2.50         2.70 o                         
 -10  -2   2          1.71          5.72         3.31 o                         
  -9  -2   2          2.72          3.58         1.25 o                         
  -8  -2   2         17.16         18.73         2.27 o                         
  -7  -2   2         58.41         55.45         2.40 o                         
  -6  -2   2         80.23         87.02         2.75 o                         
  -5  -2   2         11.10         13.04         0.75 o                         
  -4  -2   2         11.73          8.40         0.66 o                         
  -3  -2   2          8.11          6.78         0.55 o                         
  -2  -2   2       3404.65       3335.09        40.21 o                         
  -1  -2   2       5159.06       4835.60        26.10 o                         
   0  -2   2       2885.11       2795.42        20.76 o                         
   1  -2   2        483.57        430.71         3.66 o                         
   2  -2   2        330.94        348.16         5.79 o                         
   3  -2   2        202.69        203.37         8.05 o                         
   4  -2   2        113.54        110.34         8.21 o                         
   5  -2   2          0.64          2.48         2.08 o                         
   6  -2   2         72.25         66.07         7.32 o                         
   7  -2   2         47.02         45.18         4.47 o                         
   8  -2   2          0.30          1.41         0.98 o                         
   9  -2   2          4.93          6.48         1.95 o                         
  10  -2   2         41.96         56.30         4.77 o                         
  11  -2   2          1.59          4.34         2.67 o                         
 -10  -1   2         14.14         16.11         4.49 o                         
  -9  -1   2         11.55         13.11         1.70 o                         
  -8  -1   2         77.99         75.47         3.38 o                         
  -7  -1   2         46.66         50.69         2.38 o                         
  -6  -1   2        170.88        163.26         4.42 o                         
  -5  -1   2         90.66         86.90         1.84 o                         
  -4  -1   2          8.61         10.26         0.68 o                         
  -3  -1   2         57.64         59.14         1.07 o                         
  -2  -1   2         78.04         82.33         1.81 o                         
  -1  -1   2       9861.80       9102.64       142.26 o                         
   0  -1   2        580.97        598.37         4.27 o                         
   1  -1   2       1878.58       1809.52        16.81 o                         
   2  -1   2        311.97        301.90         5.07 o                         
   3  -1   2        116.82        109.33         4.41 o                         
   4  -1   2        130.40        130.07         7.75 o                         
   5  -1   2         19.65         24.83         3.23 o                         
   6  -1   2        124.17        117.94         4.63 o                         
   7  -1   2        103.86         95.16         4.07 o                         
   8  -1   2         44.05         40.78         2.66 o                         
   9  -1   2          4.90         11.44         2.77 o                         
  10  -1   2          0.31          4.08         2.17 o                         
  11  -1   2          4.99          9.20         3.25 o                         
 -11   0   2          3.47          8.43         4.51 o                         
 -10   0   2         11.23         11.07         2.90 o                         
  -9   0   2         21.93         22.66         2.38 o                         
  -8   0   2        202.26        201.61         5.81 o                         
  -7   0   2        397.04        387.50         5.84 o                         
  -6   0   2          0.03          1.14         0.50 o                         
  -5   0   2          2.48          1.81         0.51 o                         
  -4   0   2         62.15         61.54         1.51 o                         
  -3   0   2          0.00          0.47         0.22 o                         
  -2   0   2        627.32        644.92         3.93 o                         
  -1   0   2       4813.47       4554.48        28.18 o                         
   0   0   2       5264.62       4805.91        12.83 o                         
   1   0   2        142.48        146.96         1.90 o                         
   2   0   2       2655.22       2603.37        18.98 o                         
   3   0   2         51.05         42.60         1.19 o                         
   5   0   2         65.10         61.85         2.92 o                         
   6   0   2          8.48          8.89         1.12 o                         
   7   0   2         38.93         34.00         4.01 o                         
   8   0   2          0.75          0.22         0.71 o                         
   9   0   2          1.14          3.83         2.21 o                         
  10   0   2         58.10         69.32         5.22 o                         
  11   0   2         42.12         49.49         5.95 o                         
 -11   1   2          0.53          2.77         3.23 o                         
 -10   1   2         14.93         14.78         2.87 o                         
  -9   1   2        243.31        240.41         5.68 o                         
  -8   1   2         85.94         81.21         3.30 o                         
  -7   1   2        719.82        749.55         8.22 o                         
  -6   1   2        440.67        450.43         7.44 o                         
  -5   1   2         28.12         21.06         1.69 o                         
  -4   1   2         41.77         41.47         1.83 o                         
  -3   1   2        123.15        101.57         2.56 o                         
  -2   1   2       3871.38       3744.15        66.22 o                         
  -1   1   2       7866.75       7291.26        40.37 o                         
   0   1   2        216.60        174.42         1.46 o                         
   1   1   2       1110.68        962.56         6.69 o                         
   2   1   2       2032.38       2046.61        22.67 o                         
   3   1   2       3547.93       3639.74        43.82 o                         
   4   1   2       1328.41       1425.99        19.65 o                         
   5   1   2          2.52          5.61         0.94 o                         
   6   1   2          9.25         13.93         1.20 o                         
   7   1   2         55.92         48.96         2.31 o                         
   8   1   2         11.82         10.74         1.30 o                         
   9   1   2          0.00          3.06         1.76 o                         
  10   1   2          0.01          2.54         1.58 o                         
  11   1   2          7.58          9.61         2.69 o                         
 -11   2   2          6.45          6.40         3.77 o                         
 -10   2   2         15.33         14.41         3.10 o                         
  -9   2   2         32.69         31.65         2.68 o                         
  -8   2   2          0.13          2.77         1.60 o                         
  -7   2   2          1.25          2.07         1.10 o                         
  -6   2   2        102.16        102.50         4.36 o                         
  -5   2   2        444.72        478.46        22.21 o                         
  -4   2   2          3.69          3.73         0.88 o                         
  -3   2   2        333.16        346.24         5.72 o                         
  -2   2   2       1499.41       1658.10        12.53 o                         
  -1   2   2        423.91        422.03         5.77 o                         
   0   2   2       1463.53       1403.30         7.24 o                         
   1   2   2          4.15          5.50         0.40 o                         
   2   2   2       3417.44       3234.83        21.37 o                         
   3   2   2        310.63        310.17         6.05 o                         
   4   2   2       1471.33       1499.97        11.37 o                         
   5   2   2         55.64         56.44         1.51 o                         
   6   2   2         16.65         16.53         1.19 o                         
   7   2   2         37.61         31.66         1.62 o                         
   8   2   2          2.62          2.48         1.05 o                         
   9   2   2          1.42          3.83         1.86 o                         
  10   2   2          0.27          1.44         1.68 o                         
  11   2   2         14.59         18.00         4.45 o                         
  12   2   2          0.00          1.64         3.40 o                         
 -10   3   2          2.74          4.49         1.89 o                         
  -9   3   2         18.54         16.76         3.09 o                         
  -8   3   2         14.57         13.57         3.13 o                         
  -7   3   2        126.89        134.85         3.96 o                         
  -6   3   2         29.01         26.05         2.65 o                         
  -5   3   2         26.18         26.32         2.93 o                         
  -4   3   2        147.18        161.94         5.57 o                         
  -3   3   2        600.37        726.66         9.63 o                         
  -2   3   2         45.16         51.19         5.48 o                         
  -1   3   2         59.44         54.62         1.74 o                         
   0   3   2         36.92         39.48         1.22 o                         
   1   3   2        135.36        138.21         4.85 o                         
   2   3   2         91.17        104.74         2.50 o                         
   3   3   2        285.28        280.92         4.56 o                         
   4   3   2         40.51         37.32         1.38 o                         
   5   3   2         25.96         20.88         1.85 o                         
   6   3   2         18.20         14.23         2.10 o                         
   7   3   2         21.45         23.47         2.95 o                         
   8   3   2         16.49         16.87         3.38 o                         
   9   3   2         46.48         51.13         7.81 o                         
  10   3   2          0.26          1.42         1.80 o                         
  11   3   2          1.01          2.33         1.65 o                         
  12   3   2         18.29         21.63         4.63 o                         
 -10   4   2         23.67         19.75         3.13 o                         
  -9   4   2         23.81         19.48         2.33 o                         
  -8   4   2         42.88         44.55         3.11 o                         
  -7   4   2         15.67         14.80         2.17 o                         
  -6   4   2          0.68          2.76         1.70 o                         
  -5   4   2         53.41         48.10         3.46 o                         
  -4   4   2        106.20        117.77         4.45 o                         
  -2   4   2         95.74         91.26         4.03 o                         
  -1   4   2        596.41        580.59        13.87 o                         
   0   4   2       1565.26       1687.64        15.26 o                         
   1   4   2       1189.03       1296.68        10.55 o                         
   2   4   2        659.24        722.33         8.39 o                         
   3   4   2          6.07          5.37         1.64 o                         
   4   4   2         20.39         18.07         1.79 o                         
   5   4   2         40.66         35.62         1.41 o                         
   6   4   2         56.73         62.92         1.66 o                         
   7   4   2         43.26         48.24         3.94 o                         
   8   4   2        207.72        192.38         7.24 o                         
   9   4   2         40.80         38.40         5.06 o                         
  10   4   2          0.93          2.32         2.00 o                         
  11   4   2         14.31         11.61         4.03 o                         
 -10   5   2          0.03          0.32         1.35 o                         
  -9   5   2          2.98          3.98         1.51 o                         
  -8   5   2          2.11          2.58         1.18 o                         
  -7   5   2         27.33         33.69         3.29 o                         
  -6   5   2         11.77         11.43         2.33 o                         
  -5   5   2         60.34         72.20         5.43 o                         
  -4   5   2          5.54          8.04         2.15 o                         
  -2   5   2          0.00          1.06         0.86 o                         
  -1   5   2        510.32        512.77        16.90 o                         
   0   5   2        109.15        113.85         5.93 o                         
   1   5   2        461.41        489.70         9.12 o                         
   2   5   2        424.13        474.02        12.69 o                         
   3   5   2       1199.33       1242.50        19.71 o                         
   4   5   2        342.53        355.67        11.42 o                         
   5   5   2        330.00        345.92         7.36 o                         
   6   5   2          0.10          1.12         1.23 o                         
   7   5   2         82.20         78.10         2.47 o                         
   8   5   2         16.80         15.62         3.05 o                         
   9   5   2         37.79         41.30         4.73 o                         
  10   5   2         39.61         30.91         4.50 o                         
  11   5   2          3.54          7.54         2.86 o                         
  12   5   2          0.03          1.95         2.78 o                         
  -9   6   2          0.62          2.69         1.48 o                         
  -8   6   2          1.99          1.87         1.32 o                         
  -7   6   2          1.15          2.74         1.39 o                         
  -6   6   2         48.39         50.46         3.53 o                         
  -5   6   2        150.55        160.92         6.88 o                         
  -4   6   2        219.44        237.43         7.52 o                         
  -2   6   2         60.85         57.04         2.81 o                         
  -1   6   2          0.63          0.73         0.57 o                         
   0   6   2        119.62        114.84         3.91 o                         
   1   6   2        301.16        295.66         9.00 o                         
   2   6   2         59.45         64.54         2.03 o                         
   3   6   2         15.31         13.71         1.48 o                         
   4   6   2         34.95         29.18         1.84 o                         
   5   6   2         16.95         18.54         2.13 o                         
   6   6   2        226.28        220.90         5.56 o                         
   7   6   2        128.63        132.68         7.60 o                         
   8   6   2          7.27          6.29         2.24 o                         
   9   6   2         12.76         10.67         3.52 o                         
  10   6   2         13.68          8.22         3.59 o                         
  11   6   2          7.75         11.22         4.77 o                         
  12   6   2          4.81          5.90         4.70 o                         
  -8   7   2          5.61          7.35         2.63 o                         
  -7   7   2         27.15         26.05         3.00 o                         
  -6   7   2          3.85          6.43         1.96 o                         
  -5   7   2          7.79          8.17         2.17 o                         
  -4   7   2         15.91         15.58         2.81 o                         
  -3   7   2          1.55          1.26         1.79 o                         
  -2   7   2          0.63          2.14         1.72 o                         
  -1   7   2        117.46        113.43         4.90 o                         
   0   7   2          1.22          1.73         0.87 o                         
   1   7   2         44.82         36.69         2.89 o                         
   2   7   2         29.77         29.41         4.25 o                         
   3   7   2        384.23        413.88         8.85 o                         
   4   7   2          3.87          4.22         0.99 o                         
   5   7   2         51.73         48.86         2.80 o                         
   6   7   2        135.10        143.98         7.35 o                         
   7   7   2          3.50          2.74         3.14 o                         
   8   7   2          2.07          3.42         2.85 o                         
   9   7   2         26.05         21.31         4.48 o                         
  10   7   2          5.77          8.28         3.61 o                         
  11   7   2          8.42         11.50         4.08 o                         
  -8   8   2          0.70          3.29         2.17 o                         
  -7   8   2          0.23          0.93         1.25 o                         
  -6   8   2          5.07          4.23         1.90 o                         
  -5   8   2          5.53         10.50         3.60 o                         
  -4   8   2         14.01         14.47         4.33 o                         
  -3   8   2         24.24         24.37         3.88 o                         
  -2   8   2        131.12        137.65         6.06 o                         
  -1   8   2         74.89         82.78         4.09 o                         
   0   8   2          6.76          8.76         1.34 o                         
   1   8   2         79.94         75.27         2.36 o                         
   2   8   2         15.12         14.89         3.66 o                         
   3   8   2         59.06         42.85         3.66 o                         
   4   8   2         22.42         24.26         2.58 o                         
   5   8   2         12.55          8.38         1.39 o                         
   6   8   2        241.74        244.87         7.89 o                         
   7   8   2          0.09          2.04         1.29 o                         
   8   8   2         22.12         30.23         4.68 o                         
   9   8   2          0.01          3.27         2.45 o                         
  10   8   2          0.61          0.83         2.22 o                         
  11   8   2         14.06         14.87         5.47 o                         
  -7   9   2          1.26          2.34         1.47 o                         
  -6   9   2          0.03          3.79         3.20 o                         
  -5   9   2          2.08          2.94         1.92 o                         
  -4   9   2         27.23         22.58         3.98 o                         
  -3   9   2          1.29          0.12         2.53 o                         
  -2   9   2        146.96        147.84        14.14 o                         
  -1   9   2         10.67         14.91         4.67 o                         
   0   9   2        109.08         99.81         4.53 o                         
   1   9   2         34.75         24.67         5.66 o                         
   2   9   2         15.55         17.24         3.48 o                         
   3   9   2         95.97         95.67         7.92 o                         
   4   9   2          1.17          0.85         1.30 o                         
   5   9   2          0.72          3.56         1.35 o                         
   6   9   2         14.03         12.96         3.08 o                         
   7   9   2         50.05         48.63         5.16 o                         
   8   9   2          0.44          1.31         1.30 o                         
   9   9   2         17.10         14.99         3.11 o                         
  10   9   2         22.58         35.55         5.93 o                         
  11   9   2          3.46          8.03         4.61 o                         
  -5  10   2          0.02          1.56         1.48 o                         
  -4  10   2          4.12          6.40         2.85 o                         
  -3  10   2          7.64         11.96         3.62 o                         
  -2  10   2         20.53         14.04         5.60 o                         
  -1  10   2         59.16         59.00         5.67 o                         
   0  10   2        128.06        124.37         6.50 o                         
   1  10   2         27.82         24.99         3.88 o                         
   2  10   2         46.99         51.98         8.56 o                         
   3  10   2          1.30          3.50         2.36 o                         
   4  10   2         10.28         11.49         3.96 o                         
   5  10   2          1.10          1.28         1.74 o                         
   6  10   2          2.88          4.32         3.25 o                         
   7  10   2          0.40          2.35         1.64 o                         
   8  10   2         62.06         68.65         5.05 o                         
   9  10   2          0.27          1.47         2.31 o                         
  10  10   2          6.80          7.27         2.97 o                         
  -3  11   2          1.06          2.44         1.98 o                         
  -2  11   2          2.93          5.51         2.54 o                         
  -1  11   2          0.20          0.70         1.57 o                         
   0  11   2          0.30          0.69         1.62 o                         
   1  11   2         30.00         34.51         4.26 o                         
   2  11   2          1.91          4.07         2.00 o                         
   3  11   2          7.81          7.01         2.36 o                         
   4  11   2          0.01          3.08         1.45 o                         
   5  11   2          0.20          1.21         1.50 o                         
   6  11   2          3.71          4.97         2.48 o                         
   7  11   2         42.19         44.02         6.22 o                         
   8  11   2         22.71         28.80         4.70 o                         
   9  11   2          0.03          1.14         3.17 o                         
  -2  12   2          0.33          7.54         3.98 o                         
  -1  12   2          4.48          4.08         2.42 o                         
   0  12   2         15.49         22.97         5.22 o                         
   1  12   2          9.99         10.66         4.91 o                         
   2  12   2         11.08         19.69         4.71 o                         
   3  12   2          0.18          0.47         1.90 o                         
   4  12   2          4.40          3.53         3.54 o                         
   5  12   2         11.03         11.62         2.65 o                         
   6  12   2          0.40         -0.31         2.85 o                         
   7  12   2          0.00          2.30         2.41 o                         
   2  13   2          3.30          1.68         2.33 o                         
   3  13   2          1.61          5.89         3.27 o                         
   4  13   2          9.74          8.77         4.12 o                         
   5  13   2          3.26          6.09         3.18 o                         
  -5 -12   3          1.51          1.50         2.14 o                         
  -4 -12   3          4.50          4.52         3.85 o                         
  -3 -12   3          0.48          2.83         1.83 o                         
  -2 -12   3          2.63          3.37         1.91 o                         
  -1 -12   3          3.33          3.38         3.15 o                         
  -7 -11   3          0.06          2.61         3.64 o                         
  -6 -11   3          0.15          1.43         3.23 o                         
  -5 -11   3         11.83         15.34         5.00 o                         
  -4 -11   3         18.34         15.90         7.09 o                         
  -3 -11   3          1.71          2.86         1.97 o                         
  -2 -11   3          3.78          4.68         2.41 o                         
  -1 -11   3          6.88          7.17         2.64 o                         
   0 -11   3          0.29          2.13         1.61 o                         
   1 -11   3         12.85          7.49         2.95 o                         
   2 -11   3          3.89          3.49         2.81 o                         
  -8 -10   3          5.42          3.08         5.13 o                         
  -7 -10   3          0.15          2.89         2.64 o                         
  -6 -10   3          0.04          2.71         1.90 o                         
  -5 -10   3         30.86         28.75         6.69 o                         
  -4 -10   3         13.21         17.30         2.60 o                         
  -3 -10   3         20.27         22.42         2.69 o                         
  -2 -10   3          3.94          5.76         2.34 o                         
  -1 -10   3         12.66         15.61         3.85 o                         
   0 -10   3          0.04          1.63         0.96 o                         
   1 -10   3         16.26         17.19         4.04 o                         
   2 -10   3          0.01          3.20         2.70 o                         
   3 -10   3         18.70         14.23         4.12 o                         
  -9  -9   3          5.08          4.68         2.53 o                         
  -8  -9   3          1.83          5.43         2.22 o                         
  -7  -9   3          1.08          3.49         2.57 o                         
  -6  -9   3          1.98          2.66         1.53 o                         
  -5  -9   3         30.97         33.91         3.94 o                         
  -4  -9   3         24.29         28.28         3.63 o                         
  -3  -9   3         11.46          9.44         3.87 o                         
  -2  -9   3          0.06         -0.25         2.24 o                         
  -1  -9   3         17.26         18.34         3.10 o                         
   0  -9   3         12.12         15.73         3.89 o                         
   1  -9   3          8.30         10.41         3.13 o                         
   2  -9   3          0.07          0.50         1.72 o                         
   3  -9   3          0.05          4.08         3.36 o                         
   4  -9   3          5.82          7.32         4.02 o                         
   5  -9   3          2.48          3.20         2.46 o                         
 -10  -8   3          0.17          1.76         2.38 o                         
  -9  -8   3         11.27          4.45         5.28 o                         
  -8  -8   3          3.11          1.63         1.63 o                         
  -7  -8   3         27.25         26.66         2.41 o                         
  -6  -8   3         12.79         11.15         2.26 o                         
  -5  -8   3         45.68         49.82         4.59 o                         
  -4  -8   3          9.04          9.35         1.92 o                         
  -3  -8   3          8.13          8.41         2.60 o                         
  -2  -8   3         30.27         34.08         4.44 o                         
  -1  -8   3        103.02        103.24         4.46 o                         
   0  -8   3        153.65        165.56        18.02 o                         
   1  -8   3          8.37          8.60         1.30 o                         
   2  -8   3         12.88         16.25         2.28 o                         
   3  -8   3          3.27          2.02         3.73 o                         
   4  -8   3         17.12         10.32         7.53 o                         
   5  -8   3         23.54         17.10         3.81 o                         
 -11  -7   3          0.14          7.82         2.80 o                         
 -10  -7   3          1.34          2.10         1.60 o                         
  -9  -7   3          0.01          1.61         1.30 o                         
  -8  -7   3          2.64          4.64         2.02 o                         
  -7  -7   3         26.79         26.60         3.16 o                         
  -6  -7   3         33.88         28.56         2.53 o                         
  -5  -7   3        271.65        274.61         6.93 o                         
  -4  -7   3        340.59        349.37         5.89 o                         
  -3  -7   3        320.64        326.02         5.78 o                         
  -2  -7   3        225.11        227.02         8.76 o                         
  -1  -7   3        153.55        141.37         3.02 o                         
   0  -7   3         17.53         17.89         2.45 o                         
   1  -7   3          8.47          9.64         1.14 o                         
   2  -7   3          0.29          1.50         0.72 o                         
   3  -7   3         15.31         12.27         3.74 o                         
   4  -7   3        267.41        297.74        11.47 o                         
   5  -7   3          1.20          1.85         1.18 o                         
   6  -7   3          5.11          7.31         2.12 o                         
   7  -7   3          1.16          0.54         1.33 o                         
 -11  -6   3          3.82          7.93         5.46 o                         
 -10  -6   3          0.76          1.37         1.65 o                         
  -9  -6   3         61.23         62.38         6.58 o                         
  -8  -6   3         19.17         25.91         8.37 o                         
  -7  -6   3         40.48         35.44         3.22 o                         
  -6  -6   3         37.43         39.08         4.00 o                         
  -5  -6   3          0.11          1.68         0.86 o                         
  -4  -6   3        229.24        223.33         5.30 o                         
  -3  -6   3        207.70        201.28         3.78 o                         
  -2  -6   3          3.09          3.88         0.97 o                         
  -1  -6   3          6.74          6.88         1.04 o                         
   0  -6   3          5.90          6.39         0.97 o                         
   1  -6   3         30.72         35.64         1.57 o                         
   2  -6   3          8.17          7.87         1.25 o                         
   3  -6   3         27.77         29.26         2.55 o                         
   4  -6   3          0.01          0.89         1.29 o                         
   5  -6   3         74.91         74.85         4.36 o                         
   6  -6   3         67.72         57.57         4.63 o                         
   7  -6   3          0.37          0.94         1.33 o                         
   8  -6   3          0.52          3.11         1.67 o                         
 -12  -5   3          6.39         12.76         4.84 o                         
 -11  -5   3          0.02          3.73         3.35 o                         
 -10  -5   3          6.30          9.87         3.61 o                         
  -9  -5   3         10.14         12.54         3.84 o                         
  -8  -5   3         72.49         66.59         6.08 o                         
  -7  -5   3        256.15        267.39         9.09 o                         
  -6  -5   3          6.12          5.81         1.02 o                         
  -5  -5   3        267.02        262.40         6.37 o                         
  -4  -5   3        380.97        401.24         5.37 o                         
  -3  -5   3          2.87          3.12         0.53 o                         
  -2  -5   3        222.45        233.54         3.23 o                         
  -1  -5   3         83.19         76.93         2.14 o                         
   0  -5   3          1.74          2.31         0.61 o                         
   1  -5   3          1.49          3.46         0.77 o                         
   2  -5   3         16.07         17.79         1.38 o                         
   3  -5   3          8.13         11.79         1.40 o                         
   4  -5   3         26.10         21.69         2.10 o                         
   5  -5   3          0.50          3.07         1.59 o                         
   6  -5   3         89.83         78.44         5.67 o                         
   7  -5   3         20.90         18.08         3.19 o                         
   8  -5   3          2.89          3.55         1.62 o                         
   9  -5   3         14.09         14.24         2.84 o                         
 -12  -4   3         14.86         18.08         5.18 o                         
 -11  -4   3          1.57          4.02         3.00 o                         
  -9  -4   3          2.28          2.10         1.92 o                         
  -8  -4   3         43.27         48.54         5.03 o                         
  -7  -4   3         43.41         43.94         4.59 o                         
  -6  -4   3          8.23          8.40         1.61 o                         
  -5  -4   3         14.12         16.83         1.82 o                         
  -4  -4   3         20.48         22.53         1.20 o                         
  -3  -4   3        310.05        314.65         5.59 o                         
  -2  -4   3        840.99        852.42         7.97 o                         
  -1  -4   3       1778.11       1901.45        13.34 o                         
   0  -4   3         79.16         78.58         2.09 o                         
   1  -4   3         24.11         25.26         1.10 o                         
   2  -4   3         10.26         12.08         0.96 o                         
   3  -4   3          6.25          5.90         1.06 o                         
   4  -4   3         12.28         11.90         1.46 o                         
   5  -4   3         55.47         59.79         6.60 o                         
   6  -4   3          4.49          6.71         2.54 o                         
   7  -4   3          1.13          1.59         1.77 o                         
   8  -4   3          1.07          2.10         1.95 o                         
   9  -4   3          0.12          2.81         2.95 o                         
  10  -4   3         10.03         14.72         3.65 o                         
 -12  -3   3          4.20          2.70         3.15 o                         
 -11  -3   3          0.75          1.83         2.18 o                         
 -10  -3   3          0.28         -0.61         1.78 o                         
  -9  -3   3         50.69         40.97         4.12 o                         
  -8  -3   3        155.90        157.08         5.71 o                         
  -7  -3   3         13.17         14.99         1.23 o                         
  -6  -3   3         19.44         20.18         1.25 o                         
  -5  -3   3         13.98         16.88         1.09 o                         
  -4  -3   3         96.51         96.03         3.42 o                         
  -3  -3   3         24.95         24.69         0.85 o                         
  -2  -3   3          0.63          1.13         0.72 o                         
  -1  -3   3          6.52          6.85         0.67 o                         
   0  -3   3       1222.83       1375.28        14.66 o                         
   1  -3   3        147.73        191.74         2.35 o                         
   2  -3   3          3.20          3.87         4.45 o                         
   3  -3   3         15.10         17.49         1.31 o                         
   4  -3   3         57.31         59.10         2.39 o                         
   5  -3   3         71.16         67.25         2.99 o                         
   6  -3   3         23.49         26.64         3.50 o                         
   7  -3   3         29.15         25.96         2.76 o                         
   8  -3   3         19.61         14.86         2.77 o                         
   9  -3   3          8.71         11.48         2.52 o                         
  10  -3   3          0.20          2.06         2.44 o                         
 -12  -2   3          0.53          6.08         3.44 o                         
 -11  -2   3          0.62          4.94         3.31 o                         
 -10  -2   3         11.73         13.94         3.11 o                         
  -9  -2   3        109.01        104.36         8.90 o                         
  -8  -2   3         67.91         69.75         2.90 o                         
  -7  -2   3        116.72        112.20         2.59 o                         
  -6  -2   3         78.50         77.94         1.76 o                         
  -5  -2   3        185.48        184.39         3.51 o                         
  -4  -2   3          6.83          7.16         0.64 o                         
  -3  -2   3         44.86         53.69         2.09 o                         
  -2  -2   3         56.30         55.14         1.70 o                         
  -1  -2   3       1429.49       1438.93        10.26 o                         
   0  -2   3        446.45        493.79         3.66 o                         
   1  -2   3        740.64        711.13         8.79 o                         
   2  -2   3        353.08        368.71         5.38 o                         
   3  -2   3        529.37        570.64        11.53 o                         
   4  -2   3         62.19         54.86         2.42 o                         
   5  -2   3         34.59         31.81         2.19 o                         
   6  -2   3        306.45        302.19         9.27 o                         
   7  -2   3          3.79          3.03         1.73 o                         
   8  -2   3          3.10          5.05         2.23 o                         
   9  -2   3         19.94         20.21         2.91 o                         
  10  -2   3          1.94         10.26         4.57 o                         
  11  -2   3          0.04          0.78         1.85 o                         
 -11  -1   3          1.25          2.12         2.71 o                         
 -10  -1   3          0.84          1.53         1.99 o                         
  -9  -1   3          4.87          7.29         3.28 o                         
  -8  -1   3         29.32         31.40         2.81 o                         
  -7  -1   3        216.72        214.66         2.94 o                         
  -6  -1   3        154.91        164.16         2.35 o                         
  -5  -1   3        317.54        310.60         5.53 o                         
  -4  -1   3        500.09        513.08         4.32 o                         
  -3  -1   3        543.82        553.85        16.81 o                         
  -2  -1   3        375.35        368.37         8.91 o                         
  -1  -1   3        223.92        251.77         3.67 o                         
   0  -1   3       1242.15       1211.46         4.56 o                         
   1  -1   3          0.05          0.31         0.22 o                         
   2  -1   3        301.01        307.41         5.17 o                         
   3  -1   3          2.95          3.89         0.57 o                         
   4  -1   3        112.12        115.89        11.71 o                         
   5  -1   3         43.10         37.26         2.37 o                         
   6  -1   3         28.14         26.78         2.42 o                         
   7  -1   3        485.78        483.20         9.56 o                         
   8  -1   3         13.37         13.13         1.68 o                         
   9  -1   3         24.97         25.30         3.10 o                         
  10  -1   3         11.99         14.42         3.36 o                         
  11  -1   3          5.58          4.90         2.41 o                         
 -11   0   3         26.46         29.23         4.99 o                         
 -10   0   3          0.02          2.40         1.84 o                         
  -9   0   3         46.92         39.48         3.64 o                         
  -8   0   3         40.37         43.23         2.77 o                         
  -7   0   3         12.03         10.16         1.10 o                         
  -6   0   3        492.44        500.68         4.19 o                         
  -5   0   3          5.67          5.95         0.87 o                         
  -4   0   3          0.85          1.59         0.34 o                         
  -3   0   3        888.86        915.23         8.91 o                         
  -2   0   3        457.70        493.94         5.56 o                         
  -1   0   3       2584.35       2596.97        16.65 o                         
   0   0   3         53.74         55.33         0.75 o                         
   1   0   3        897.77        838.18         6.79 o                         
   2   0   3        175.37        163.56         4.06 o                         
   3   0   3        632.71        650.72        11.36 o                         
   4   0   3          1.49          2.39         0.81 o                         
   5   0   3        149.55        135.03         6.04 o                         
   6   0   3         28.90         24.66         2.58 o                         
   7   0   3         78.18         80.22         2.89 o                         
   8   0   3          2.38          2.47         1.75 o                         
   9   0   3          3.48          6.16         2.32 o                         
  10   0   3         12.95         14.55         3.29 o                         
  11   0   3          2.72          2.93         2.38 o                         
 -11   1   3          0.02          2.83         3.43 o                         
 -10   1   3          8.60         11.60         3.11 o                         
  -9   1   3          2.78          4.75         1.46 o                         
  -8   1   3         90.04         88.88         3.34 o                         
  -7   1   3         99.42         94.22         3.62 o                         
  -6   1   3          1.94          2.46         0.62 o                         
  -5   1   3          1.66          0.84         0.48 o                         
  -4   1   3         95.47         96.28         4.57 o                         
  -3   1   3        161.76        158.70         5.72 o                         
  -2   1   3         16.11         12.80         0.69 o                         
  -1   1   3      12534.87      11689.12       291.49 o                         
   0   1   3        858.42        788.56         3.57 o                         
   1   1   3         94.96         98.71         1.53 o                         
   2   1   3        428.85        405.25         2.84 o                         
   3   1   3        624.65        615.01         9.98 o                         
   4   1   3        554.37        513.01        12.83 o                         
   5   1   3        341.15        327.00        13.23 o                         
   6   1   3        366.23        354.52         5.07 o                         
   7   1   3         67.06         60.58         2.26 o                         
   8   1   3          0.14          1.74         0.93 o                         
   9   1   3          0.06          1.46         1.45 o                         
  10   1   3         22.31         22.87         3.52 o                         
  11   1   3          4.93          6.08         2.75 o                         
  12   1   3          0.03         -0.84         1.91 o                         
 -11   2   3          2.44          4.53         3.27 o                         
 -10   2   3          2.08          8.49         2.57 o                         
  -9   2   3         33.60         34.39         3.06 o                         
  -8   2   3         52.41         52.14         2.89 o                         
  -7   2   3        297.77        294.67         5.20 o                         
  -6   2   3        240.31        243.74         6.76 o                         
  -5   2   3         12.34         11.65         1.46 o                         
  -4   2   3          3.36          5.50         1.11 o                         
  -3   2   3       2326.00       2471.98        56.70 o                         
  -2   2   3       2462.00       2415.02        26.41 o                         
  -1   2   3        363.20        371.44         7.01 o                         
   0   2   3          1.45          1.45         0.26 o                         
   1   2   3          9.11         10.31         0.55 o                         
   2   2   3        344.11        340.88        19.26 o                         
   3   2   3         20.66         14.37         0.92 o                         
   5   2   3         89.29         70.14         4.31 o                         
   6   2   3        382.84        371.95         7.52 o                         
   7   2   3          0.03          0.81         0.70 o                         
   8   2   3         36.58         31.71         3.06 o                         
   9   2   3          4.62          8.04         3.19 o                         
  10   2   3          3.75          5.50         2.96 o                         
  11   2   3          2.48          3.11         2.04 o                         
 -10   3   3         14.94         15.86         2.79 o                         
  -9   3   3         98.99         89.41         4.05 o                         
  -8   3   3         31.83         28.64         2.40 o                         
  -7   3   3         61.03         60.76         2.62 o                         
  -6   3   3          0.00          0.38         0.88 o                         
  -5   3   3          0.20          2.21         1.05 o                         
  -4   3   3          1.35          1.42         0.93 o                         
  -3   3   3        798.24        904.78        10.84 o                         
  -2   3   3         22.21         27.96         1.74 o                         
  -1   3   3        831.44        811.48         6.73 o                         
   1   3   3        816.36        775.35         9.62 o                         
   2   3   3        926.37        900.92        11.25 o                         
   3   3   3        705.16        680.57        19.37 o                         
   4   3   3         92.72         83.18         3.57 o                         
   5   3   3         85.79         92.40         4.78 o                         
   6   3   3         30.51         35.27         3.21 o                         
   7   3   3         38.94         40.32         3.86 o                         
   8   3   3         60.87         55.81         5.48 o                         
   9   3   3        149.62        134.96         7.73 o                         
  10   3   3         18.86         14.27         4.64 o                         
  11   3   3         12.79         14.06         7.11 o                         
 -10   4   3          2.53          6.53         4.01 o                         
  -9   4   3          0.03          2.47         1.53 o                         
  -8   4   3         13.14         12.99         2.77 o                         
  -7   4   3          0.05          1.33         0.78 o                         
  -6   4   3         75.29         71.06         2.82 o                         
  -5   4   3         25.47         29.12         3.44 o                         
  -4   4   3         60.55         74.09         3.56 o                         
  -3   4   3        114.07        126.69         6.23 o                         
  -1   4   3         48.52         44.72         3.28 o                         
   0   4   3        117.60        116.17         2.75 o                         
   1   4   3        260.06        240.21         3.34 o                         
   2   4   3         76.89         80.17         3.24 o                         
   3   4   3         47.85         48.82         3.19 o                         
   4   4   3        134.78        130.66         3.09 o                         
   5   4   3          2.91          6.09         1.76 o                         
   6   4   3        194.67        204.06         7.62 o                         
   7   4   3         65.78         61.01         4.35 o                         
   8   4   3         13.87         20.60         3.67 o                         
   9   4   3          3.18          6.99         2.68 o                         
  10   4   3          3.80          4.93         2.35 o                         
  11   4   3          0.01          2.16         1.19 o                         
  12   4   3          0.07          2.39         3.53 o                         
 -10   5   3          1.40          4.41         2.26 o                         
  -9   5   3         17.46         21.91         3.24 o                         
  -8   5   3          1.94          3.56         1.86 o                         
  -7   5   3         37.19         41.57         3.34 o                         
  -6   5   3         12.12         12.14         1.60 o                         
  -5   5   3         78.43         71.79         5.15 o                         
  -4   5   3         25.08         25.62         2.74 o                         
  -3   5   3         10.01          7.96         2.38 o                         
   0   5   3        511.79        500.83         6.18 o                         
   1   5   3         27.75         29.97         5.14 o                         
   2   5   3       2147.11       2349.98        23.65 o                         
   3   5   3          0.82          3.56         2.37 o                         
   5   5   3        466.22        473.56         6.79 o                         
   6   5   3         32.96         36.42         2.80 o                         
   7   5   3        175.06        176.62        10.32 o                         
   8   5   3          0.01          0.09         2.10 o                         
   9   5   3          4.06          2.61         2.54 o                         
  10   5   3         12.67         12.08         8.84 o                         
  11   5   3          0.02         -0.47         1.80 o                         
  -9   6   3         12.63         16.39         2.57 o                         
  -8   6   3          0.09          2.93         1.44 o                         
  -7   6   3         16.81         13.80         2.52 o                         
  -6   6   3         35.44         31.56         2.81 o                         
  -5   6   3         75.89        108.80         5.86 o                         
  -4   6   3          5.86          5.50         2.00 o                         
  -3   6   3         16.23         15.18         2.42 o                         
  -2   6   3         11.98         13.92         4.74 o                         
  -1   6   3         10.95          9.91         1.90 o                         
   0   6   3         30.98         26.68         1.57 o                         
   1   6   3        570.72        669.53        26.45 o                         
   2   6   3        729.09        805.16        15.43 o                         
   3   6   3        267.22        277.27         4.81 o                         
   4   6   3         95.69         96.43         4.13 o                         
   5   6   3        101.11         96.58         6.77 o                         
   6   6   3        525.99        526.60         9.10 o                         
   7   6   3          0.83          4.06         2.33 o                         
   8   6   3          0.18          2.67         3.65 o                         
   9   6   3          5.61          7.20         3.47 o                         
  10   6   3          0.45          1.88         2.51 o                         
  11   6   3          2.18          2.21         2.99 o                         
  -8   7   3          0.04          1.16         1.15 o                         
  -7   7   3         17.01         13.60         3.17 o                         
  -6   7   3          2.56          3.81         1.24 o                         
  -5   7   3         14.22         18.69         3.15 o                         
  -4   7   3         27.75         27.45         3.34 o                         
  -3   7   3          5.16          2.69         2.92 o                         
  -2   7   3        458.74        465.95        10.55 o                         
  -1   7   3        263.29        235.54         7.60 o                         
   0   7   3          5.55          2.95         1.08 o                         
   2   7   3        231.96        248.98         9.40 o                         
   3   7   3          0.42          1.35         1.14 o                         
   4   7   3         21.11         19.12         1.45 o                         
   5   7   3         56.41         51.79         2.40 o                         
   6   7   3         25.62         32.80         5.71 o                         
   7   7   3         75.80         71.22         6.18 o                         
   8   7   3          0.22          1.40         2.07 o                         
   9   7   3          0.85          2.02         2.27 o                         
  10   7   3         15.58         19.76         5.14 o                         
  11   7   3          6.27          9.60         4.22 o                         
  -8   8   3          0.26          2.68         1.41 o                         
  -7   8   3          0.04          1.87         1.32 o                         
  -6   8   3          9.20         10.45         2.60 o                         
  -5   8   3         40.75         36.66         4.37 o                         
  -4   8   3         29.70         28.54         3.84 o                         
  -2   8   3         64.72         60.61         5.11 o                         
  -1   8   3         69.05         55.14         5.15 o                         
   0   8   3         26.27         21.82         1.85 o                         
   1   8   3         12.67         14.58         1.12 o                         
   2   8   3          0.05          1.22         1.59 o                         
   3   8   3         14.39         19.54         6.09 o                         
   4   8   3          3.78          1.76         0.77 o                         
   5   8   3         41.82         37.86         2.10 o                         
   6   8   3        170.65        168.41         4.26 o                         
   7   8   3          4.96          6.26         2.64 o                         
   8   8   3          1.97          4.86         3.37 o                         
   9   8   3          0.80          2.65         2.20 o                         
  10   8   3         13.98         20.31         5.08 o                         
  11   8   3          0.37          4.13         4.70 o                         
  -7   9   3          0.19          0.93         1.39 o                         
  -6   9   3          1.51          2.19         1.34 o                         
  -5   9   3          3.95          1.51         2.54 o                         
  -4   9   3         14.25         13.50         6.23 o                         
  -2   9   3        114.06        125.32         7.50 o                         
  -1   9   3         27.63         21.36         3.17 o                         
   0   9   3         40.31         37.05         3.99 o                         
   1   9   3         30.21         26.54         3.29 o                         
   2   9   3         18.57         10.01         3.02 o                         
   3   9   3         54.97         60.94         4.55 o                         
   4   9   3         13.40         12.99         4.73 o                         
   5   9   3          6.34         10.29         3.68 o                         
   6   9   3         64.39         58.15         4.56 o                         
   7   9   3        113.35        133.90         6.62 o                         
   8   9   3         33.62         32.97         3.79 o                         
   9   9   3          6.09          9.90         3.66 o                         
  10   9   3          0.60          2.41         2.37 o                         
  11   9   3          0.18          2.78         3.52 o                         
  -5  10   3          0.34          2.15         2.14 o                         
  -4  10   3         32.37         38.81         5.14 o                         
  -2  10   3          8.97          9.81         6.91 o                         
  -1  10   3         38.11         27.77         4.44 o                         
   0  10   3         13.79         11.08         4.83 o                         
   1  10   3          0.37          0.56         1.68 o                         
   2  10   3         15.83         16.33         7.23 o                         
   3  10   3          1.87          5.10         2.44 o                         
   4  10   3          0.95          1.57         2.49 o                         
   5  10   3         11.30          9.82         2.97 o                         
   6  10   3          2.70          8.25         3.88 o                         
   7  10   3         28.40         32.10         4.64 o                         
   8  10   3         16.62         10.94         3.42 o                         
   9  10   3          0.49          1.17         1.83 o                         
  10  10   3          0.26          3.02         2.38 o                         
  -4  11   3          0.01          1.18         1.90 o                         
  -3  11   3          1.26          6.59         2.97 o                         
  -1  11   3          0.58          1.27         1.16 o                         
   0  11   3         98.23        106.28         5.20 o                         
   1  11   3         31.69         37.93         4.44 o                         
   2  11   3          1.73          1.84         1.62 o                         
   3  11   3         20.30         19.20        11.71 o                         
   4  11   3          1.53          2.79         2.30 o                         
   5  11   3          4.41          5.03         1.86 o                         
   6  11   3          0.00          0.81         1.34 o                         
   7  11   3          0.46          3.57         1.75 o                         
   8  11   3         15.80         15.05         3.08 o                         
   9  11   3          3.03          2.16         2.12 o                         
  -2  12   3          0.46          1.19         1.44 o                         
  -1  12   3          0.99          2.14         2.96 o                         
   0  12   3          0.71          2.27         2.09 o                         
   1  12   3         70.49         79.08         6.73 o                         
   2  12   3          3.79          5.15         2.92 o                         
   3  12   3          9.62          7.71         2.67 o                         
   4  12   3         16.68         18.97         3.28 o                         
   5  12   3          5.26          3.49         2.34 o                         
   6  12   3         26.93         29.31        11.01 o                         
   7  12   3        132.55        134.54        14.39 o                         
   8  12   3         32.71         34.63        23.99 o                         
   1  13   3         11.34         10.22         3.90 o                         
   2  13   3         75.59         74.84         6.08 o                         
   3  13   3         17.98         21.88         5.30 o                         
   4  13   3          4.83          3.35         1.94 o                         
   5  13   3          1.93          3.93         1.97 o                         
  -6 -11   4          8.18          9.45         8.59 o                         
  -5 -11   4          1.07          3.69         4.30 o                         
  -4 -11   4          6.20          6.24         3.07 o                         
  -3 -11   4          8.63         12.77         3.20 o                         
  -2 -11   4          1.70          3.67         2.22 o                         
  -1 -11   4          2.61          3.45         2.04 o                         
   0 -11   4          7.95          8.39         3.00 o                         
   1 -11   4          0.32          1.66         2.09 o                         
  -8 -10   4          0.01          1.49         2.17 o                         
  -7 -10   4          2.13          6.60         4.22 o                         
  -6 -10   4          0.70          2.69         2.57 o                         
  -5 -10   4         31.37         22.68         2.54 o                         
  -4 -10   4          2.16          4.54         1.14 o                         
  -3 -10   4          0.31          2.52         1.87 o                         
  -2 -10   4          0.06          0.81         1.23 o                         
  -1 -10   4          0.76          1.74         1.77 o                         
   0 -10   4          0.68          1.17         1.55 o                         
   1 -10   4          1.25          2.47         1.72 o                         
   2 -10   4         11.13         12.06         3.42 o                         
   3 -10   4          5.20         10.13         4.40 o                         
  -9  -9   4         17.35         17.41         4.13 o                         
  -8  -9   4          5.11          6.05         3.63 o                         
  -7  -9   4          0.31          1.14         1.15 o                         
  -6  -9   4         36.63         30.19         2.46 o                         
  -5  -9   4         13.42         19.19         3.01 o                         
  -4  -9   4          0.49          0.98         1.22 o                         
  -3  -9   4          0.82          3.85         1.68 o                         
  -2  -9   4          4.52          5.10         1.70 o                         
  -1  -9   4          3.81          4.84         2.16 o                         
   0  -9   4          1.18          3.08         1.57 o                         
   1  -9   4         20.44         17.84         6.64 o                         
   2  -9   4          1.36          2.88         1.81 o                         
   3  -9   4         33.56         38.81        13.18 o                         
   4  -9   4          3.84          3.42         3.42 o                         
 -10  -8   4          2.08          3.05         2.66 o                         
  -9  -8   4          7.99          8.66         3.69 o                         
  -8  -8   4         10.67         14.39         3.76 o                         
  -7  -8   4          1.00          3.88         2.67 o                         
  -6  -8   4          9.38          8.77         1.75 o                         
  -5  -8   4         34.46         37.48         3.59 o                         
  -4  -8   4          0.90          1.12         0.94 o                         
  -3  -8   4         78.03         77.62         6.25 o                         
  -2  -8   4         38.25         42.57         3.82 o                         
  -1  -8   4        122.71        127.53        10.17 o                         
   0  -8   4         16.83         20.07         3.74 o                         
   1  -8   4          0.05          1.32         1.47 o                         
   2  -8   4          2.84          1.60         1.14 o                         
   3  -8   4          4.67          5.40         4.68 o                         
   4  -8   4          1.94          3.21         2.92 o                         
   5  -8   4         43.13         48.17         8.50 o                         
   6  -8   4          1.59          1.85         2.33 o                         
 -11  -7   4          0.00          1.41         2.47 o                         
 -10  -7   4         32.71         28.57         5.82 o                         
  -9  -7   4         10.38         16.57         5.38 o                         
  -8  -7   4          0.17          1.29         1.59 o                         
  -7  -7   4         18.01         18.72         4.29 o                         
  -6  -7   4          0.65          1.21         0.93 o                         
  -5  -7   4          1.60          2.76         0.79 o                         
  -4  -7   4          2.80          5.52         1.66 o                         
  -3  -7   4          1.69          1.72         1.21 o                         
  -2  -7   4         23.48         26.66         2.50 o                         
  -1  -7   4         46.16         44.74         3.16 o                         
   0  -7   4         22.51         21.76         1.06 o                         
   1  -7   4          1.52          3.03         1.22 o                         
   2  -7   4         61.63         57.88         2.28 o                         
   3  -7   4        126.56        130.97         7.71 o                         
   4  -7   4         80.48         71.36         3.62 o                         
   5  -7   4          1.14          3.86         3.46 o                         
   6  -7   4          1.04          4.01         3.26 o                         
   7  -7   4          9.87         12.44         4.07 o                         
 -11  -6   4         14.72         11.93         3.26 o                         
 -10  -6   4         16.79         20.29         5.39 o                         
  -9  -6   4        120.84        123.46        10.44 o                         
  -8  -6   4         55.92         56.51         3.78 o                         
  -7  -6   4          3.00          2.21         0.88 o                         
  -6  -6   4         40.17         40.31         2.73 o                         
  -5  -6   4         31.96         34.36         2.77 o                         
  -4  -6   4          0.05          0.96         0.53 o                         
  -3  -6   4         10.80         12.71         1.25 o                         
  -2  -6   4       1320.10       1347.70        20.95 o                         
  -1  -6   4        147.29        153.92         4.65 o                         
   0  -6   4         70.06         62.41         1.59 o                         
   1  -6   4         39.92         34.33         3.31 o                         
   2  -6   4        306.63        293.77         5.20 o                         
   3  -6   4        251.26        264.81         5.55 o                         
   4  -6   4          0.02          0.38         0.95 o                         
   5  -6   4         25.93         28.36         2.66 o                         
   6  -6   4          3.56          5.90         1.83 o                         
   7  -6   4          0.06          0.86         1.51 o                         
   8  -6   4          0.26          2.91         1.89 o                         
 -11  -5   4         28.20         28.09         5.63 o                         
 -10  -5   4         66.00         65.88         6.40 o                         
  -9  -5   4        200.85        216.62        10.46 o                         
  -8  -5   4         52.81         46.68        11.46 o                         
  -7  -5   4         24.89         22.18         3.42 o                         
  -6  -5   4          7.33          6.67         1.33 o                         
  -5  -5   4         55.60         55.11         1.65 o                         
  -4  -5   4         13.20         13.09         1.02 o                         
  -3  -5   4        125.64        133.25         2.52 o                         
  -2  -5   4        243.39        240.13         8.36 o                         
  -1  -5   4         51.13         54.84         2.44 o                         
   0  -5   4        190.53        186.37         1.87 o                         
   1  -5   4          2.84          5.18         2.11 o                         
   2  -5   4          0.63          1.48         0.88 o                         
   3  -5   4         40.17         40.22         5.24 o                         
   4  -5   4         77.26         68.08         7.81 o                         
   5  -5   4        115.35        108.70         4.49 o                         
   6  -5   4          0.37          3.67         3.78 o                         
   7  -5   4         31.58         21.49         3.08 o                         
   8  -5   4          0.23          3.79         2.44 o                         
   9  -5   4          1.79          6.43         2.96 o                         
 -12  -4   4          0.29          1.75         2.30 o                         
 -11  -4   4          0.28          4.43         3.06 o                         
 -10  -4   4          0.01          1.72         1.97 o                         
  -9  -4   4          6.35          5.75         3.17 o                         
  -8  -4   4          0.05          2.56         2.67 o                         
  -7  -4   4          3.27          4.94         2.39 o                         
  -6  -4   4          3.61          2.22         1.15 o                         
  -5  -4   4          0.69          0.87         0.42 o                         
  -4  -4   4         12.87         19.09         9.96 o                         
  -3  -4   4         18.85         16.85         0.97 o                         
  -2  -4   4       1015.85       1012.39        24.79 o                         
  -1  -4   4         27.57         23.35         4.58 o                         
   0  -4   4         71.05         62.29         2.39 o                         
   1  -4   4         18.79         17.70         1.69 o                         
   2  -4   4          0.82          1.46         0.66 o                         
   3  -4   4         13.94         15.93         1.87 o                         
   4  -4   4         10.48          6.45         1.42 o                         
   5  -4   4          8.00          7.46         1.55 o                         
   6  -4   4         13.60         15.73         3.24 o                         
   7  -4   4          1.86          2.61         1.51 o                         
   8  -4   4          0.23          2.50         1.42 o                         
   9  -4   4         12.78         20.30         3.46 o                         
 -12  -3   4          5.30          5.63         2.72 o                         
 -11  -3   4          1.06          3.62         3.24 o                         
 -10  -3   4         25.41         28.96         3.79 o                         
  -9  -3   4          0.50          2.51         1.75 o                         
  -8  -3   4        112.56        119.89         7.02 o                         
  -7  -3   4         35.53         34.19         3.29 o                         
  -6  -3   4          0.41          0.56         0.51 o                         
  -5  -3   4          9.93         10.65         0.78 o                         
  -4  -3   4          5.88          4.89         0.93 o                         
  -3  -3   4        902.54        952.20         6.26 o                         
  -2  -3   4         28.61         25.86         2.14 o                         
  -1  -3   4       2912.06       3098.63        15.67 o                         
   0  -3   4         63.25         63.01         2.37 o                         
   1  -3   4        291.07        291.14         5.31 o                         
   2  -3   4        418.11        423.48         6.63 o                         
   3  -3   4          1.31          4.97         1.17 o                         
   4  -3   4          0.00          0.37         1.14 o                         
   5  -3   4         25.75         22.31         2.23 o                         
   6  -3   4         67.82         59.27         3.66 o                         
   7  -3   4         16.47         13.11         3.04 o                         
   8  -3   4          1.82          2.73         1.62 o                         
   9  -3   4          0.65          2.07         1.72 o                         
  10  -3   4         39.81         34.92         4.00 o                         
 -12  -2   4          6.87          7.39         4.12 o                         
 -11  -2   4         10.19          7.30         3.37 o                         
 -10  -2   4         29.36         31.34         4.37 o                         
  -9  -2   4         61.05         54.93         3.82 o                         
  -8  -2   4        116.70        109.94         8.35 o                         
  -7  -2   4          0.08          0.95         0.70 o                         
  -6  -2   4         84.10         84.84         2.32 o                         
  -5  -2   4          0.02          0.43         0.35 o                         
  -4  -2   4        136.58        148.38         5.25 o                         
  -3  -2   4         13.98         12.03         1.01 o                         
  -2  -2   4        715.89        763.77         5.38 o                         
  -1  -2   4       2353.07       2465.10        20.13 o                         
   0  -2   4        101.45        102.02         2.08 o                         
   1  -2   4          1.80          2.04         0.31 o                         
   2  -2   4         36.53         48.56         1.15 o                         
   3  -2   4        510.30        526.35        24.53 o                         
   4  -2   4          3.64          4.94         1.36 o                         
   5  -2   4         21.15         28.14         2.46 o                         
   6  -2   4          0.18          2.15         2.94 o                         
   7  -2   4         74.06         67.86         3.97 o                         
   8  -2   4          6.94         11.16         2.70 o                         
   9  -2   4          3.62          2.15         1.75 o                         
  10  -2   4          0.70          3.16         3.11 o                         
 -12  -1   4          1.48          4.73         3.99 o                         
 -11  -1   4          0.33          0.77         2.22 o                         
 -10  -1   4          8.99          7.56         2.56 o                         
  -9  -1   4          7.87          9.79         4.19 o                         
  -8  -1   4        206.09        197.56         7.26 o                         
  -7  -1   4        196.69        184.39         6.60 o                         
  -6  -1   4        101.83        101.62         3.84 o                         
  -5  -1   4        136.66        129.68         4.36 o                         
  -4  -1   4        296.96        335.24         6.37 o                         
  -3  -1   4         70.78         86.63         4.34 o                         
  -2  -1   4        101.99         89.37         3.59 o                         
  -1  -1   4         45.21         36.22         0.95 o                         
   0  -1   4          0.08          0.69         0.20 o                         
   1  -1   4        672.28        684.24         7.32 o                         
   2  -1   4          0.33          1.25         0.41 o                         
   3  -1   4        502.31        521.43         5.00 o                         
   4  -1   4        224.84        217.17        11.42 o                         
   5  -1   4          1.33          1.87         1.22 o                         
   6  -1   4        112.80        107.82         8.99 o                         
   7  -1   4         96.91         86.55         4.59 o                         
   8  -1   4          0.02          2.84         1.69 o                         
   9  -1   4          0.32          1.74         1.31 o                         
  10  -1   4          0.29          1.56         1.89 o                         
  11  -1   4          0.04          1.81         2.79 o                         
 -11   0   4          0.00          1.19         2.17 o                         
 -10   0   4          1.13          4.09         2.41 o                         
  -9   0   4          0.35          1.62         1.31 o                         
  -8   0   4         25.34         24.34         1.76 o                         
  -7   0   4        210.34        202.72         4.49 o                         
  -6   0   4          3.67          3.51         0.88 o                         
  -5   0   4          0.21          0.70         0.53 o                         
  -4   0   4        144.83        161.68         3.87 o                         
  -3   0   4        248.58        268.95         7.26 o                         
  -2   0   4        196.20        208.36         5.60 o                         
  -1   0   4       2450.89       2543.54        13.40 o                         
   0   0   4        738.94        728.84         4.01 o                         
   1   0   4         93.17         86.66         1.61 o                         
   2   0   4        235.56        244.86         3.32 o                         
   3   0   4        121.77        108.27         2.93 o                         
   4   0   4          0.12          1.04         0.85 o                         
   5   0   4         17.23         17.04         2.74 o                         
   6   0   4        158.47        146.37         8.22 o                         
   7   0   4          6.89          4.74         2.09 o                         
   8   0   4          0.33          0.11         1.41 o                         
   9   0   4          1.22          1.90         1.58 o                         
  10   0   4         17.81         16.46         3.14 o                         
  11   0   4         23.78         21.98         3.93 o                         
 -11   1   4          1.69          0.47         1.66 o                         
 -10   1   4          0.03          2.67         1.67 o                         
  -9   1   4         23.62         27.11         3.36 o                         
  -8   1   4         79.26         74.74         3.36 o                         
  -7   1   4          5.68          7.22         1.23 o                         
  -6   1   4         12.91         15.17         1.55 o                         
  -5   1   4        191.74        216.07         5.00 o                         
  -4   1   4        242.50        252.64         5.23 o                         
  -3   1   4       1399.08       1575.19        40.32 o                         
  -2   1   4       2665.45       2641.57        61.45 o                         
  -1   1   4       2467.53       2495.17        17.03 o                         
   0   1   4        256.10        264.55         2.93 o                         
   1   1   4       1489.76       1485.51         5.12 o                         
   2   1   4       2139.37       2255.24        16.80 o                         
   3   1   4       4235.12       4541.56        18.67 o                         
   4   1   4        276.21        289.10         7.97 o                         
   5   1   4         68.53         82.34         3.86 o                         
   6   1   4         15.60         13.63         1.89 o                         
   7   1   4          0.91          1.41         0.60 o                         
   8   1   4         48.58         41.45         3.65 o                         
   9   1   4         34.14         26.45         2.84 o                         
  10   1   4          9.31         16.36         3.67 o                         
  11   1   4          7.61         10.04         3.39 o                         
 -11   2   4         11.73         13.42         4.53 o                         
 -10   2   4          4.53          3.44         1.81 o                         
  -9   2   4          4.48          4.02         2.53 o                         
  -8   2   4          1.88          1.49         1.18 o                         
  -7   2   4          6.03         12.14         2.52 o                         
  -6   2   4        191.68        195.46         7.89 o                         
  -5   2   4        225.67        246.10         5.53 o                         
  -4   2   4        514.68        598.44        10.22 o                         
  -3   2   4        301.98        285.64         7.55 o                         
  -2   2   4         34.64         31.62         2.57 o                         
  -1   2   4         25.86         25.62         1.15 o                         
   0   2   4         29.32         30.74         0.68 o                         
   1   2   4         11.70         11.62         0.44 o                         
   2   2   4        222.34        235.26         5.25 o                         
   3   2   4        445.77        452.55         5.93 o                         
   4   2   4        341.07        321.58         5.98 o                         
   5   2   4          3.79          4.58         1.50 o                         
   6   2   4          2.78          2.92         1.93 o                         
   7   2   4          0.37          3.68         1.80 o                         
   8   2   4         30.44         27.74         3.16 o                         
   9   2   4          0.50          0.89         2.54 o                         
  10   2   4         19.31         18.19         3.89 o                         
  11   2   4          3.18          3.44         2.68 o                         
  12   2   4          0.32          1.79         3.30 o                         
 -10   3   4          7.14          9.78         2.57 o                         
  -9   3   4         53.13         60.09         5.06 o                         
  -8   3   4          4.16          5.38         1.80 o                         
  -7   3   4          0.00          0.99         0.68 o                         
  -6   3   4          0.04          1.53         1.05 o                         
  -5   3   4        168.54        170.91         6.81 o                         
  -4   3   4         82.70         90.61         3.23 o                         
  -3   3   4        290.34        322.77         8.30 o                         
  -2   3   4         59.08         50.86         3.43 o                         
  -1   3   4       1268.82       1328.36        16.48 o                         
   0   3   4        361.03        346.33         2.74 o                         
   1   3   4         68.27         66.61         1.23 o                         
   2   3   4       1377.00       1471.10         8.19 o                         
   3   3   4         95.81         87.03         3.56 o                         
   4   3   4         22.50         22.28         1.82 o                         
   5   3   4        129.40        126.35         5.08 o                         
   6   3   4        159.34        147.36         5.88 o                         
   7   3   4         54.49         47.00         3.53 o                         
   8   3   4          0.19          0.91         1.62 o                         
   9   3   4         12.54         14.92         4.01 o                         
  10   3   4          0.30          1.15         1.20 o                         
  11   3   4          3.97          5.49         3.66 o                         
  12   3   4          0.68          1.83         2.90 o                         
 -10   4   4          4.04          4.97         2.64 o                         
  -9   4   4         26.96         26.82         3.33 o                         
  -8   4   4         10.14         14.81         1.94 o                         
  -7   4   4          0.03          2.10         1.23 o                         
  -6   4   4         34.48         32.04         3.22 o                         
  -5   4   4          0.90          0.57         1.31 o                         
  -4   4   4         91.12        107.68         3.88 o                         
  -3   4   4          0.43          5.96         1.19 o                         
  -2   4   4        104.39        100.51         4.91 o                         
  -1   4   4          1.21          2.12         1.47 o                         
   0   4   4         40.82         35.75         1.89 o                         
   1   4   4        371.88        415.92         5.00 o                         
   2   4   4          0.00          0.12         0.52 o                         
   3   4   4         77.49         70.00         3.43 o                         
   4   4   4         17.23         20.23         1.32 o                         
   5   4   4         77.83         73.49         4.94 o                         
   6   4   4         10.54         14.25         3.11 o                         
   7   4   4         34.23         33.49         3.53 o                         
   8   4   4         65.03         50.46         6.47 o                         
   9   4   4         24.11         23.32         3.51 o                         
  10   4   4         10.38         14.83         3.87 o                         
  11   4   4         29.44         25.58         4.63 o                         
  12   4   4         40.28         41.95        12.84 o                         
 -10   5   4          6.68          3.08         2.14 o                         
  -9   5   4         22.51         27.16         4.74 o                         
  -8   5   4         26.35         24.54         4.25 o                         
  -7   5   4         19.90         19.91         2.14 o                         
  -6   5   4          3.66          5.89         1.60 o                         
  -5   5   4         16.97         19.54         2.07 o                         
  -4   5   4         19.65         25.26         3.82 o                         
  -3   5   4         34.37         35.38         2.65 o                         
  -2   5   4        290.52        285.30         8.74 o                         
  -1   5   4         22.12         23.84         4.64 o                         
   0   5   4        503.82        517.42         8.68 o                         
   1   5   4        440.45        491.14        24.08 o                         
   2   5   4        813.14        894.70        29.39 o                         
   3   5   4        238.36        213.74         8.31 o                         
   4   5   4        396.56        396.48        13.95 o                         
   5   5   4        201.22        189.18         8.23 o                         
   6   5   4        119.64        107.96         5.22 o                         
   7   5   4        168.38        162.02         6.25 o                         
   8   5   4         29.20         30.57         4.56 o                         
   9   5   4          0.75          2.00         0.98 o                         
  10   5   4          1.55          5.24         2.67 o                         
  11   5   4          2.17          2.60         1.64 o                         
  -9   6   4          0.17          1.70         1.63 o                         
  -8   6   4          6.89         10.44         2.41 o                         
  -7   6   4         19.40         18.75         2.08 o                         
  -6   6   4         27.12         36.88         4.58 o                         
  -5   6   4        164.11        173.71         7.54 o                         
  -4   6   4        348.62        377.94        10.60 o                         
  -3   6   4          7.14          6.32         2.35 o                         
  -2   6   4         33.86         33.08         3.17 o                         
  -1   6   4        536.34        531.67        17.97 o                         
   0   6   4         30.03         29.20         1.48 o                         
   1   6   4          1.60          2.07         2.48 o                         
   2   6   4        115.67        126.78         6.34 o                         
   3   6   4         75.57         58.93         4.83 o                         
   4   6   4         45.69         50.97         4.47 o                         
   9   6   4         41.58         33.53         8.31 o                         
  10   6   4          3.47          2.75         2.75 o                         
  11   6   4          9.35          6.46         3.51 o                         
  -8   7   4          5.62          4.49         1.68 o                         
  -7   7   4         50.67         54.76         3.65 o                         
  -6   7   4          3.07          6.16         2.22 o                         
  -5   7   4        103.95        104.93         6.22 o                         
  -4   7   4          0.66          1.03         1.87 o                         
  -3   7   4          0.05          4.63         2.48 o                         
  -2   7   4          8.70         10.01         2.67 o                         
  -1   7   4         45.99         45.06         2.86 o                         
   0   7   4         12.56         10.58         2.10 o                         
   1   7   4        122.00        120.89         4.81 o                         
   2   7   4         31.73         30.44         2.90 o                         
   3   7   4        122.40        129.33         5.43 o                         
   4   7   4        242.79        231.83         5.39 o                         
   5   7   4        212.64        227.09         6.95 o                         
   6   7   4          0.06          2.79         3.61 o                         
   7   7   4        146.49        152.68         8.97 o                         
   8   7   4          5.99          6.69         3.58 o                         
   9   7   4          4.57          8.62         4.25 o                         
  10   7   4         15.69         19.33         5.45 o                         
  11   7   4          0.00          9.70         5.33 o                         
  -8   8   4          4.97          4.24         1.53 o                         
  -7   8   4          9.95         12.98         2.21 o                         
  -6   8   4          1.02          2.91         2.89 o                         
  -5   8   4          4.90          3.41         2.07 o                         
  -4   8   4         42.52         47.41         5.15 o                         
  -3   8   4         70.86         67.45         5.37 o                         
  -2   8   4        167.19        173.86         8.22 o                         
  -1   8   4          7.11          6.96         2.77 o                         
   0   8   4          8.21          6.56         2.29 o                         
   1   8   4         16.36         18.09         2.30 o                         
   2   8   4         82.85         88.07         5.51 o                         
   3   8   4          6.38         10.51         3.27 o                         
   4   8   4         31.33         37.93         4.72 o                         
   5   8   4         10.41          7.79         5.12 o                         
   6   8   4        113.70        113.96         5.80 o                         
   7   8   4         46.71         50.57         4.51 o                         
   8   8   4         65.46         62.45         6.45 o                         
   9   8   4          6.31         14.01         4.41 o                         
  10   8   4          6.09          4.99         3.94 o                         
  11   8   4          2.60          2.21         3.50 o                         
  -7   9   4          0.11          0.88         1.56 o                         
  -6   9   4          3.05          2.09         3.54 o                         
  -5   9   4          0.45          0.08         1.57 o                         
  -4   9   4          0.02          1.36         1.90 o                         
  -3   9   4          5.75          7.63         3.46 o                         
  -2   9   4        134.24        147.93         9.29 o                         
  -1   9   4         38.24         43.32         3.63 o                         
   0   9   4         53.04         53.30         4.40 o                         
   1   9   4         14.47         19.10         9.62 o                         
   2   9   4         38.64         43.30         6.66 o                         
   3   9   4        116.31        119.15         6.20 o                         
   4   9   4          6.57          8.63         4.52 o                         
   5   9   4         32.47         27.37         4.38 o                         
   6   9   4          5.08         10.80         2.64 o                         
   7   9   4         28.80         34.64         6.32 o                         
   8   9   4          0.83          2.16         1.59 o                         
   9   9   4          6.94          7.79         3.80 o                         
  10   9   4          9.33          5.10         5.68 o                         
  -6  10   4          1.38          2.50         1.77 o                         
  -5  10   4          0.41          7.41         3.52 o                         
  -4  10   4          4.60          5.41         2.23 o                         
  -3  10   4          4.39          3.85         3.19 o                         
  -2  10   4         35.09         32.92         8.61 o                         
  -1  10   4          3.05          3.74         2.32 o                         
   0  10   4        126.95        130.61         7.88 o                         
   1  10   4         15.78         13.24         3.02 o                         
   2  10   4         64.32         68.04         6.93 o                         
   3  10   4         10.91          6.29         2.46 o                         
   4  10   4          5.24          3.77         1.87 o                         
   5  10   4          7.33          7.38         3.55 o                         
   6  10   4         29.53         33.62         5.76 o                         
   7  10   4         41.41         44.51         7.19 o                         
   8  10   4          0.33          4.44         3.96 o                         
   9  10   4          2.67          4.41         2.34 o                         
  10  10   4         10.32          9.22         6.63 o                         
  -4  11   4          0.90          4.10         2.85 o                         
  -3  11   4          1.58          1.05         1.76 o                         
  -2  11   4          0.73          2.93         2.68 o                         
  -1  11   4         13.52         12.11         3.25 o                         
   0  11   4         47.37         47.77         5.55 o                         
   1  11   4         15.30         14.33         4.68 o                         
   2  11   4         32.15         32.10         4.42 o                         
   3  11   4          1.63          2.62         1.81 o                         
   4  11   4         25.37         28.82         3.89 o                         
   5  11   4          1.61          2.23         1.19 o                         
   6  11   4          0.71          2.07         2.02 o                         
   7  11   4         16.60         12.98         5.96 o                         
   8  11   4          7.73          7.75         3.75 o                         
   9  11   4          9.17          5.82         4.39 o                         
  -2  12   4          0.13          0.01         1.68 o                         
  -1  12   4          4.50          4.48         2.00 o                         
   0  12   4         10.01          5.86         2.19 o                         
   1  12   4          3.86          3.48         1.90 o                         
   2  12   4          0.82          1.84         2.02 o                         
   3  12   4          0.00          1.74         2.14 o                         
   4  12   4          0.82          1.39         1.34 o                         
   5  12   4          6.08          8.62         3.79 o                         
   6  12   4          6.55          7.61         4.44 o                         
   7  12   4          0.63          1.21         1.29 o                         
   8  12   4          0.31          1.28         2.35 o                         
   0  13   4          0.26          2.94         3.48 o                         
   1  13   4         53.57         34.50        16.64 o                         
   2  13   4          0.62          2.10         2.37 o                         
   3  13   4          1.20          5.80         3.25 o                         
   4  13   4          0.05         -0.10         1.51 o                         
   5  13   4          0.04          1.03         3.02 o                         
   6  13   4          0.53          3.62         2.35 o                         
  -5 -11   5          2.20          1.04         2.96 o                         
  -4 -11   5          1.20          2.74         1.84 o                         
  -3 -11   5          5.62          8.99         2.69 o                         
  -2 -11   5          3.82          3.69         1.92 o                         
  -1 -11   5          0.96          3.06         1.70 o                         
   0 -11   5          0.91          1.55         1.69 o                         
  -7 -10   5          5.09          2.26         3.18 o                         
  -6 -10   5          1.78          1.00         1.82 o                         
  -5 -10   5          0.55          1.64         1.37 o                         
  -4 -10   5          0.03          1.60         1.35 o                         
  -3 -10   5          5.96          5.33         2.08 o                         
  -2 -10   5         27.94         33.99         5.35 o                         
  -1 -10   5          0.48          1.93         1.70 o                         
   0 -10   5          6.50          5.45         2.01 o                         
   1 -10   5          0.10          1.54         1.22 o                         
   2 -10   5          3.82          4.44         2.21 o                         
  -9  -9   5          2.25          4.13         2.58 o                         
  -8  -9   5          0.49          3.55         2.42 o                         
  -7  -9   5          1.79          0.96         1.57 o                         
  -6  -9   5          4.57          5.10         3.65 o                         
  -5  -9   5          3.54          4.57         1.55 o                         
  -4  -9   5          4.13          6.57         1.92 o                         
  -3  -9   5          1.83          1.62         1.35 o                         
  -2  -9   5         33.07         38.20         3.29 o                         
  -1  -9   5         21.79         23.45         3.50 o                         
   0  -9   5          0.35          2.55         1.29 o                         
   1  -9   5          9.83         12.62         4.67 o                         
   2  -9   5          0.41          1.73         1.98 o                         
   3  -9   5          1.77          3.04         3.54 o                         
   4  -9   5          4.21         10.66         4.18 o                         
 -10  -8   5          1.59          0.23         2.53 o                         
  -9  -8   5          1.76          5.60         2.72 o                         
  -8  -8   5          5.44          4.81         2.66 o                         
  -7  -8   5          3.72          3.44         2.09 o                         
  -6  -8   5          0.40          0.98         0.93 o                         
  -5  -8   5         10.64         10.64         2.11 o                         
  -4  -8   5          0.39          2.32         1.18 o                         
  -3  -8   5          0.01          3.20         1.67 o                         
  -2  -8   5        119.01        118.67         4.88 o                         
  -1  -8   5          5.79          5.28         1.97 o                         
   0  -8   5         10.83          8.69         2.46 o                         
   1  -8   5          0.83          2.22         1.73 o                         
   2  -8   5          0.08          1.48         1.20 o                         
   3  -8   5         18.11         22.11         4.99 o                         
   4  -8   5         16.05         19.76         4.92 o                         
   5  -8   5         14.26         11.10         6.53 o                         
 -10  -7   5          0.06          1.40         2.60 o                         
  -9  -7   5         13.78         10.66         8.14 o                         
  -8  -7   5          3.90          9.15         3.34 o                         
  -7  -7   5         16.20         14.29         2.80 o                         
  -6  -7   5         57.64         52.41         8.61 o                         
  -5  -7   5          0.32          1.31         1.10 o                         
  -4  -7   5         16.91         17.26         2.11 o                         
  -3  -7   5          1.04          1.59         0.88 o                         
  -2  -7   5         97.76         97.47         3.90 o                         
  -1  -7   5        274.05        292.37         6.30 o                         
   0  -7   5          0.86          1.05         1.11 o                         
   1  -7   5         20.16         20.23         3.39 o                         
   2  -7   5         18.50         18.04         6.18 o                         
   3  -7   5          0.32          1.90         2.32 o                         
   4  -7   5         35.62         32.96         5.23 o                         
   5  -7   5         24.60         30.77         5.62 o                         
   6  -7   5          3.45         14.47         4.82 o                         
 -11  -6   5          0.01          9.86         5.63 o                         
 -10  -6   5          0.53          1.36         2.80 o                         
  -9  -6   5          0.33          0.83         1.31 o                         
  -8  -6   5          0.08          0.54         1.40 o                         
  -7  -6   5         15.94         15.34         2.23 o                         
  -6  -6   5         40.84         41.03         2.13 o                         
  -5  -6   5         64.82         60.37         1.99 o                         
  -4  -6   5         46.35         40.60         2.47 o                         
  -3  -6   5        451.82        459.79         8.86 o                         
  -2  -6   5        370.54        355.90         6.49 o                         
  -1  -6   5         60.22         71.53         3.89 o                         
   0  -6   5        216.65        213.44         5.22 o                         
   1  -6   5         36.06         32.79         1.50 o                         
   2  -6   5          2.29          3.28         1.00 o                         
   3  -6   5          0.85          2.91         1.84 o                         
   4  -6   5          0.02          1.38         1.29 o                         
   5  -6   5          6.61          7.72         2.04 o                         
   6  -6   5          9.40          7.33         2.70 o                         
   7  -6   5          0.07          3.40         3.46 o                         
 -11  -5   5          0.75          1.36         1.61 o                         
 -10  -5   5          0.49          1.60         2.50 o                         
  -9  -5   5         16.20         15.88         2.79 o                         
  -8  -5   5        152.53        156.70         6.26 o                         
  -7  -5   5         11.53          9.29         1.83 o                         
  -6  -5   5          0.13          0.59         1.18 o                         
  -5  -5   5         27.83         24.69         1.32 o                         
  -4  -5   5         62.97         63.13         1.69 o                         
  -3  -5   5        383.23        393.39         6.86 o                         
  -2  -5   5          3.97          4.12         1.09 o                         
  -1  -5   5         44.37         41.13         2.53 o                         
   0  -5   5         37.80         33.47         2.28 o                         
   1  -5   5          6.71          9.63         0.88 o                         
   2  -5   5         34.43         37.76         1.79 o                         
   3  -5   5         14.80         11.96         1.65 o                         
   4  -5   5         39.30         36.88         3.53 o                         
   5  -5   5          8.65          8.11         2.09 o                         
   6  -5   5         35.99         37.12         3.63 o                         
   7  -5   5          8.98          7.50         2.24 o                         
   8  -5   5          2.43          5.08         2.28 o                         
 -11  -4   5          7.46          7.38         3.31 o                         
 -10  -4   5         39.82         33.29         4.94 o                         
  -9  -4   5        340.82        353.51        12.57 o                         
  -8  -4   5          8.49          7.91         3.32 o                         
  -7  -4   5         20.27         21.26         2.96 o                         
  -6  -4   5          1.35          1.09         0.57 o                         
  -5  -4   5          9.81         11.00         2.47 o                         
  -4  -4   5        205.44        208.45         5.11 o                         
  -3  -4   5          2.89          4.72         2.15 o                         
  -2  -4   5        109.35        117.86         3.35 o                         
  -1  -4   5        455.79        476.28         9.95 o                         
   0  -4   5        311.02        326.21         5.53 o                         
   1  -4   5          6.90          7.41         2.50 o                         
   2  -4   5         67.28         70.49         2.52 o                         
   3  -4   5          4.21          5.39         1.14 o                         
   4  -4   5          8.25          9.77         1.67 o                         
   5  -4   5          0.97          2.91         1.49 o                         
   6  -4   5          6.70         11.59         4.64 o                         
   7  -4   5          5.10          9.32         2.41 o                         
   8  -4   5          1.74          3.36         1.86 o                         
   9  -4   5         24.77         26.27         3.92 o                         
 -11  -3   5          0.01          2.97         2.64 o                         
 -10  -3   5          0.22          0.71         1.24 o                         
  -9  -3   5          5.53         10.64         3.84 o                         
  -8  -3   5        281.15        273.91         7.72 o                         
  -7  -3   5         38.91         39.68         3.09 o                         
  -6  -3   5          0.60          1.18         0.85 o                         
  -5  -3   5         53.79         61.35         2.61 o                         
  -4  -3   5        115.89        125.84         3.77 o                         
  -3  -3   5          1.00          0.98         0.85 o                         
  -2  -3   5         30.81         34.58         1.43 o                         
  -1  -3   5         88.10         84.42         2.23 o                         
   0  -3   5          8.42          9.68         1.33 o                         
   1  -3   5        152.34        169.04         4.05 o                         
   2  -3   5         88.71         96.45         3.38 o                         
   3  -3   5          9.55         10.28         1.87 o                         
   4  -3   5        130.15        147.68         4.53 o                         
   5  -3   5        168.03        182.66         5.48 o                         
   6  -3   5         14.61         11.48         2.78 o                         
   7  -3   5          0.13          3.77         2.52 o                         
   8  -3   5         13.20         15.54         2.93 o                         
   9  -3   5          2.92          3.70         1.70 o                         
  10  -3   5          0.91          3.52         2.60 o                         
 -11  -2   5          0.04          2.06         1.98 o                         
 -10  -2   5          3.31          1.39         2.01 o                         
  -9  -2   5          0.57          0.68         1.46 o                         
  -8  -2   5         22.89         26.15         3.06 o                         
  -7  -2   5         18.55         16.63         2.31 o                         
  -6  -2   5          5.54          7.91         3.58 o                         
  -5  -2   5         15.97         16.49         1.85 o                         
  -4  -2   5          4.72          3.99         1.20 o                         
  -3  -2   5        202.01        196.75         9.54 o                         
  -2  -2   5         37.28         37.06         0.97 o                         
  -1  -2   5        508.19        575.14         4.30 o                         
   0  -2   5       2032.66       2257.86         6.93 o                         
   1  -2   5        108.24        105.52         1.75 o                         
   2  -2   5         94.20         91.16         1.73 o                         
   3  -2   5        281.28        283.73         9.83 o                         
   4  -2   5         34.39         30.69         2.79 o                         
   5  -2   5         64.28         60.29         3.66 o                         
   6  -2   5         21.17         18.10         2.56 o                         
   7  -2   5          4.89          4.60         1.74 o                         
   8  -2   5          0.35          2.34         1.86 o                         
   9  -2   5          2.07          2.07         1.73 o                         
  10  -2   5          2.73          5.72         2.67 o                         
 -11  -1   5          6.05          9.04         3.72 o                         
 -10  -1   5         23.59         20.08         4.69 o                         
  -9  -1   5          7.80          6.94         2.26 o                         
  -8  -1   5        279.24        285.41         8.00 o                         
  -7  -1   5          0.44          1.68         1.45 o                         
  -6  -1   5         69.14         60.78         3.31 o                         
  -5  -1   5          8.79          9.78         1.53 o                         
  -4  -1   5        270.95        281.11        16.40 o                         
  -3  -1   5        110.28         85.25         4.22 o                         
  -2  -1   5        266.39        264.43         5.77 o                         
  -1  -1   5        597.57        631.60         9.82 o                         
   0  -1   5         45.81         45.09         1.01 o                         
   1  -1   5        366.19        373.43         3.30 o                         
   2  -1   5        389.62        398.51         4.85 o                         
   3  -1   5         55.62         62.97         1.66 o                         
   4  -1   5          2.80          3.42         1.19 o                         
   5  -1   5         48.85         43.82         3.03 o                         
   6  -1   5        226.89        226.61         8.45 o                         
   7  -1   5          2.86          8.98         3.15 o                         
   8  -1   5         69.45         85.19         5.50 o                         
   9  -1   5          1.36          2.00         1.61 o                         
  10  -1   5          0.65          6.57         2.58 o                         
  11  -1   5          5.32         12.96         3.79 o                         
 -11   0   5         20.84         17.01         9.34 o                         
 -10   0   5          4.11          5.72         3.34 o                         
  -9   0   5          0.00          0.49         1.35 o                         
  -8   0   5          2.26          2.17         1.69 o                         
  -7   0   5         34.54         32.46         1.80 o                         
  -6   0   5         28.39         24.50         1.26 o                         
  -5   0   5         88.62         95.99         3.21 o                         
  -4   0   5        293.59        333.41        11.18 o                         
  -3   0   5          1.38          1.96         1.14 o                         
  -2   0   5       1748.48       1827.61        38.89 o                         
  -1   0   5        328.45        321.28         6.38 o                         
   0   0   5        732.47        698.32         4.06 o                         
   1   0   5         17.02         18.19         0.61 o                         
   2   0   5         16.16         13.15         0.69 o                         
   3   0   5          0.25          1.56         0.85 o                         
   4   0   5          0.68          2.36         1.66 o                         
   5   0   5        353.27        341.76        23.42 o                         
   6   0   5         19.64         17.17         3.64 o                         
   7   0   5          0.17          0.94         1.79 o                         
   8   0   5         14.55         13.35         3.68 o                         
   9   0   5          1.87          3.75         2.09 o                         
  10   0   5          7.62          8.72         2.96 o                         
  11   0   5          0.09          2.71         1.82 o                         
 -11   1   5         11.87         10.99         2.91 o                         
 -10   1   5         27.41         25.59         5.06 o                         
  -9   1   5          3.88          3.53         2.36 o                         
  -8   1   5          0.06          1.32         1.88 o                         
  -7   1   5          6.71          5.68         1.17 o                         
  -6   1   5         77.84         75.80         2.54 o                         
  -5   1   5         28.07         30.13         2.62 o                         
  -4   1   5        482.47        503.08        13.13 o                         
  -3   1   5        337.35        307.54         5.94 o                         
  -2   1   5          6.56          9.34         1.05 o                         
  -1   1   5        531.84        564.38         7.05 o                         
   0   1   5        407.04        430.07         2.97 o                         
   1   1   5         17.41         17.36         0.62 o                         
   2   1   5         52.97         48.95         1.46 o                         
   3   1   5        256.10        284.11         3.90 o                         
   4   1   5         10.19          9.07         1.02 o                         
   5   1   5         20.54         16.43         2.20 o                         
   6   1   5         78.88         81.45         8.76 o                         
   7   1   5         45.62         37.71         3.29 o                         
   8   1   5         30.05         23.17         2.87 o                         
   9   1   5         48.82         39.79         3.91 o                         
  10   1   5         16.00         22.21         3.64 o                         
  11   1   5          3.60          1.99         2.31 o                         
 -11   2   5          7.83          5.67         2.12 o                         
 -10   2   5         20.37         21.88         3.81 o                         
  -9   2   5          6.79          3.45         2.39 o                         
  -8   2   5          7.56         16.86         2.84 o                         
  -7   2   5         67.38         60.53         3.32 o                         
  -6   2   5          7.09          8.62         1.30 o                         
  -5   2   5          2.07          3.76         3.12 o                         
  -4   2   5        178.20        178.39        11.28 o                         
  -3   2   5       1367.58       1509.13        11.56 o                         
  -2   2   5        381.52        379.13         8.75 o                         
  -1   2   5         54.46         54.17         1.35 o                         
   0   2   5          9.14         11.74         0.53 o                         
   1   2   5          2.96          3.74         0.41 o                         
   2   2   5        379.40        426.80         5.39 o                         
   3   2   5         12.52         12.69         0.81 o                         
   4   2   5        488.57        482.14         9.45 o                         
   5   2   5        111.13        100.50         5.78 o                         
   6   2   5         96.80         79.46         5.50 o                         
   7   2   5         30.98         39.23         3.24 o                         
   8   2   5          8.46          3.01         1.66 o                         
   9   2   5         26.55         28.93         4.15 o                         
  10   2   5          0.15          2.51         1.86 o                         
  11   2   5          1.89          3.80         2.45 o                         
 -10   3   5         35.33         37.76         3.89 o                         
  -9   3   5         53.25         63.33         5.39 o                         
  -8   3   5          0.05          1.54         1.10 o                         
  -7   3   5          9.04         11.54         2.10 o                         
  -6   3   5          0.48          1.31         1.36 o                         
  -5   3   5        124.69        131.13        10.60 o                         
  -4   3   5        536.44        549.03         6.38 o                         
  -3   3   5        884.61        948.17        15.52 o                         
  -2   3   5        143.61        157.55         4.87 o                         
  -1   3   5        265.50        267.02         5.28 o                         
   0   3   5        579.73        572.05         3.83 o                         
   1   3   5        517.40        537.90         5.35 o                         
   2   3   5          9.06         12.43         0.77 o                         
   3   3   5        289.80        287.25         4.64 o                         
   4   3   5         43.18         43.11         2.65 o                         
   5   3   5          9.72         12.14         2.47 o                         
   6   3   5         79.96         69.57         5.80 o                         
   7   3   5          5.12          2.10         1.35 o                         
   8   3   5         42.93         41.54         5.98 o                         
   9   3   5          1.44          2.53         2.65 o                         
  10   3   5          7.73         12.39         3.56 o                         
  11   3   5          2.49          2.22         1.55 o                         
 -10   4   5          0.09          3.54         2.70 o                         
  -9   4   5          0.00          1.59         2.08 o                         
  -8   4   5          2.33          4.31         1.71 o                         
  -7   4   5         10.84         17.67         2.25 o                         
  -6   4   5         54.21         41.24         2.66 o                         
  -5   4   5         22.78         35.05         2.43 o                         
  -4   4   5         83.23         84.69         3.54 o                         
  -3   4   5          0.61          0.99         0.89 o                         
  -2   4   5        181.93        203.18         7.38 o                         
  -1   4   5          0.02          0.40         0.98 o                         
   0   4   5        176.18        177.03         3.39 o                         
   1   4   5          0.27          1.78         1.12 o                         
   2   4   5        324.45        355.45         3.27 o                         
   3   4   5         17.79         16.37         0.83 o                         
   4   4   5         96.69         96.31         1.79 o                         
   5   4   5        248.54        241.16         6.51 o                         
   6   4   5          0.15          2.66         2.93 o                         
   7   4   5          2.79          4.57         2.03 o                         
   8   4   5          2.70          3.43         2.12 o                         
   9   4   5         13.04         14.70         3.94 o                         
  10   4   5          3.04          1.51         2.30 o                         
  11   4   5          8.38         17.22         4.82 o                         
  12   4   5          6.86          4.69         5.99 o                         
 -10   5   5          0.04          8.59         4.28 o                         
  -9   5   5         14.20         12.97         2.64 o                         
  -8   5   5          0.98          2.31         1.44 o                         
  -7   5   5         21.54         18.71         2.51 o                         
  -6   5   5          3.82          5.67         2.01 o                         
  -5   5   5        148.72        145.28         5.64 o                         
  -4   5   5         20.32         23.30         2.22 o                         
  -3   5   5         93.65         99.42         3.90 o                         
  -1   5   5         77.67         61.68         4.52 o                         
   0   5   5        200.18        197.06         6.47 o                         
   1   5   5        272.24        264.41         5.51 o                         
   2   5   5        228.82        224.35         6.18 o                         
   3   5   5         38.24         36.13         1.12 o                         
   4   5   5        899.64        840.89        17.98 o                         
   5   5   5         78.88         75.51         5.23 o                         
   6   5   5        708.85        748.44        17.51 o                         
   7   5   5         15.85         16.24         3.24 o                         
   8   5   5         24.27         25.47         4.07 o                         
   9   5   5          5.42          4.39         2.44 o                         
  10   5   5          9.51         10.57         3.74 o                         
  11   5   5         15.99         11.39         7.56 o                         
  -9   6   5          6.98         11.54         2.73 o                         
  -8   6   5          0.54          2.10         1.30 o                         
  -7   6   5          0.11          2.39         1.35 o                         
  -6   6   5         14.18         11.85         2.74 o                         
  -5   6   5          4.13          5.81         1.95 o                         
  -4   6   5         54.20         52.40         3.95 o                         
  -3   6   5         83.93         84.36         4.68 o                         
  -2   6   5        111.93        112.34         6.20 o                         
   0   6   5          3.63          7.49         2.33 o                         
   1   6   5        605.84        640.62        12.66 o                         
   2   6   5          8.05          9.09         3.84 o                         
   3   6   5         17.54         21.40         2.49 o                         
   4   6   5         40.57         45.29         2.56 o                         
   5   6   5        452.05        446.58        21.89 o                         
   6   6   5        853.26        848.61        19.33 o                         
   7   6   5          5.93          4.75         2.28 o                         
   8   6   5          0.33          2.48         1.58 o                         
   9   6   5          0.79          2.54         1.91 o                         
  10   6   5         18.47         19.01         4.76 o                         
  11   6   5          0.50          1.90         2.26 o                         
  -8   7   5          3.10          1.44         1.35 o                         
  -7   7   5         64.29         76.44         4.73 o                         
  -6   7   5         40.00         37.37         4.36 o                         
  -5   7   5          1.61          3.65         1.69 o                         
  -4   7   5          1.82          1.12         1.64 o                         
  -3   7   5        138.71        130.53         6.23 o                         
  -2   7   5        146.18        150.54         8.88 o                         
  -1   7   5         50.62         55.56         5.01 o                         
   0   7   5        661.96        653.18        20.70 o                         
   1   7   5        179.24        171.23         8.63 o                         
   2   7   5         39.80         38.80         3.18 o                         
   3   7   5          9.20         14.03         4.47 o                         
   4   7   5          0.41          1.05         1.47 o                         
   5   7   5        573.39        605.04        15.65 o                         
   7   7   5         84.64         83.57         7.04 o                         
   8   7   5          7.67         12.74         7.34 o                         
   9   7   5          2.10          6.35         3.87 o                         
  10   7   5          0.20          4.80         3.24 o                         
  11   7   5          6.44          9.66         4.84 o                         
  -8   8   5          4.86          2.84         2.22 o                         
  -7   8   5         10.75         15.13         3.28 o                         
  -6   8   5          1.28          4.05         2.07 o                         
  -5   8   5         39.59         35.94         4.21 o                         
  -4   8   5          2.20          2.12         2.39 o                         
  -3   8   5         14.72         15.37         5.01 o                         
  -2   8   5         67.26         68.46         5.20 o                         
  -1   8   5         22.36         15.21         8.09 o                         
   0   8   5         37.38         33.87         1.68 o                         
   1   8   5          8.48          8.35         2.46 o                         
   2   8   5         28.23         34.53         7.64 o                         
   3   8   5         31.83         39.05         5.85 o                         
   4   8   5         10.76         12.84         4.69 o                         
   5   8   5        231.15        256.76        13.66 o                         
   6   8   5        171.15        175.84        10.05 o                         
   7   8   5         28.61         31.78         4.47 o                         
   8   8   5          0.06          0.58         2.59 o                         
   9   8   5         27.72         22.65         4.63 o                         
  10   8   5         25.70         42.37         6.77 o                         
  11   8   5          0.98          2.23         2.97 o                         
  -7   9   5          0.98          2.54         1.66 o                         
  -6   9   5          1.10          2.73         2.05 o                         
  -5   9   5          0.14          1.02         1.60 o                         
  -4   9   5         16.67         10.30         2.84 o                         
  -3   9   5        163.19        164.46         8.74 o                         
  -2   9   5          4.45          2.18         2.03 o                         
  -1   9   5        174.51        189.47         6.30 o                         
   0   9   5         96.28         88.98         9.79 o                         
   1   9   5         16.29         12.79         5.04 o                         
   2   9   5         11.20          4.76         2.59 o                         
   3   9   5         10.66         14.33         4.23 o                         
   4   9   5          0.02          1.30         1.57 o                         
   5   9   5         33.10         32.80         3.66 o                         
   6   9   5         22.26         29.96         3.96 o                         
   7   9   5         86.49         90.03        12.73 o                         
   8   9   5          0.14          3.37         3.35 o                         
   9   9   5          1.51          3.70         2.49 o                         
  -6  10   5          2.63         11.16         3.88 o                         
  -5  10   5          1.08          4.06         2.70 o                         
  -4  10   5         13.75         13.02         3.16 o                         
  -3  10   5         48.95         51.44         9.80 o                         
  -2  10   5         10.02         12.91         4.09 o                         
  -1  10   5         44.38         37.26         5.24 o                         
   0  10   5         55.25         44.53         4.11 o                         
   1  10   5         89.16         91.96        14.42 o                         
   2  10   5         22.51         21.13         4.42 o                         
   3  10   5          2.12          0.21         1.36 o                         
   4  10   5          4.27          7.84         3.33 o                         
   5  10   5          2.08          3.85         2.11 o                         
   6  10   5         22.44         18.75         6.72 o                         
   7  10   5          2.26          4.30         2.21 o                         
   8  10   5          3.58          4.79         2.56 o                         
   9  10   5         26.94         24.19         3.62 o                         
  10  10   5          0.18          0.39         2.06 o                         
  -4  11   5          7.14          3.36         2.20 o                         
  -3  11   5          0.15          4.54         2.93 o                         
  -2  11   5          0.14          2.12         2.64 o                         
  -1  11   5          7.52          8.99         3.51 o                         
   0  11   5          9.21         10.76         2.96 o                         
   1  11   5         60.77         56.89         5.21 o                         
   2  11   5          9.52          8.16         5.16 o                         
   3  11   5          0.86          3.18         1.87 o                         
   4  11   5          0.99          1.75         1.59 o                         
   5  11   5          4.50          7.01         2.56 o                         
   6  11   5          1.25          2.49         1.62 o                         
   7  11   5          3.70          2.52         2.45 o                         
   8  11   5          3.81          5.07         2.03 o                         
   9  11   5          0.72          1.27         1.44 o                         
  -1  12   5          8.77         12.27         4.13 o                         
   0  12   5          3.20          0.53         1.57 o                         
   1  12   5          0.55          3.89         2.50 o                         
   2  12   5          7.59          4.79         2.58 o                         
   3  12   5          7.85         10.39         6.76 o                         
   4  12   5         10.70          2.71         7.24 o                         
   5  12   5          1.26          1.64         1.20 o                         
   6  12   5          3.82          1.45         1.81 o                         
   7  12   5         29.31         28.16        13.16 o                         
   8  12   5          0.45          1.37         2.20 o                         
   0  13   5         27.56         17.52         9.02 o                         
   1  13   5          0.09          0.27         1.40 o                         
   2  13   5          4.03          2.80         2.89 o                         
   3  13   5          0.07          1.89         1.80 o                         
   4  13   5          5.01          4.93         2.07 o                         
   5  13   5          8.61         11.18         7.08 o                         
   6  13   5         22.26         16.33         9.91 o                         
  -4 -11   6          1.24          1.32         2.30 o                         
  -3 -11   6         11.68         10.23         3.31 o                         
  -2 -11   6          0.00          1.77         4.49 o                         
  -7 -10   6         12.39          7.71         4.81 o                         
  -6 -10   6          0.04          0.60         1.27 o                         
  -5 -10   6          3.32          4.62         2.86 o                         
  -4 -10   6          0.53          2.20         1.92 o                         
  -3 -10   6         13.67          8.66         4.10 o                         
  -2 -10   6         15.18         15.86         2.73 o                         
  -1 -10   6          9.96         10.73         3.28 o                         
   0 -10   6          0.10          1.06         1.52 o                         
   1 -10   6          0.10          1.65         1.73 o                         
   2 -10   6          1.90          0.92         2.41 o                         
  -8  -9   6          2.33          2.21         2.25 o                         
  -7  -9   6          0.28          2.19         2.05 o                         
  -6  -9   6         21.16         13.59         5.43 o                         
  -5  -9   6         13.67         11.95         4.65 o                         
  -4  -9   6          7.10          9.50         3.35 o                         
  -3  -9   6         29.36         29.58         2.82 o                         
  -2  -9   6          0.19          2.13         1.35 o                         
  -1  -9   6          1.12          1.25         1.99 o                         
   0  -9   6          2.08          2.20         1.24 o                         
   1  -9   6         10.79         14.45         3.46 o                         
   2  -9   6          1.73          3.31         2.44 o                         
   3  -9   6          0.42          2.72         3.31 o                         
  -9  -8   6          1.69          2.31         2.06 o                         
  -8  -8   6          0.37         -0.15         2.59 o                         
  -7  -8   6         11.22         11.06         4.19 o                         
  -6  -8   6          0.29          2.19         2.15 o                         
  -5  -8   6          0.49          1.86         1.12 o                         
  -4  -8   6         25.76         21.19         2.43 o                         
  -3  -8   6         46.69         42.48         3.56 o                         
  -2  -8   6         11.55         10.80         3.53 o                         
  -1  -8   6          3.79          4.32         2.22 o                         
   0  -8   6          0.27          1.70         1.65 o                         
   1  -8   6         25.20         19.28         3.06 o                         
   2  -8   6          9.15          8.20         2.87 o                         
   3  -8   6          0.26          1.31         2.03 o                         
   4  -8   6          9.29         15.53         4.47 o                         
 -10  -7   6         31.72         38.26         7.06 o                         
  -9  -7   6          0.91          1.44         2.53 o                         
  -8  -7   6          1.77          5.01         2.44 o                         
  -7  -7   6         19.79         21.65         3.24 o                         
  -6  -7   6          9.08         11.09         3.05 o                         
  -5  -7   6          8.93          9.88         1.44 o                         
  -4  -7   6          4.43          5.03         1.38 o                         
  -3  -7   6         12.81         12.91         1.98 o                         
  -2  -7   6          0.07          1.42         1.03 o                         
  -1  -7   6          9.88          6.57         2.23 o                         
   0  -7   6         20.17         18.98         6.51 o                         
   1  -7   6         58.51         57.07         4.35 o                         
   2  -7   6          5.50          4.05         3.31 o                         
   3  -7   6          2.27          5.58         2.86 o                         
   4  -7   6         11.64         15.89         3.78 o                         
   5  -7   6          0.05          5.18         3.62 o                         
   6  -7   6         19.96         24.17         5.84 o                         
 -10  -6   6         11.46          7.11         4.10 o                         
  -9  -6   6         46.09         34.19         5.70 o                         
  -8  -6   6          0.33          3.24         3.19 o                         
  -7  -6   6          3.01          1.96         2.50 o                         
  -6  -6   6          0.01          7.63         2.65 o                         
  -5  -6   6         17.59         17.57         3.23 o                         
  -4  -6   6         48.77         45.67         2.31 o                         
  -3  -6   6          4.22          6.13         1.54 o                         
  -2  -6   6         94.67         82.35         3.47 o                         
  -1  -6   6         60.52         55.39         3.79 o                         
   0  -6   6        111.92        114.93         4.34 o                         
   1  -6   6        139.79        134.35         7.87 o                         
   2  -6   6        261.65        264.72         7.58 o                         
   3  -6   6        139.78        123.34         7.94 o                         
   4  -6   6          0.06          2.90         3.28 o                         
   5  -6   6          3.15          2.50         2.74 o                         
   6  -6   6         14.07         10.10         3.49 o                         
   7  -6   6          4.99          8.74         4.17 o                         
 -11  -5   6          8.18          7.37         5.11 o                         
 -10  -5   6         47.41         41.30         7.56 o                         
  -9  -5   6         14.05         19.27         3.48 o                         
  -8  -5   6        100.52        102.97         5.17 o                         
  -7  -5   6         78.61         71.66         4.92 o                         
  -6  -5   6         85.04         77.84         3.61 o                         
  -5  -5   6        127.43        130.40         3.19 o                         
  -4  -5   6          9.51          9.80         1.00 o                         
  -3  -5   6        367.57        372.06        11.20 o                         
  -2  -5   6         39.49         42.80         2.80 o                         
  -1  -5   6         74.46         62.55         6.60 o                         
   0  -5   6         21.58         18.91         2.07 o                         
   1  -5   6        163.44        155.10         5.82 o                         
   2  -5   6        125.63        113.45         4.86 o                         
   3  -5   6          6.21          7.27         1.69 o                         
   4  -5   6          1.07          2.93         1.42 o                         
   5  -5   6          1.20          2.01         1.50 o                         
   6  -5   6          0.47          2.23         1.53 o                         
   7  -5   6          1.52          5.31         4.14 o                         
   8  -5   6          0.61          4.25         3.58 o                         
 -11  -4   6         20.76         14.23         3.75 o                         
 -10  -4   6         24.19         26.84         3.81 o                         
  -9  -4   6          0.08          2.22         2.00 o                         
  -8  -4   6          1.04          3.15         1.88 o                         
  -7  -4   6         25.98         30.33         2.74 o                         
  -6  -4   6         44.83         45.48         3.36 o                         
  -5  -4   6          2.05          3.97         1.36 o                         
  -4  -4   6         24.55         23.85         1.34 o                         
  -3  -4   6         27.51         23.08         0.90 o                         
  -2  -4   6         40.31         41.07         2.37 o                         
  -1  -4   6         71.31         73.81         2.71 o                         
   0  -4   6         11.22         14.27         2.09 o                         
   1  -4   6         25.18         23.09         1.06 o                         
   2  -4   6         99.04         94.35         2.49 o                         
   3  -4   6         23.40         20.96         1.90 o                         
   4  -4   6          6.48          4.49         1.51 o                         
   5  -4   6          5.66          6.36         1.91 o                         
   6  -4   6         16.56         15.28         2.61 o                         
   7  -4   6          0.01          0.72         1.44 o                         
   8  -4   6          0.58          2.31         1.92 o                         
   9  -4   6          9.92          6.04         4.63 o                         
 -11  -3   6          0.00          4.67         3.12 o                         
 -10  -3   6         15.46         11.01         4.35 o                         
  -9  -3   6         25.73         20.38         3.39 o                         
  -8  -3   6         19.89         19.94         3.64 o                         
  -7  -3   6          2.81          5.10         1.95 o                         
  -6  -3   6         84.76         76.63         3.07 o                         
  -5  -3   6          0.13          1.24         0.95 o                         
  -4  -3   6         23.65         22.59         2.09 o                         
  -3  -3   6          0.01          1.03         0.46 o                         
  -2  -3   6         45.73         58.46         1.81 o                         
  -1  -3   6          0.04          0.15         0.66 o                         
   0  -3   6          1.52          3.54         0.96 o                         
   1  -3   6         51.49         54.47         2.42 o                         
   2  -3   6        173.46        176.03        11.32 o                         
   3  -3   6        110.45        107.43         9.90 o                         
   4  -3   6          2.14          4.30         1.67 o                         
   5  -3   6         12.07         12.02         2.16 o                         
   6  -3   6          0.39          1.90         1.14 o                         
   7  -3   6          0.61          3.59         2.14 o                         
   8  -3   6          1.17          3.25         2.93 o                         
   9  -3   6         10.70          8.58         4.65 o                         
 -11  -2   6          2.70          3.47         2.84 o                         
 -10  -2   6          6.59          5.81         1.99 o                         
  -9  -2   6         36.18         35.69         4.89 o                         
  -8  -2   6        109.66        110.71         7.59 o                         
  -7  -2   6         43.51         40.96         4.18 o                         
  -6  -2   6         32.00         30.58         2.63 o                         
  -5  -2   6        222.39        234.40         6.57 o                         
  -4  -2   6          5.97          8.85         1.82 o                         
  -3  -2   6         61.56         64.81         1.89 o                         
  -2  -2   6        500.85        527.44         5.76 o                         
  -1  -2   6        222.71        222.46         3.39 o                         
   0  -2   6         21.47         22.99         1.49 o                         
   1  -2   6        135.40        142.26         2.16 o                         
   2  -2   6        662.61        689.01         9.43 o                         
   3  -2   6        465.19        477.29         8.12 o                         
   4  -2   6         42.59         42.46         2.93 o                         
   5  -2   6        106.70        107.69         4.62 o                         
   6  -2   6         86.20         78.73         4.30 o                         
   7  -2   6          2.98          4.40         2.31 o                         
   8  -2   6          1.02          7.42         3.12 o                         
   9  -2   6         27.70         31.99         7.11 o                         
  10  -2   6         20.10         28.20         7.97 o                         
 -11  -1   6          0.03          0.98         2.07 o                         
 -10  -1   6          5.14          4.83         2.97 o                         
  -9  -1   6         26.27         24.20         4.88 o                         
  -8  -1   6          7.23          7.89         2.31 o                         
  -7  -1   6         62.43         58.07         3.73 o                         
  -6  -1   6        337.78        341.59         6.86 o                         
  -5  -1   6          7.92         11.83         1.78 o                         
  -4  -1   6        361.33        381.61        14.13 o                         
  -3  -1   6        656.38        683.93        13.66 o                         
  -2  -1   6        486.94        548.82        10.06 o                         
  -1  -1   6       1365.04       1431.54        12.95 o                         
   0  -1   6        112.81        110.66         2.07 o                         
   1  -1   6        220.52        220.38         3.30 o                         
   2  -1   6        149.93        141.13         4.43 o                         
   3  -1   6         14.27         14.99         1.68 o                         
   4  -1   6         12.69         14.74         2.03 o                         
   5  -1   6        473.20        467.04         9.11 o                         
   6  -1   6        103.27         93.27         4.67 o                         
   7  -1   6          2.48          4.34         2.10 o                         
   8  -1   6         37.28         34.32         3.54 o                         
   9  -1   6          0.21          2.29         1.64 o                         
  10  -1   6          0.43          2.53         1.79 o                         
 -11   0   6          0.00          1.28         1.73 o                         
 -10   0   6          7.95          8.07         2.69 o                         
  -9   0   6          0.25          1.40         1.43 o                         
  -8   0   6         16.47         18.97         4.36 o                         
  -7   0   6        222.74        233.15         6.38 o                         
  -6   0   6         26.68         30.24         2.54 o                         
  -4   0   6          0.02          0.95         1.37 o                         
  -3   0   6        597.89        659.26         7.15 o                         
  -2   0   6          0.72          1.38         0.39 o                         
  -1   0   6         12.89         13.77         0.73 o                         
   0   0   6         45.94         43.46         1.70 o                         
   1   0   6        299.63        315.74         2.72 o                         
   2   0   6        204.13        177.99         3.84 o                         
   3   0   6          4.46          4.72         1.01 o                         
   4   0   6        155.55        150.12         3.54 o                         
   5   0   6          7.21          9.42         2.16 o                         
   6   0   6         59.69         54.67         4.36 o                         
   7   0   6          0.75          2.46         1.96 o                         
   8   0   6          1.43          1.17         1.75 o                         
   9   0   6          0.71          2.73         1.97 o                         
  10   0   6         21.14         24.84         3.90 o                         
  11   0   6          3.42          8.58         3.75 o                         
 -11   1   6          5.93          8.85         2.98 o                         
 -10   1   6          6.15          6.90         2.77 o                         
  -9   1   6         28.89         36.73         3.82 o                         
  -8   1   6         14.46         17.89         4.83 o                         
  -7   1   6         20.75         22.24         3.70 o                         
  -6   1   6         18.30         16.31         3.40 o                         
  -5   1   6         22.73         22.47         1.53 o                         
  -4   1   6         60.60         68.22         2.01 o                         
  -3   1   6        271.10        281.79         9.87 o                         
  -2   1   6        190.16        173.29         3.56 o                         
  -1   1   6        141.85        128.23         2.95 o                         
   0   1   6         66.80         65.16         1.33 o                         
   1   1   6        616.22        619.60         3.85 o                         
   2   1   6        175.62        177.81         3.00 o                         
   3   1   6         57.14         58.58         1.98 o                         
   4   1   6          9.28         13.55         2.03 o                         
   5   1   6        141.72        136.89         6.92 o                         
   6   1   6          2.19          1.99         1.95 o                         
   7   1   6         13.71         10.50         2.21 o                         
   8   1   6          0.51          1.88         1.76 o                         
   9   1   6          8.28         11.38         2.68 o                         
  10   1   6         10.65         14.30         3.45 o                         
  11   1   6          0.23          3.94         3.53 o                         
 -11   2   6          3.05          4.72         3.71 o                         
 -10   2   6          6.16          9.49         5.18 o                         
  -9   2   6          0.68          0.40         1.77 o                         
  -8   2   6         39.07         38.23         5.75 o                         
  -7   2   6          2.50          4.57         1.33 o                         
  -6   2   6        123.58        112.73         3.32 o                         
  -5   2   6        143.53        141.22         5.38 o                         
  -4   2   6         43.74         50.53         2.01 o                         
  -3   2   6         47.39         47.87         2.49 o                         
  -2   2   6        875.34        863.03         9.65 o                         
  -1   2   6          9.33          9.00         0.79 o                         
   0   2   6        180.63        182.50         1.57 o                         
   1   2   6         64.43         72.35         1.86 o                         
   2   2   6        579.16        557.94         7.30 o                         
   3   2   6          6.78          3.37         0.93 o                         
   4   2   6         13.74          9.19         1.06 o                         
   5   2   6          7.28          8.79         1.40 o                         
   6   2   6         62.22         71.07         4.94 o                         
   7   2   6          0.01          4.80         2.23 o                         
   8   2   6         47.43         40.44         3.89 o                         
   9   2   6          1.48          1.39         1.67 o                         
  10   2   6          8.21          7.68         5.18 o                         
  11   2   6          3.52          5.26         3.83 o                         
 -10   3   6          0.23          2.70         2.65 o                         
  -9   3   6          6.53          5.54         2.09 o                         
  -8   3   6          0.77          3.47         1.86 o                         
  -7   3   6          2.17          2.11         0.93 o                         
  -6   3   6          0.93          2.29         1.28 o                         
  -5   3   6          4.79          4.55         1.18 o                         
  -4   3   6          0.25          0.88         1.04 o                         
  -3   3   6         94.50         93.39         4.62 o                         
  -2   3   6       1479.10       1510.43        13.06 o                         
  -1   3   6         38.63         42.66         1.39 o                         
   0   3   6         10.78          7.38         0.72 o                         
   1   3   6        493.94        495.55         6.44 o                         
   2   3   6          0.05          1.04         0.38 o                         
   3   3   6         75.48         98.16         4.23 o                         
   4   3   6         26.04         28.26         2.47 o                         
   5   3   6         77.69         89.74         4.28 o                         
   6   3   6         60.32         54.99         4.95 o                         
   7   3   6          1.36          1.95         2.69 o                         
   8   3   6          0.17          4.46         4.04 o                         
   9   3   6          0.05          2.53         1.94 o                         
  10   3   6          9.38         14.87         4.12 o                         
  11   3   6         14.80         17.76         6.52 o                         
 -10   4   6         69.93         86.30         7.92 o                         
  -9   4   6          8.56         13.42         3.56 o                         
  -8   4   6         17.62         22.90         3.97 o                         
  -7   4   6          0.44          2.46         1.35 o                         
  -6   4   6          1.61          1.41         1.27 o                         
  -5   4   6          9.03          6.65         1.76 o                         
  -4   4   6          4.88          3.24         0.90 o                         
  -3   4   6         51.18         55.41         5.32 o                         
  -2   4   6        103.37        116.86         5.33 o                         
  -1   4   6          1.57          0.83         0.68 o                         
   0   4   6        129.43        129.38         2.43 o                         
   1   4   6        162.80        183.46         4.93 o                         
   2   4   6        705.17        746.71         5.32 o                         
   3   4   6         57.59         74.49         2.48 o                         
   4   4   6         29.31         32.72         1.69 o                         
   5   4   6         23.89         22.91         3.33 o                         
   6   4   6         67.73         70.45         9.38 o                         
   7   4   6          3.18          2.98         3.56 o                         
   8   4   6         13.00          8.36         2.83 o                         
   9   4   6          1.07          2.36         1.65 o                         
  10   4   6          0.11          1.91         2.56 o                         
  11   4   6          4.67          7.96         4.45 o                         
  -9   5   6          0.03          3.07         3.02 o                         
  -8   5   6          2.02          3.17         2.07 o                         
  -7   5   6          0.78          0.80         0.95 o                         
  -6   5   6          3.05          4.32         1.95 o                         
  -5   5   6          2.29          6.85         2.54 o                         
  -4   5   6          1.98          2.66         1.58 o                         
  -3   5   6          0.44          0.92         0.89 o                         
  -2   5   6         81.16         75.60         4.79 o                         
  -1   5   6         89.50         89.27         4.94 o                         
   0   5   6         11.30         12.34         1.28 o                         
   1   5   6         15.67         16.79         1.39 o                         
   2   5   6         98.58        105.70         2.65 o                         
   3   5   6        332.77        336.98         4.82 o                         
   4   5   6          8.40          7.61         2.25 o                         
   5   5   6        759.08        785.01        29.85 o                         
   6   5   6        122.12        104.81         6.54 o                         
   7   5   6         10.36         17.54         3.45 o                         
   8   5   6         22.40         25.60         4.58 o                         
   9   5   6          1.54          2.26         1.72 o                         
  10   5   6         10.52         10.66         4.47 o                         
  11   5   6         36.02         36.68         6.52 o                         
  -9   6   6          0.05         -0.39         1.69 o                         
  -8   6   6          0.00          3.25         2.19 o                         
  -7   6   6          3.66          1.99         1.55 o                         
  -6   6   6         21.20         17.06         2.60 o                         
  -5   6   6        187.11        179.78         7.05 o                         
  -4   6   6          5.09          7.99         3.41 o                         
  -3   6   6          5.86          7.10         1.64 o                         
  -2   6   6         15.91         15.25         3.13 o                         
  -1   6   6        235.93        238.48         7.43 o                         
   0   6   6         61.14         59.97         2.57 o                         
   1   6   6         55.01         52.25         2.78 o                         
   2   6   6         74.49         72.66         2.55 o                         
   3   6   6         87.21         84.78         2.79 o                         
   4   6   6         27.02         27.42         1.53 o                         
   5   6   6          8.92          9.16         1.16 o                         
   6   6   6        424.66        418.48        14.81 o                         
   7   6   6          0.33          2.53         1.93 o                         
   8   6   6         62.74         63.44         5.82 o                         
   9   6   6          0.59          2.60         2.61 o                         
  10   6   6         15.50         19.10         5.06 o                         
  11   6   6         12.12         11.72         3.85 o                         
  -8   7   6          0.13          2.68         2.21 o                         
  -7   7   6          5.56          5.22         2.97 o                         
  -6   7   6          6.53          7.52         1.91 o                         
  -5   7   6         10.14          8.47         1.92 o                         
  -4   7   6         32.18         39.59         3.09 o                         
  -3   7   6        264.45        266.22         6.45 o                         
  -2   7   6        135.90        119.36         5.86 o                         
  -1   7   6        994.43        960.42        17.98 o                         
   0   7   6        228.37        219.49         2.73 o                         
   1   7   6         83.05         85.72         6.22 o                         
   2   7   6         56.03         56.70         5.32 o                         
   3   7   6          3.27          4.78         2.24 o                         
   4   7   6         79.30         81.37         3.12 o                         
   5   7   6         42.88         37.09         2.38 o                         
   6   7   6          6.51          8.59         5.63 o                         
   7   7   6          0.67          1.20         2.67 o                         
   8   7   6          5.38          3.52         4.12 o                         
   9   7   6          6.45         10.75         6.17 o                         
  10   7   6          2.04          3.98         3.23 o                         
  11   7   6          0.05          7.12         4.71 o                         
  -7   8   6          0.91          2.10         1.48 o                         
  -6   8   6          6.83          4.35         1.54 o                         
  -5   8   6          0.32          1.50         1.67 o                         
  -4   8   6          4.46          7.64         2.74 o                         
  -3   8   6         22.33         26.69         4.00 o                         
  -2   8   6         21.50         23.07         3.41 o                         
  -1   8   6        232.43        193.14        13.33 o                         
   0   8   6         16.08         18.08         5.14 o                         
   1   8   6        146.84        143.64         5.92 o                         
   2   8   6          3.59          4.82         4.70 o                         
   3   8   6          4.66          5.08         1.58 o                         
   4   8   6        195.72        198.74         7.67 o                         
   5   8   6         39.25         42.27         4.92 o                         
   6   8   6         98.13        102.97         5.91 o                         
   7   8   6          5.54          2.51         2.13 o                         
   8   8   6          0.29          3.63         3.99 o                         
   9   8   6         30.28         18.35        14.55 o                         
  10   8   6          4.44          4.43         4.75 o                         
  -6   9   6          0.73          0.23         1.44 o                         
  -5   9   6          1.98          3.52         1.88 o                         
  -4   9   6         91.16        102.10        10.83 o                         
  -3   9   6          1.84          2.42         2.25 o                         
  -2   9   6          8.65          7.21         3.05 o                         
  -1   9   6         20.68         22.54         4.95 o                         
   0   9   6          5.17          7.05         3.48 o                         
   1   9   6         33.08         36.50         6.93 o                         
   2   9   6          2.93          1.70         1.55 o                         
   3   9   6         19.79         19.64         7.41 o                         
   4   9   6         28.84         35.19         4.29 o                         
   5   9   6          1.27          0.69         0.97 o                         
   6   9   6          1.28          3.79         2.02 o                         
   7   9   6         19.99         21.43         4.08 o                         
   8   9   6          4.65          4.32         2.51 o                         
   9   9   6         24.19         35.62         6.21 o                         
  10   9   6          4.73          4.36         8.07 o                         
  -5  10   6          3.32          6.20         2.77 o                         
  -4  10   6          0.01          0.33         1.95 o                         
  -3  10   6          1.07          4.08         3.86 o                         
  -2  10   6          0.16          1.26         2.11 o                         
  -1  10   6         20.55         12.25         8.52 o                         
   0  10   6          1.18          1.40         1.00 o                         
   1  10   6        109.71        103.54         9.09 o                         
   2  10   6          0.13          1.29         1.26 o                         
   3  10   6          0.16          0.22         2.23 o                         
   4  10   6          6.81          5.05         2.07 o                         
   5  10   6          7.59          7.34         2.58 o                         
   6  10   6          8.87          7.16         2.35 o                         
   7  10   6        113.41        121.84         8.46 o                         
   8  10   6         11.36         14.14         3.87 o                         
   9  10   6         11.57         18.29         5.37 o                         
  10  10   6          8.80          9.62         3.94 o                         
  -4  11   6          0.06          2.59         2.00 o                         
  -3  11   6          0.10          1.84         2.08 o                         
  -2  11   6          5.28          6.98         2.99 o                         
  -1  11   6          2.30          2.29         2.88 o                         
   0  11   6         62.22         59.63         5.77 o                         
   1  11   6         12.68         15.36         9.48 o                         
   2  11   6          0.34          0.07         2.22 o                         
   3  11   6          2.05          0.93         0.99 o                         
   4  11   6          0.18          0.29         1.44 o                         
   5  11   6          1.08          2.75         2.21 o                         
   6  11   6          6.54          9.63         3.39 o                         
   7  11   6          0.02          3.02         1.63 o                         
   8  11   6          1.19          1.44         2.12 o                         
   9  11   6          2.23          6.45         2.99 o                         
  -2  12   6          0.45          1.60         2.42 o                         
  -1  12   6          0.90          3.99         3.26 o                         
   0  12   6          8.34          5.54         2.35 o                         
   1  12   6          0.16          2.83         2.13 o                         
   2  12   6          1.69          0.65         1.42 o                         
   3  12   6          0.06          0.29         1.61 o                         
   4  12   6         47.28         49.22         5.53 o                         
   5  12   6          0.36          1.09         1.58 o                         
   6  12   6         16.84         12.52         7.18 o                         
   7  12   6          0.51          2.65         1.30 o                         
   0  13   6          0.66          0.05         1.24 o                         
   1  13   6          2.22          0.55         2.65 o                         
   2  13   6          4.96          7.04         2.59 o                         
   3  13   6          5.49          6.81         7.41 o                         
   4  13   6          1.04          1.23         1.53 o                         
   5  13   6          4.17          1.94         2.93 o                         
  -6 -10   7          0.74          0.85         1.51 o                         
  -5 -10   7          1.68          2.16         2.13 o                         
  -4 -10   7          2.74          0.98         1.78 o                         
  -3 -10   7         31.94         21.95         6.45 o                         
  -2 -10   7          1.38          3.59         2.85 o                         
  -1 -10   7          1.16          2.61         1.33 o                         
   0 -10   7          0.01          0.66         1.33 o                         
  -7  -9   7          1.08          1.46         1.35 o                         
  -6  -9   7         15.47          9.24         3.91 o                         
  -5  -9   7          8.28          6.81         3.84 o                         
  -4  -9   7         34.60         32.77         9.77 o                         
  -3  -9   7          8.23          6.37         2.65 o                         
  -2  -9   7         20.75         23.52         3.29 o                         
  -1  -9   7          1.33          5.09         2.55 o                         
   0  -9   7          5.51          4.56         2.25 o                         
   1  -9   7          0.35          2.88         1.83 o                         
   2  -9   7          5.64          5.36         5.87 o                         
  -9  -8   7         21.11         21.45         4.60 o                         
  -8  -8   7          8.36          5.53         2.43 o                         
  -7  -8   7          5.66          5.15         2.66 o                         
  -6  -8   7          4.17          2.00         1.78 o                         
  -5  -8   7          6.12          6.53         2.90 o                         
  -4  -8   7          8.78          8.58         2.69 o                         
  -3  -8   7        106.96        119.49         4.78 o                         
  -2  -8   7         39.41         43.12         3.65 o                         
  -1  -8   7          9.99         16.78         3.06 o                         
   0  -8   7          2.22          2.57         1.67 o                         
   1  -8   7          1.34          2.77         1.99 o                         
   2  -8   7          1.94          3.30         2.04 o                         
   3  -8   7          0.83          3.59         2.31 o                         
   4  -8   7          1.51          1.94         2.54 o                         
  -9  -7   7         13.96         19.07         4.29 o                         
  -8  -7   7          8.55         11.39         2.91 o                         
  -7  -7   7          0.13          1.02         1.60 o                         
  -6  -7   7          9.86         12.01         3.19 o                         
  -5  -7   7          1.11          1.69         1.41 o                         
  -4  -7   7         15.29         10.15         2.57 o                         
  -3  -7   7         65.34         59.14         5.19 o                         
  -2  -7   7        179.47        169.16         5.68 o                         
  -1  -7   7          0.20          1.08         1.05 o                         
   0  -7   7          1.69          3.18         1.85 o                         
   1  -7   7          0.29          1.46         1.49 o                         
   2  -7   7          0.55          2.51         1.65 o                         
   3  -7   7          7.67          9.02         3.34 o                         
   4  -7   7          0.91          4.55         3.63 o                         
   5  -7   7          9.79          7.51         7.14 o                         
 -10  -6   7          3.83          5.92         6.53 o                         
  -9  -6   7         11.72         10.45         5.51 o                         
  -8  -6   7          2.04          5.35         3.35 o                         
  -7  -6   7          3.42          9.84         2.85 o                         
  -6  -6   7         19.32         21.59         3.49 o                         
  -5  -6   7         28.56         29.91         5.30 o                         
  -4  -6   7          3.22          4.75         2.70 o                         
  -3  -6   7         70.86         78.84         5.79 o                         
  -2  -6   7         55.32         52.94         3.10 o                         
  -1  -6   7          0.47          1.33         1.40 o                         
   0  -6   7          0.33          1.10         0.78 o                         
   1  -6   7         15.04         16.07         3.02 o                         
   2  -6   7         12.31          8.93         5.47 o                         
   3  -6   7          8.71          6.78         3.08 o                         
   4  -6   7          2.40          3.93         2.97 o                         
   5  -6   7          0.69          2.18         2.51 o                         
   6  -6   7          0.39          8.41         4.99 o                         
 -10  -5   7         27.51         22.65         6.31 o                         
  -9  -5   7         49.86         58.24         7.82 o                         
  -8  -5   7          2.63          1.37         2.74 o                         
  -7  -5   7          1.81          3.09         4.01 o                         
  -6  -5   7          4.67          8.05         4.07 o                         
  -5  -5   7         13.35          8.86         2.45 o                         
  -4  -5   7         12.49         12.69         1.66 o                         
  -3  -5   7         14.37         13.77         1.60 o                         
  -2  -5   7          6.07          9.70         1.85 o                         
  -1  -5   7        139.56        133.47         6.21 o                         
   0  -5   7         28.34         19.67         2.86 o                         
   1  -5   7         82.68         76.85         4.27 o                         
   2  -5   7          9.51          8.43         1.86 o                         
   3  -5   7         11.30          6.80         2.65 o                         
   4  -5   7         22.75         19.87         5.02 o                         
   5  -5   7         15.78         15.75         4.37 o                         
   6  -5   7          6.18          6.30         3.97 o                         
   7  -5   7          0.02          3.86         3.34 o                         
 -10  -4   7          0.59          0.30         1.59 o                         
  -9  -4   7         95.88        108.82         6.15 o                         
  -8  -4   7          1.88          2.82         2.34 o                         
  -7  -4   7          2.25          2.88         1.85 o                         
  -6  -4   7         20.40         19.68         2.59 o                         
  -5  -4   7        457.37        457.74         8.18 o                         
  -4  -4   7        182.32        171.91         3.37 o                         
  -3  -4   7        110.42        107.49         3.54 o                         
  -2  -4   7         12.74         10.71         1.85 o                         
  -1  -4   7         68.98         83.28         3.08 o                         
   0  -4   7         17.34         17.51         1.98 o                         
   1  -4   7          0.01          0.48         0.28 o                         
   2  -4   7          0.10          3.66         2.89 o                         
   3  -4   7          0.00          1.95         1.21 o                         
   4  -4   7          5.58          4.33         1.44 o                         
   5  -4   7          1.62          2.11         1.33 o                         
   6  -4   7          6.95          9.68         3.52 o                         
   7  -4   7          0.18          0.82         1.18 o                         
   8  -4   7          0.45          1.15         1.50 o                         
 -11  -3   7          1.10          4.16         3.05 o                         
 -10  -3   7         36.67         30.03         4.09 o                         
  -9  -3   7         46.08         49.80         4.25 o                         
  -8  -3   7          0.17          1.88         1.29 o                         
  -7  -3   7          3.34          5.58         1.73 o                         
  -6  -3   7          0.94          0.83         0.71 o                         
  -5  -3   7         71.68         79.64         3.09 o                         
  -4  -3   7         48.87         50.08         1.86 o                         
  -3  -3   7          6.23          6.03         0.74 o                         
  -2  -3   7          0.00          1.90         1.04 o                         
  -1  -3   7          1.09          2.25         0.94 o                         
   0  -3   7         15.83         16.71         2.23 o                         
   1  -3   7          0.12          0.68         0.83 o                         
   2  -3   7        166.15        170.12         4.16 o                         
   3  -3   7         55.09         54.56         2.84 o                         
   4  -3   7         23.52         18.97         2.71 o                         
   5  -3   7          3.19          9.53         3.04 o                         
   6  -3   7          0.46          2.40         1.79 o                         
   7  -3   7         35.79         36.72         3.83 o                         
   8  -3   7          1.23          0.90         1.44 o                         
   9  -3   7          2.46          8.49         2.74 o                         
 -11  -2   7         10.04          6.48         2.62 o                         
 -10  -2   7          4.72         12.10         6.94 o                         
  -9  -2   7          0.22          1.74         1.84 o                         
  -8  -2   7          0.42          2.06         1.33 o                         
  -7  -2   7          1.85          5.30         1.89 o                         
  -6  -2   7          0.39          1.59         1.09 o                         
  -5  -2   7        100.90        106.15         4.21 o                         
  -4  -2   7         19.96         20.77         1.77 o                         
  -3  -2   7          0.14          1.03         0.53 o                         
  -2  -2   7         14.27         17.07         1.04 o                         
  -1  -2   7         12.86         14.39         1.11 o                         
   0  -2   7          0.01          1.04         0.37 o                         
   1  -2   7        132.32        139.67         1.83 o                         
   2  -2   7         86.52         83.68         2.20 o                         
   3  -2   7        136.73        140.80         6.54 o                         
   4  -2   7        176.83        183.80         5.42 o                         
   5  -2   7         27.18         24.46         2.57 o                         
   6  -2   7          0.00          2.38         1.67 o                         
   7  -2   7         10.49         13.81         2.51 o                         
   8  -2   7          6.85         11.61         2.76 o                         
   9  -2   7         19.55         17.74         3.21 o                         
 -11  -1   7          9.99         10.36         3.09 o                         
 -10  -1   7          3.55          6.46         3.09 o                         
  -9  -1   7         20.36         16.12         5.45 o                         
  -8  -1   7         25.12         26.16         3.86 o                         
  -7  -1   7          0.13          1.57         1.67 o                         
  -6  -1   7         64.28         66.26         5.69 o                         
  -5  -1   7         27.15         26.29         4.31 o                         
  -4  -1   7        129.22        140.24        14.57 o                         
  -3  -1   7          0.02          0.05         0.35 o                         
  -2  -1   7          2.93          2.47         0.47 o                         
  -1  -1   7         71.57         79.41         1.69 o                         
   0  -1   7         33.99         35.59         1.12 o                         
   1  -1   7         17.94         20.42         1.34 o                         
   2  -1   7        107.76        100.03         2.01 o                         
   3  -1   7        512.90        511.05        17.45 o                         
   4  -1   7        169.03        154.95        12.35 o                         
   5  -1   7        137.09        131.95         5.95 o                         
   6  -1   7         50.71         55.45         3.89 o                         
   7  -1   7         55.01         55.71        11.67 o                         
   8  -1   7          6.48          9.45         2.71 o                         
   9  -1   7          4.34          5.44         2.40 o                         
  10  -1   7          2.20          2.62         1.95 o                         
 -11   0   7          3.69          4.08         4.01 o                         
 -10   0   7          6.44          2.80         1.50 o                         
  -9   0   7         22.60         21.11         2.75 o                         
  -8   0   7         29.96         25.52         2.99 o                         
  -7   0   7         72.22         65.24         4.64 o                         
  -6   0   7          2.79          4.63         1.52 o                         
  -5   0   7         20.92         15.31         8.98 o                         
  -4   0   7        226.50        247.47        17.53 o                         
  -3   0   7        116.20        109.90         5.20 o                         
  -2   0   7        197.15        201.71         3.12 o                         
  -1   0   7         36.81         28.66         1.04 o                         
   0   0   7         57.26         62.31         1.46 o                         
   1   0   7         18.88         19.29         0.85 o                         
   2   0   7         98.78         95.75         2.13 o                         
   3   0   7         83.45         77.91         3.71 o                         
   4   0   7          5.43          4.64         1.46 o                         
   5   0   7        293.18        283.91         8.06 o                         
   6   0   7         65.05         71.73         4.26 o                         
   7   0   7         38.07         28.32         3.31 o                         
   8   0   7         19.77         15.02         6.77 o                         
   9   0   7          3.75          7.87         3.00 o                         
  10   0   7          1.08          2.52         2.36 o                         
 -11   1   7         28.93         23.93         9.45 o                         
 -10   1   7          3.79          4.12         2.07 o                         
  -9   1   7          1.79          3.31         1.68 o                         
  -8   1   7         46.25         45.43         6.07 o                         
  -7   1   7          2.11          3.42         1.94 o                         
  -6   1   7         11.71         14.69         2.04 o                         
  -5   1   7          0.00          0.32         0.27 o                         
  -4   1   7         12.06         13.14         0.87 o                         
  -3   1   7        366.51        357.37         6.33 o                         
  -2   1   7        376.80        399.53         6.79 o                         
  -1   1   7        306.30        293.73         3.64 o                         
   0   1   7         10.74         14.37         1.11 o                         
   1   1   7        682.04        659.12         8.66 o                         
   2   1   7         12.20         12.03         0.79 o                         
   3   1   7        101.02        102.27         3.75 o                         
   4   1   7          6.21          5.96         1.49 o                         
   5   1   7        194.04        185.81         4.33 o                         
   6   1   7         12.03          7.39         1.95 o                         
   7   1   7          4.24          6.79         2.07 o                         
   8   1   7          0.13          7.36         4.11 o                         
   9   1   7          0.20          4.16         2.34 o                         
  10   1   7         39.28         59.69         5.49 o                         
  11   1   7         19.94         25.47        10.45 o                         
 -10   2   7         11.19         11.80         2.97 o                         
  -9   2   7          0.82          1.31         1.56 o                         
  -8   2   7          3.23          3.55         1.96 o                         
  -7   2   7          2.32          0.97         1.46 o                         
  -6   2   7          1.34          2.25         0.85 o                         
  -5   2   7         80.55         78.48         2.35 o                         
  -4   2   7         32.31         32.20         1.41 o                         
  -3   2   7       1358.54       1489.92        32.00 o                         
  -2   2   7        166.52        176.61         5.06 o                         
  -1   2   7        223.54        215.40         4.24 o                         
   0   2   7         93.03        107.87         2.71 o                         
   1   2   7         90.54         96.11         2.67 o                         
   2   2   7        711.71        772.19        12.39 o                         
   3   2   7          3.36          1.69         0.67 o                         
   4   2   7          0.11          0.92         0.80 o                         
   5   2   7         13.51         10.56         0.96 o                         
   6   2   7         34.58         34.52         4.27 o                         
   7   2   7          4.72          7.61         2.27 o                         
   8   2   7         10.18         16.60         3.26 o                         
   9   2   7          5.35          8.46         3.03 o                         
  10   2   7          0.06          2.97         2.52 o                         
  11   2   7          0.00          3.08         2.20 o                         
  -9   3   7          0.15          4.07         2.93 o                         
  -8   3   7          6.70          7.13         4.13 o                         
  -7   3   7         14.23         14.54         2.66 o                         
  -6   3   7         11.47          9.33         2.23 o                         
  -5   3   7          3.71          6.57         3.42 o                         
  -4   3   7        160.64        180.11         5.98 o                         
  -3   3   7          0.96          1.28         0.92 o                         
  -2   3   7          0.24          1.03         0.57 o                         
  -1   3   7          3.70          3.76         0.87 o                         
   0   3   7          4.96          8.01         0.91 o                         
   1   3   7          8.99          9.01         0.67 o                         
   2   3   7        367.62        348.44         4.70 o                         
   3   3   7        193.20        201.64         4.09 o                         
   4   3   7        223.37        195.84         5.87 o                         
   5   3   7        226.64        225.41         8.47 o                         
   6   3   7         41.56         37.90         4.33 o                         
   7   3   7          1.81          1.04         1.59 o                         
   8   3   7         26.31         33.02         5.69 o                         
   9   3   7          2.74          2.85         2.13 o                         
  10   3   7          3.56          4.71         2.62 o                         
  11   3   7         18.01         19.07         4.79 o                         
 -10   4   7         10.57         12.59         5.30 o                         
  -9   4   7          0.13          1.56         1.68 o                         
  -8   4   7          1.05          7.80         2.59 o                         
  -7   4   7         12.23         19.64         5.29 o                         
  -6   4   7        122.40        117.68         4.65 o                         
  -5   4   7         15.32         12.38         1.64 o                         
  -4   4   7          7.71         10.28         1.57 o                         
  -3   4   7          0.00          2.06         2.08 o                         
  -2   4   7         19.71         13.83         2.72 o                         
  -1   4   7         37.64         39.38         1.84 o                         
   0   4   7         36.98         32.63         1.35 o                         
   1   4   7         28.19         30.83         1.35 o                         
   2   4   7         39.48         38.18         1.35 o                         
   3   4   7          8.38         12.68         1.45 o                         
   4   4   7          0.02          1.01         0.67 o                         
   5   4   7        295.56        297.12         7.99 o                         
   6   4   7        124.27        123.95         5.47 o                         
   7   4   7         55.77         52.63         6.04 o                         
   8   4   7         32.37         40.03         4.65 o                         
   9   4   7          5.93         10.27         3.20 o                         
  10   4   7          1.32          2.84         2.76 o                         
  11   4   7          3.35          6.20         2.95 o                         
  -9   5   7         32.87         35.84         5.25 o                         
  -8   5   7          2.67          1.67         1.58 o                         
  -7   5   7          0.85          3.07         1.64 o                         
  -6   5   7         21.70         21.65         2.39 o                         
  -5   5   7          0.23          2.12         1.55 o                         
  -4   5   7          8.22          7.17         1.66 o                         
  -3   5   7         10.54         10.93         1.61 o                         
  -2   5   7        176.62        151.46         7.97 o                         
  -1   5   7         23.72         21.22         1.72 o                         
   0   5   7        170.96        193.04         4.32 o                         
   1   5   7          0.20          0.64         0.47 o                         
   2   5   7         80.05         78.49         2.51 o                         
   3   5   7         44.96         46.83         1.76 o                         
   4   5   7         68.57         61.11         4.89 o                         
   5   5   7        103.11        100.43         6.34 o                         
   6   5   7         44.09         37.49         3.42 o                         
   7   5   7         25.85         22.77         4.10 o                         
   8   5   7          6.58         12.84         4.56 o                         
   9   5   7          0.11          2.88         3.08 o                         
  10   5   7         32.47         50.95        13.24 o                         
  11   5   7          1.18          5.79         3.26 o                         
  -9   6   7          1.61          4.81         3.53 o                         
  -8   6   7         32.00         42.12         7.18 o                         
  -7   6   7          6.30          8.50         2.71 o                         
  -6   6   7          0.21          2.22         2.25 o                         
  -5   6   7         30.43         25.26         3.81 o                         
  -4   6   7          3.28          1.87         1.21 o                         
  -3   6   7        160.62        152.49         6.09 o                         
  -2   6   7          0.01          3.41         2.41 o                         
  -1   6   7        684.59        704.48        21.99 o                         
   0   6   7          9.61          9.71         1.80 o                         
   1   6   7         25.39         20.55         1.76 o                         
   2   6   7          6.13          6.17         1.23 o                         
   3   6   7          0.91          1.43         0.86 o                         
   4   6   7        126.34        117.44         3.29 o                         
   5   6   7        647.45        679.94         6.49 o                         
   6   6   7         17.67         23.54         4.49 o                         
   7   6   7         10.33         10.59         3.67 o                         
   8   6   7        107.73        115.18         9.42 o                         
   9   6   7         57.77         69.29         6.19 o                         
  10   6   7         28.89         31.80         6.11 o                         
  11   6   7         14.32          7.93        18.29 o                         
  -8   7   7          1.52          2.52         2.17 o                         
  -7   7   7          3.54          4.14         2.68 o                         
  -6   7   7          5.13          4.87         1.88 o                         
  -5   7   7          7.10         10.23         3.83 o                         
  -4   7   7         51.78         43.84         3.26 o                         
  -3   7   7         86.17         83.54         4.21 o                         
  -2   7   7        545.52        565.65        16.51 o                         
  -1   7   7         71.28         69.98         5.68 o                         
   0   7   7        177.05        174.69         6.73 o                         
   1   7   7         79.80         77.39         3.03 o                         
   2   7   7          1.15          3.59         2.21 o                         
   3   7   7          0.46          0.83         0.71 o                         
   4   7   7        923.76        944.03        11.10 o                         
   5   7   7        230.10        221.45         7.82 o                         
   6   7   7         22.90         22.15         4.08 o                         
   7   7   7         10.23         10.71         5.66 o                         
   8   7   7          3.62          4.16         3.66 o                         
   9   7   7         67.61         87.10         9.27 o                         
  10   7   7          3.33          5.74         4.11 o                         
  -7   8   7         48.01         40.45        14.17 o                         
  -6   8   7          1.91          3.87         2.10 o                         
  -5   8   7         28.21         27.25         4.33 o                         
  -4   8   7         63.21         61.57         4.51 o                         
  -3   8   7          1.31          2.48         1.67 o                         
  -2   8   7         28.48         31.61         2.97 o                         
  -1   8   7        433.21        432.92        12.63 o                         
   0   8   7          3.07          0.28         1.92 o                         
   1   8   7        216.77        210.52         8.75 o                         
   2   8   7          8.14         11.68         6.23 o                         
   3   8   7         91.95         94.30         3.89 o                         
   4   8   7          3.66          9.26         2.03 o                         
   5   8   7         20.86         22.64         1.83 o                         
   6   8   7          1.92          3.97         2.73 o                         
   7   8   7         12.71         18.57         3.66 o                         
  -6   9   7          5.60          6.03         2.36 o                         
  -5   9   7          0.43          1.22         1.61 o                         
  -4   9   7         35.48         35.72         3.90 o                         
  -3   9   7         39.43         45.46         3.35 o                         
  -2   9   7          7.98          8.48         2.35 o                         
  -1   9   7         36.56         38.77         4.07 o                         
   0   9   7         89.34         80.08         7.07 o                         
   1   9   7         30.87         37.88         5.90 o                         
   2   9   7          0.64         10.96         5.41 o                         
   3   9   7          5.29          5.08         3.06 o                         
   4   9   7         19.97         16.45         6.46 o                         
   5   9   7         43.34         46.64         5.70 o                         
   6   9   7         31.81         29.16         4.98 o                         
   7   9   7         94.83        100.72         5.74 o                         
   8   9   7         45.81         47.20         5.94 o                         
   9   9   7          7.56         10.40         3.96 o                         
  10   9   7          0.04          0.61         2.22 o                         
  -5  10   7         10.57          7.44         2.16 o                         
  -4  10   7          0.03          1.63         1.45 o                         
  -3  10   7         39.99         42.00         8.77 o                         
  -2  10   7          2.26          2.60         3.84 o                         
  -1  10   7         19.46         15.42         3.55 o                         
   0  10   7         27.27         19.98        13.79 o                         
   1  10   7          2.00          0.92         1.90 o                         
   2  10   7          8.90          8.37         4.06 o                         
   3  10   7         21.50         25.11         4.05 o                         
   4  10   7          1.07          1.05         1.25 o                         
   5  10   7         50.44         61.07         5.07 o                         
   6  10   7         22.72         26.24         6.81 o                         
   7  10   7          1.53          1.65         1.66 o                         
   8  10   7         25.69         37.20         8.20 o                         
   9  10   7         12.99         13.73         6.84 o                         
  -4  11   7         15.21         11.53         3.49 o                         
  -3  11   7         14.65         20.15         3.34 o                         
  -2  11   7          2.04          3.18         2.90 o                         
  -1  11   7          6.12          7.12         2.97 o                         
   0  11   7         71.97         70.05        19.79 o                         
   1  11   7        109.49        118.35         7.95 o                         
   2  11   7          1.86          3.42         4.17 o                         
   3  11   7          2.07          2.46         1.40 o                         
   4  11   7          6.09          8.70         2.83 o                         
   5  11   7          6.46          5.04         3.18 o                         
   6  11   7          0.96          2.86         2.72 o                         
   7  11   7          0.00          1.94         2.34 o                         
   8  11   7         11.87          9.41         3.66 o                         
  -2  12   7          3.51          9.10         3.85 o                         
  -1  12   7          1.01          3.64         3.15 o                         
   0  12   7          8.01          5.89         2.73 o                         
   1  12   7         11.10         17.66         3.55 o                         
   2  12   7         23.24         22.36         9.69 o                         
   3  12   7         17.66         15.93         6.99 o                         
   4  12   7          0.66          2.13         2.36 o                         
   5  12   7          0.22          2.46         2.46 o                         
   6  12   7          0.87          1.87         1.96 o                         
   7  12   7          4.40          5.52         4.45 o                         
   0  13   7          0.00          2.39         3.58 o                         
   1  13   7          0.00          0.69         1.27 o                         
   2  13   7          3.39          4.41         2.37 o                         
   3  13   7          0.02         -0.74         1.62 o                         
   4  13   7          8.27          6.85         4.03 o                         
   5  13   7          0.78          1.39         1.31 o                         
  -3 -10   8          3.53          3.89         2.45 o                         
  -2 -10   8          0.05          1.50         2.62 o                         
  -6  -9   8          1.39          0.33         1.49 o                         
  -5  -9   8          7.09          8.00         4.24 o                         
  -4  -9   8          2.40          5.20         4.44 o                         
  -3  -9   8         26.54         19.87         7.54 o                         
  -2  -9   8          0.26          1.81         1.06 o                         
  -1  -9   8          7.51          4.68         1.58 o                         
   0  -9   8          0.75          2.12         1.92 o                         
   1  -9   8         21.26         14.97         7.56 o                         
   2  -9   8         33.26         36.26         5.90 o                         
  -8  -8   8          0.04          1.34         1.52 o                         
  -7  -8   8          0.03          2.10         2.45 o                         
  -6  -8   8          2.06          4.61         2.60 o                         
  -5  -8   8          0.02          0.75         1.45 o                         
  -4  -8   8         14.87         18.46         5.87 o                         
  -3  -8   8         41.97         52.44         6.12 o                         
  -2  -8   8          4.23          5.61         2.57 o                         
  -1  -8   8          2.89          2.15         1.39 o                         
   0  -8   8          0.01          1.32         1.21 o                         
   1  -8   8         14.50         13.54         6.44 o                         
   2  -8   8          0.18          3.01         2.08 o                         
   3  -8   8          5.76          3.97         3.26 o                         
  -9  -7   8          9.87          9.47         4.13 o                         
  -8  -7   8          2.98          3.41         2.40 o                         
  -7  -7   8          6.20          6.58         3.30 o                         
  -6  -7   8          2.06          1.12         1.72 o                         
  -5  -7   8          1.12          0.77         1.23 o                         
  -4  -7   8         11.32         11.66         4.25 o                         
  -3  -7   8          3.26          2.05         1.21 o                         
  -2  -7   8          8.22          9.48         2.19 o                         
  -1  -7   8          1.36          1.99         1.19 o                         
   0  -7   8          5.53          6.99         2.15 o                         
   1  -7   8          3.69          2.78         2.36 o                         
   2  -7   8          1.91          7.35         3.37 o                         
   3  -7   8          1.59          6.03         4.24 o                         
   4  -7   8          0.84          1.05         2.06 o                         
  -9  -6   8         10.63          6.88         4.13 o                         
  -8  -6   8          4.81          3.73         2.24 o                         
  -7  -6   8          0.04          1.75         1.94 o                         
  -6  -6   8         12.91         14.05         3.18 o                         
  -5  -6   8          3.42          5.91         3.54 o                         
  -4  -6   8         20.13         14.73         4.44 o                         
  -3  -6   8         38.28         31.59         3.16 o                         
  -2  -6   8          3.98          6.97         2.31 o                         
  -1  -6   8         17.89         21.23         2.76 o                         
   0  -6   8          0.07          2.11         0.81 o                         
   1  -6   8          5.21          6.74         2.33 o                         
   2  -6   8          4.06          7.52         3.14 o                         
   4  -6   8          0.86          3.70         2.33 o                         
   5  -6   8          7.88          3.90         3.85 o                         
   6  -6   8          0.00          1.41         2.85 o                         
 -10  -5   8         16.06          9.41         4.79 o                         
  -9  -5   8         23.94         11.33         7.18 o                         
  -8  -5   8         19.08         22.89         5.72 o                         
  -7  -5   8         12.78         12.03         5.26 o                         
  -6  -5   8         11.87          7.87         2.43 o                         
  -5  -5   8         33.72         30.66         3.50 o                         
  -4  -5   8          0.11          1.09         0.72 o                         
  -3  -5   8         15.82         15.43         2.04 o                         
  -2  -5   8         92.95        120.65         4.83 o                         
  -1  -5   8          3.37          1.37         0.87 o                         
   0  -5   8          8.21          8.71         1.89 o                         
   1  -5   8        109.78        102.02         4.57 o                         
   2  -5   8          7.48         11.33         3.72 o                         
   3  -5   8          4.98         11.80         3.81 o                         
   4  -5   8          8.54          6.04         2.73 o                         
   5  -5   8          9.84          8.68         3.96 o                         
 -10  -4   8          0.07          2.09         3.08 o                         
  -9  -4   8          4.78          3.38         3.21 o                         
  -6  -4   8         61.35         51.21         6.95 o                         
  -5  -4   8          7.25         12.00         4.90 o                         
  -4  -4   8         44.02         46.11         3.91 o                         
  -3  -4   8          0.26          1.91         0.88 o                         
  -2  -4   8         83.70         81.72         3.95 o                         
  -1  -4   8          5.70          7.14         1.93 o                         
   0  -4   8          0.34          0.59         0.88 o                         
   1  -4   8         21.92         15.41         2.27 o                         
   2  -4   8          1.88          1.55         1.78 o                         
   3  -4   8         60.79         55.46         8.90 o                         
   4  -4   8          6.10          5.84         1.78 o                         
   5  -4   8         10.74          9.14         4.01 o                         
   6  -4   8          3.12          7.50         4.73 o                         
   7  -4   8          0.73          2.06         2.69 o                         
 -10  -3   8         39.88         36.58         4.06 o                         
  -9  -3   8          3.98          5.96         2.27 o                         
  -8  -3   8          0.00          2.59         1.35 o                         
  -7  -3   8          0.30          0.95         0.95 o                         
  -6  -3   8         29.07         31.74         2.54 o                         
  -5  -3   8         14.04         21.00         2.08 o                         
  -4  -3   8          0.14          1.41         0.59 o                         
  -3  -3   8         44.83         42.44         1.44 o                         
  -2  -3   8          2.64          3.69         0.63 o                         
  -1  -3   8          3.15          2.50         0.94 o                         
   0  -3   8          5.85          4.51         1.11 o                         
   1  -3   8         50.09         45.60         2.38 o                         
   2  -3   8          2.40          3.19         1.45 o                         
   3  -3   8          0.81          3.04         1.47 o                         
   4  -3   8          9.54          8.11         1.96 o                         
   5  -3   8         10.72         11.49         2.32 o                         
   6  -3   8          8.80         10.30         3.07 o                         
   7  -3   8          9.91         13.29         2.62 o                         
   8  -3   8         15.22         19.14         3.44 o                         
 -11  -2   8         11.36          8.81         3.78 o                         
 -10  -2   8          1.46          1.73         1.70 o                         
  -9  -2   8          0.97          1.11         0.97 o                         
  -8  -2   8         17.37         17.43         2.74 o                         
  -7  -2   8         37.45         34.85         2.85 o                         
  -6  -2   8          0.64          1.33         0.85 o                         
  -5  -2   8         74.69         70.66         4.48 o                         
  -4  -2   8        198.89        203.14         5.88 o                         
  -3  -2   8         38.51         30.69         2.68 o                         
  -2  -2   8        117.78        117.22         4.17 o                         
  -1  -2   8         22.42         21.02         1.17 o                         
   0  -2   8          2.93          2.07         0.58 o                         
   1  -2   8        139.95        143.06         2.80 o                         
   2  -2   8         40.30         39.92         1.86 o                         
   3  -2   8        159.07        169.68         4.97 o                         
   4  -2   8        124.98        127.97         4.87 o                         
   5  -2   8         32.81         33.36         3.18 o                         
   6  -2   8          4.40          6.12         2.26 o                         
   7  -2   8          0.42          2.92         1.99 o                         
   8  -2   8          1.60          4.82         2.52 o                         
   9  -2   8          6.59          8.91         3.63 o                         
 -11  -1   8         16.70         19.20         6.41 o                         
 -10  -1   8          2.34          1.31         2.08 o                         
  -9  -1   8          4.34          5.63         2.32 o                         
  -8  -1   8          6.36          3.69         2.13 o                         
  -7  -1   8         42.64         40.84         5.80 o                         
  -6  -1   8          0.13          1.53         1.13 o                         
  -5  -1   8        104.00        114.66         3.82 o                         
  -4  -1   8          8.66         11.19         3.89 o                         
  -3  -1   8          1.42          1.13         0.47 o                         
  -2  -1   8          0.16          0.77         0.44 o                         
  -1  -1   8        267.81        257.65         3.80 o                         
   0  -1   8        834.80        907.08        10.03 o                         
   1  -1   8        298.22        289.61         3.82 o                         
   2  -1   8        638.23        657.92        10.95 o                         
   3  -1   8        183.15        175.67         5.83 o                         
   4  -1   8          2.75          2.84         1.89 o                         
   5  -1   8        243.23        225.04        16.30 o                         
   6  -1   8         11.06          9.88         3.49 o                         
   7  -1   8          8.35          7.86         2.29 o                         
   8  -1   8          2.23          5.86         3.44 o                         
   9  -1   8          7.02         12.25         3.61 o                         
 -11   0   8          0.01          0.85         1.17 o                         
 -10   0   8         26.33         26.14         3.92 o                         
  -9   0   8          0.39          2.73         1.72 o                         
  -8   0   8         18.01         20.47         5.52 o                         
  -7   0   8         64.28         70.07         5.83 o                         
  -6   0   8         81.50         81.19         4.42 o                         
  -5   0   8         14.26         13.27         3.79 o                         
  -4   0   8        420.34        409.45        15.10 o                         
  -3   0   8       1164.85       1187.47         6.55 o                         
  -2   0   8        716.72        733.10         7.29 o                         
  -1   0   8        108.88        106.98         2.05 o                         
   0   0   8          0.46          0.53         0.26 o                         
   1   0   8         16.60         19.84         1.32 o                         
   2   0   8         44.79         40.58         1.73 o                         
   3   0   8          2.60          1.76         0.96 o                         
   4   0   8        219.74        222.45         6.90 o                         
   5   0   8         30.42         25.86         4.18 o                         
   6   0   8          0.63          3.69         1.91 o                         
   7   0   8          0.58          2.30         1.99 o                         
   8   0   8          9.04          9.15         2.34 o                         
   9   0   8          0.18          0.98         1.86 o                         
  10   0   8          2.80          2.96         2.35 o                         
 -10   1   8         10.79          9.71         2.85 o                         
  -9   1   8         11.22         12.34         3.90 o                         
  -8   1   8          3.93          3.44         1.63 o                         
  -7   1   8         11.61         14.19         2.67 o                         
  -5   1   8          2.98          5.81         3.25 o                         
  -4   1   8         79.61         89.64         2.73 o                         
  -3   1   8          2.22          2.19         0.69 o                         
  -2   1   8         45.00         41.53         1.99 o                         
  -1   1   8         13.33         14.66         0.75 o                         
   0   1   8        186.81        186.68         3.96 o                         
   1   1   8         93.54         99.61         2.80 o                         
   2   1   8        208.58        215.54         4.49 o                         
   3   1   8          5.78          5.77         1.50 o                         
   4   1   8         82.49         68.70         2.52 o                         
   5   1   8         56.83         52.46         3.96 o                         
   6   1   8          4.38          8.77         2.20 o                         
   7   1   8         22.11         24.09         5.11 o                         
   8   1   8          0.11          3.32         2.56 o                         
   9   1   8          3.92          4.08         2.40 o                         
  10   1   8          1.97          8.69         4.44 o                         
 -10   2   8          1.85          1.09         1.41 o                         
  -9   2   8          9.33          7.84         2.37 o                         
  -8   2   8          2.55          4.01         1.72 o                         
  -7   2   8          0.60          2.40         2.00 o                         
  -5   2   8          0.92          0.35         1.67 o                         
  -4   2   8        234.19        220.20         5.14 o                         
  -3   2   8          8.60          8.38         1.87 o                         
  -2   2   8          4.40          5.73         1.21 o                         
  -1   2   8          3.06          1.49         0.95 o                         
   0   2   8        189.08        195.59         4.18 o                         
   1   2   8         27.73         31.02         1.74 o                         
   2   2   8         47.03         49.25         2.53 o                         
   3   2   8        101.98        100.14         6.68 o                         
   4   2   8          1.67          3.01         0.94 o                         
   5   2   8         79.08         83.87         4.41 o                         
   6   2   8         12.16         17.31         3.50 o                         
   7   2   8          1.50          5.74         2.17 o                         
   8   2   8          0.17          2.05         1.97 o                         
   9   2   8         19.74         29.63         4.04 o                         
  10   2   8          0.81          3.53         2.69 o                         
 -10   3   8          1.48          2.18         1.60 o                         
  -9   3   8          0.48          2.25         1.78 o                         
  -8   3   8          7.20          8.82         2.67 o                         
  -7   3   8          3.40          2.19         2.35 o                         
  -6   3   8         29.29         33.95         5.54 o                         
  -5   3   8         27.77         26.29         1.74 o                         
  -4   3   8         52.30         45.59         2.20 o                         
  -3   3   8          3.76          2.74         1.48 o                         
  -2   3   8        195.12        196.33         4.10 o                         
  -1   3   8         14.45         16.54         2.13 o                         
   0   3   8          4.36          8.56         1.73 o                         
   1   3   8        563.86        587.17         8.38 o                         
   2   3   8          2.69          1.91         0.60 o                         
   3   3   8         82.07         81.82         2.36 o                         
   4   3   8         42.22         37.46         3.66 o                         
   5   3   8        487.14        424.35        13.41 o                         
   6   3   8          4.76          7.86         2.03 o                         
   7   3   8         47.67         40.08         4.77 o                         
   8   3   8          0.21          0.04         1.97 o                         
   9   3   8          8.47         13.07         4.29 o                         
  10   3   8          0.04          2.49         2.31 o                         
  11   3   8          0.16         -0.39         4.33 o                         
  -9   4   8         17.27         16.39         4.15 o                         
  -8   4   8          3.78          2.70         1.96 o                         
  -7   4   8          0.00          1.12         2.54 o                         
  -6   4   8         19.16         13.28         2.44 o                         
  -5   4   8         17.65         16.76         2.42 o                         
  -4   4   8          5.86          6.60         2.30 o                         
  -3   4   8          4.22          2.61         2.38 o                         
  -2   4   8         83.05         79.15         3.05 o                         
  -1   4   8        122.98        128.24         3.19 o                         
   0   4   8          4.01          4.27         0.69 o                         
   1   4   8        133.56        138.38         2.94 o                         
   2   4   8         50.54         48.91         2.25 o                         
   3   4   8         58.45         59.48         1.79 o                         
   4   4   8         38.32         39.26         3.50 o                         
   5   4   8        302.94        305.82        18.88 o                         
   6   4   8         22.51         27.22         3.85 o                         
   7   4   8          4.36          5.93         3.11 o                         
   8   4   8          2.59          6.21         3.41 o                         
   9   4   8          5.26          5.95         3.09 o                         
  10   4   8          0.82          1.97         1.73 o                         
  11   4   8          2.31          2.65         3.82 o                         
  -9   5   8          0.06          2.42         1.85 o                         
  -8   5   8          0.96          1.24         1.41 o                         
  -7   5   8         16.34         19.56         5.54 o                         
  -6   5   8          3.53          1.01         1.71 o                         
  -5   5   8          3.23          6.72         3.73 o                         
  -4   5   8          7.69         10.97         2.51 o                         
  -3   5   8         49.39         56.76         5.94 o                         
  -2   5   8        280.77        285.02        16.62 o                         
  -1   5   8         40.40         39.04         2.60 o                         
   0   5   8          8.90          6.88         1.07 o                         
   1   5   8          2.77          4.44         1.01 o                         
   2   5   8         14.58         11.68         1.16 o                         
   3   5   8         14.76         15.46         1.07 o                         
   4   5   8          0.01          0.53         0.38 o                         
   5   5   8          0.00          1.97         1.81 o                         
   6   5   8         83.33         79.69         9.91 o                         
   7   5   8          1.02          2.00         1.63 o                         
   8   5   8          2.87          3.04         2.26 o                         
   9   5   8         14.36         17.61         5.02 o                         
  10   5   8          0.49          2.41         2.00 o                         
  11   5   8          8.61          5.69         3.93 o                         
  -8   6   8          0.75          2.77         3.39 o                         
  -7   6   8          0.34          2.82         2.54 o                         
  -6   6   8          0.60          3.33         1.66 o                         
  -5   6   8         50.24         51.13         3.41 o                         
  -4   6   8          6.79          7.80         2.56 o                         
  -3   6   8         26.93         22.93         2.21 o                         
  -2   6   8        151.89        155.96         7.89 o                         
  -1   6   8        182.80        177.83         4.90 o                         
   0   6   8        328.41        314.36        11.43 o                         
   1   6   8          3.06          3.87         1.49 o                         
   2   6   8          1.08          1.51         0.86 o                         
   3   6   8         57.78         58.26         2.38 o                         
   4   6   8          5.09          4.91         1.49 o                         
   5   6   8         40.66         39.12         1.61 o                         
   6   6   8          2.27          2.96         2.21 o                         
   7   6   8          6.08         13.67         4.91 o                         
   8   6   8          0.03          3.07         2.31 o                         
   9   6   8          1.25          5.51         3.01 o                         
  10   6   8         23.37         38.93         7.41 o                         
  11   6   8          2.96          7.34         8.50 o                         
  -8   7   8          3.19          2.65         3.75 o                         
  -6   7   8          9.78          7.30         2.17 o                         
  -5   7   8          8.94         11.72         2.30 o                         
  -4   7   8          4.41          1.82         1.23 o                         
  -3   7   8         15.06         14.99         3.34 o                         
  -2   7   8         39.53         42.00         4.61 o                         
  -1   7   8         90.09         84.52         5.74 o                         
   0   7   8          0.07          0.50         0.41 o                         
   1   7   8          1.89          2.45         1.17 o                         
   2   7   8         31.96         30.34         2.38 o                         
   3   7   8          1.61          1.91         1.14 o                         
   4   7   8         16.44         15.09         2.25 o                         
   5   7   8         36.90         42.48         5.31 o                         
   6   7   8          3.41          6.53         2.83 o                         
   7   7   8          0.01          1.95         4.10 o                         
   8   7   8          0.51          2.22         4.09 o                         
   9   7   8         14.44         18.29         5.02 o                         
  10   7   8          9.28         11.84         4.26 o                         
  -6   8   8          0.30          2.65         1.78 o                         
  -5   8   8         14.18         16.84         4.08 o                         
  -4   8   8          0.56          1.15         1.37 o                         
  -3   8   8          2.38          3.65         3.49 o                         
  -2   8   8        116.10        101.01         8.35 o                         
  -1   8   8         52.52         45.30         6.31 o                         
   0   8   8         17.43         15.68         2.32 o                         
   1   8   8         26.74         28.56         2.43 o                         
   2   8   8         28.61         27.53         2.26 o                         
   3   8   8        309.16        303.54        10.11 o                         
   4   8   8        136.18        145.23         4.32 o                         
   5   8   8          4.75          4.47         2.38 o                         
   6   8   8         21.55         19.46         4.66 o                         
   7   8   8          0.55          0.81         1.60 o                         
   8   8   8         24.53         30.18         4.64 o                         
   9   8   8          4.61          6.66         6.44 o                         
  10   8   8          0.67          2.44         2.48 o                         
  -6   9   8          4.21          1.36         1.78 o                         
  -5   9   8         33.34         34.90         3.40 o                         
  -4   9   8         32.72         38.69         4.11 o                         
  -3   9   8         56.14         58.53         4.21 o                         
  -2   9   8         31.21         28.02         4.63 o                         
  -1   9   8          1.35          1.49         2.43 o                         
   0   9   8         35.95         35.48         3.27 o                         
   1   9   8         12.46         20.23         3.28 o                         
   2   9   8          3.83          5.30         1.81 o                         
   3   9   8          4.46          6.22         2.21 o                         
   4   9   8         39.06         38.19         4.57 o                         
   5   9   8         11.19         15.74         9.02 o                         
   6   9   8          0.16          1.99         1.74 o                         
   7   9   8          0.60          1.69         1.19 o                         
   8   9   8          4.63          8.79         3.72 o                         
   9   9   8          4.81          9.87         4.69 o                         
  10   9   8          3.11          6.05         4.44 o                         
  -5  10   8          1.83          6.04         2.29 o                         
  -4  10   8          6.27          7.00         2.46 o                         
  -3  10   8          1.97          2.01         1.70 o                         
  -2  10   8          0.54          1.61         1.49 o                         
  -1  10   8          0.85          2.16         1.27 o                         
   0  10   8          0.01          2.89         2.56 o                         
   1  10   8          0.50          0.80         1.19 o                         
   2  10   8          2.30          4.07         1.77 o                         
   3  10   8         78.57         76.86         7.09 o                         
   4  10   8         14.32         12.41         2.25 o                         
   5  10   8          2.25          3.82         1.93 o                         
   6  10   8          0.07          1.39         1.67 o                         
   7  10   8         10.57         13.00         5.07 o                         
   8  10   8          2.22          2.79         2.47 o                         
   9  10   8          1.07          0.60         1.33 o                         
  -4  11   8          0.77          6.52         3.20 o                         
  -3  11   8          3.13          6.14         2.78 o                         
  -2  11   8         10.44         13.65         4.52 o                         
  -1  11   8         21.03         21.78         4.29 o                         
   0  11   8         49.67         55.30         8.57 o                         
   1  11   8         20.26         16.76         2.90 o                         
   2  11   8          2.94          3.20         1.63 o                         
   3  11   8          9.78         11.65         2.11 o                         
   4  11   8          0.21          1.07         0.94 o                         
   5  11   8         34.86         35.59         5.60 o                         
   6  11   8         32.08         37.43         5.32 o                         
   7  11   8         28.91         27.92        11.52 o                         
   8  11   8         20.02         17.02         5.39 o                         
  -2  12   8         12.34         14.29         3.15 o                         
  -1  12   8          2.86          3.97         2.58 o                         
   0  12   8         12.95         12.86         2.61 o                         
   1  12   8         15.92          8.10         7.00 o                         
   2  12   8          9.84          9.67         6.94 o                         
   3  12   8         35.30         37.04         5.10 o                         
   4  12   8         18.76         15.43         6.52 o                         
   5  12   8          0.51          1.12         2.24 o                         
   6  12   8          5.73          4.31         2.54 o                         
   7  12   8         17.08          9.95         7.17 o                         
   1  13   8          0.21          0.20         1.85 o                         
   2  13   8          0.76          0.70         2.86 o                         
   3  13   8          0.20         -0.10         1.39 o                         
   4  13   8         10.45          6.01         3.38 o                         
  -5  -9   9          2.41          1.92         1.92 o                         
  -4  -9   9         28.05         30.73         9.79 o                         
  -3  -9   9          8.27          4.51         1.87 o                         
  -2  -9   9          0.55          2.40         1.30 o                         
  -1  -9   9          6.72          3.97         2.25 o                         
   0  -9   9          8.06          5.20         2.43 o                         
  -7  -8   9          9.93          6.99         3.70 o                         
  -6  -8   9          8.67          9.97         4.03 o                         
  -5  -8   9         47.91         47.32        14.73 o                         
  -4  -8   9         23.20         14.97         8.57 o                         
  -3  -8   9         22.91         13.84         4.92 o                         
  -2  -8   9         10.80          8.24         3.54 o                         
  -1  -8   9          3.90          4.85         1.96 o                         
   0  -8   9          2.04          4.07         1.86 o                         
   1  -8   9         21.76         20.19         3.87 o                         
   2  -8   9         26.90         32.86         5.92 o                         
  -8  -7   9          2.84          1.56         1.80 o                         
  -7  -7   9          0.12          1.41         1.31 o                         
  -6  -7   9         10.66         10.89         3.23 o                         
  -5  -7   9         13.33         11.78         4.57 o                         
  -4  -7   9          0.01          2.42         1.22 o                         
  -3  -7   9          1.12          1.91         1.17 o                         
  -2  -7   9         13.60         11.83         2.34 o                         
  -1  -7   9          6.37          7.33         1.75 o                         
   0  -7   9          0.97          1.13         1.17 o                         
   1  -7   9         31.96         38.36         8.78 o                         
   2  -7   9          0.16          0.94         2.06 o                         
   3  -7   9          0.02          2.35         2.18 o                         
   4  -7   9          0.36          3.26         2.66 o                         
  -9  -6   9          5.62          3.98         2.84 o                         
  -8  -6   9         10.25          7.73         3.42 o                         
  -7  -6   9          0.96          1.75         2.02 o                         
  -6  -6   9          6.58          8.16         3.24 o                         
  -5  -6   9          1.61          4.10         2.42 o                         
  -4  -6   9          1.51          1.42         1.12 o                         
  -3  -6   9         23.16         23.95         2.69 o                         
  -2  -6   9         10.61          8.34         1.92 o                         
  -1  -6   9          4.36          4.36         1.41 o                         
   0  -6   9         17.21         20.16         2.87 o                         
   1  -6   9         16.91         19.91         3.51 o                         
   2  -6   9         15.93         14.06         3.44 o                         
   3  -6   9          0.41          3.61         3.31 o                         
   4  -6   9          0.16          1.18         1.88 o                         
   5  -6   9          0.66          3.09         3.69 o                         
  -9  -5   9          0.37          4.10         3.94 o                         
  -8  -5   9          0.13          3.24         2.92 o                         
  -7  -5   9          4.49          7.84         2.86 o                         
  -6  -5   9         14.50         16.16         3.11 o                         
  -5  -5   9          3.02          1.40         2.37 o                         
  -4  -5   9         29.51         27.04         7.37 o                         
  -3  -5   9         55.01         63.08         3.95 o                         
  -2  -5   9          8.23          4.17         1.72 o                         
  -1  -5   9          1.34          2.88         1.26 o                         
   0  -5   9          3.41          2.63         1.09 o                         
   1  -5   9          0.74          1.42         1.54 o                         
   2  -5   9          5.41          7.98         3.67 o                         
   3  -5   9          1.79          3.55         2.69 o                         
   4  -5   9          0.24          1.29         2.76 o                         
   5  -5   9          1.22          2.19         2.67 o                         
   6  -5   9          1.78          2.09         3.07 o                         
  -7  -4   9          0.81          7.21         4.25 o                         
  -6  -4   9          4.56          6.71         4.53 o                         
  -5  -4   9         42.35         36.72         3.83 o                         
  -4  -4   9         17.93         17.45         4.12 o                         
  -3  -4   9          6.36          6.27         1.34 o                         
  -2  -4   9          0.26          1.60         0.93 o                         
  -1  -4   9          2.02          3.90         1.32 o                         
   0  -4   9         24.20         17.83         2.47 o                         
   1  -4   9         10.27         13.97         2.16 o                         
   2  -4   9          7.98         15.28         3.98 o                         
   3  -4   9          0.26          1.85         1.91 o                         
   4  -4   9          2.40          3.94         2.61 o                         
   5  -4   9          0.12          5.04         2.92 o                         
   6  -4   9          0.02          0.61         2.64 o                         
   7  -4   9          0.65          7.33         5.29 o                         
 -10  -3   9          0.20          2.18         1.36 o                         
  -9  -3   9          1.42          3.24         3.72 o                         
  -8  -3   9          0.75          4.23         3.34 o                         
  -7  -3   9          2.77          3.30         1.65 o                         
  -6  -3   9         92.32         85.69         3.71 o                         
  -5  -3   9          4.16          3.53         2.08 o                         
  -4  -3   9         11.51         11.73         2.47 o                         
  -3  -3   9          3.12          2.48         0.68 o                         
  -2  -3   9         16.47         13.34         1.65 o                         
  -1  -3   9          4.74          5.56         1.46 o                         
   0  -3   9         83.26         86.97         3.25 o                         
   1  -3   9          4.95          3.54         1.07 o                         
   2  -3   9         57.37         58.46         2.51 o                         
   3  -3   9         15.90         14.36         1.95 o                         
   4  -3   9          0.07          0.51         0.93 o                         
   5  -3   9          4.12          7.27         2.21 o                         
   6  -3   9          0.13          2.30         3.51 o                         
   7  -3   9          0.33          5.08         4.22 o                         
   8  -3   9          2.73          1.28         2.48 o                         
 -10  -2   9          0.14          2.66         1.29 o                         
  -9  -2   9         14.18         12.39         2.74 o                         
  -8  -2   9          0.71          1.34         1.64 o                         
  -7  -2   9          0.06          1.15         1.00 o                         
  -6  -2   9         20.33         19.98         3.43 o                         
  -5  -2   9         21.84         24.11         2.91 o                         
  -4  -2   9          0.16          1.74         0.94 o                         
  -3  -2   9          4.93          8.73         1.95 o                         
  -2  -2   9          0.42          1.74         0.54 o                         
  -1  -2   9         20.77         21.27         1.34 o                         
   0  -2   9          1.91          1.44         0.73 o                         
   1  -2   9         11.05         13.32         2.18 o                         
   2  -2   9         16.22         13.68         1.59 o                         
   3  -2   9          3.86          4.56         1.38 o                         
   4  -2   9          6.38         10.38         2.19 o                         
   5  -2   9          0.08          3.14         2.00 o                         
   6  -2   9         32.77         30.10         3.34 o                         
   7  -2   9          2.04          1.41         1.59 o                         
   8  -2   9         11.49          6.13         2.94 o                         
 -10  -1   9          5.39          2.20         2.13 o                         
  -9  -1   9          0.52          1.78         1.84 o                         
  -8  -1   9          6.34          7.96         2.56 o                         
  -7  -1   9          0.00          1.62         1.09 o                         
  -6  -1   9         24.75         25.90         3.34 o                         
  -5  -1   9          8.64         10.38         1.51 o                         
  -4  -1   9          8.83         10.77         3.74 o                         
  -3  -1   9         41.53         43.71         3.87 o                         
  -2  -1   9          4.90          6.07         0.71 o                         
  -1  -1   9          6.32          8.31         1.04 o                         
   0  -1   9          7.26          8.12         0.74 o                         
   1  -1   9          4.87          5.99         1.19 o                         
   2  -1   9         10.13         11.60         1.54 o                         
   3  -1   9         43.60         44.39         3.08 o                         
   4  -1   9          2.25          2.17         2.01 o                         
   5  -1   9          2.06          3.78         1.79 o                         
   6  -1   9         26.17         24.43         3.33 o                         
   7  -1   9         11.98         15.30         3.15 o                         
   8  -1   9         35.23         31.79         4.22 o                         
   9  -1   9         29.43         42.30         5.15 o                         
 -10   0   9          0.01          1.66         2.49 o                         
  -9   0   9         11.96         11.52         2.43 o                         
  -8   0   9          2.31          1.94         1.61 o                         
  -7   0   9          1.92          4.90         1.18 o                         
  -6   0   9        152.24        159.86         9.86 o                         
  -5   0   9        102.21        103.88         7.06 o                         
  -4   0   9        301.46        292.20        11.12 o                         
  -3   0   9         75.78         67.28         2.76 o                         
  -2   0   9         65.01         65.28         1.74 o                         
  -1   0   9        111.24        116.37         3.31 o                         
   0   0   9          9.34          8.09         0.98 o                         
   1   0   9         34.65         36.35         2.35 o                         
   2   0   9        157.41        148.62         3.99 o                         
   3   0   9        104.38         99.23         3.03 o                         
   4   0   9        610.70        622.25        41.43 o                         
   5   0   9          3.47          3.51         1.85 o                         
   6   0   9          1.75          2.49         1.83 o                         
   7   0   9         25.54         34.32         4.52 o                         
   8   0   9         11.57         16.29         3.45 o                         
   9   0   9         23.59         27.39         6.83 o                         
 -10   1   9          2.59          7.39         2.66 o                         
  -9   1   9         15.95         14.78         3.34 o                         
  -8   1   9         62.26         52.36         7.09 o                         
  -7   1   9         14.97         21.95         3.03 o                         
  -6   1   9         13.80         21.34         7.14 o                         
  -5   1   9         66.62         70.95         6.00 o                         
  -4   1   9        562.50        543.34        18.29 o                         
  -3   1   9          2.92          2.67         0.71 o                         
  -2   1   9         41.34         40.45         2.14 o                         
  -1   1   9        312.16        330.68        11.07 o                         
   0   1   9          7.31          6.32         1.49 o                         
   1   1   9         81.35         84.56         2.73 o                         
   2   1   9         59.73         58.15         2.75 o                         
   3   1   9        239.92        232.18         7.09 o                         
   4   1   9        171.82        165.56         7.12 o                         
   5   1   9         23.29         19.80         2.83 o                         
   6   1   9          6.82          6.88         3.21 o                         
   7   1   9          0.98          3.14         2.07 o                         
   8   1   9          0.02          0.85         1.93 o                         
   9   1   9         14.71         20.26         5.74 o                         
  10   1   9          2.96          9.87         3.68 o                         
 -10   2   9         22.04         18.25         6.79 o                         
  -9   2   9         42.27         51.52         6.01 o                         
  -8   2   9         22.80         25.56         4.15 o                         
  -7   2   9          0.07          2.81         1.66 o                         
  -6   2   9         79.07         92.32         8.38 o                         
  -5   2   9          1.51          0.52         2.67 o                         
  -4   2   9        117.85        115.07         4.81 o                         
  -3   2   9         96.03         97.31         3.08 o                         
  -2   2   9          5.04          3.24         0.87 o                         
  -1   2   9         35.63         38.39         2.93 o                         
   0   2   9          9.71         14.50         3.51 o                         
   1   2   9        153.71        156.96         3.81 o                         
   2   2   9          5.15          4.42         1.30 o                         
   3   2   9         63.81         62.07         4.40 o                         
   4   2   9        182.73        185.07         7.96 o                         
   5   2   9        428.46        451.29        10.10 o                         
   6   2   9          0.00          1.09         1.54 o                         
   7   2   9         42.92         33.87         5.11 o                         
   8   2   9         20.84         24.12         3.29 o                         
   9   2   9          0.43          1.64         2.37 o                         
  10   2   9          6.69          4.99         3.36 o                         
 -10   3   9          3.49          3.14         4.20 o                         
  -9   3   9          3.96          8.36         3.10 o                         
  -8   3   9          9.41          9.23         2.50 o                         
  -7   3   9          4.13          6.16         4.58 o                         
  -6   3   9          4.98          7.95         4.73 o                         
  -5   3   9          4.77          3.86         2.05 o                         
  -4   3   9          1.84          3.08         1.27 o                         
  -3   3   9          3.06          4.08         2.68 o                         
  -2   3   9         47.06         51.68         3.77 o                         
  -1   3   9         72.66         78.91         2.86 o                         
   0   3   9         29.49         30.95         2.44 o                         
   1   3   9          5.43          5.30         1.51 o                         
   2   3   9         18.06         20.28         2.75 o                         
   3   3   9          4.68          4.06         1.05 o                         
   4   3   9        188.33        178.09         7.53 o                         
   5   3   9         28.48         36.93         4.69 o                         
   6   3   9          0.14          2.66         2.45 o                         
   7   3   9          0.16          2.02         2.00 o                         
   8   3   9          0.16          3.05         2.63 o                         
   9   3   9          8.17          9.28         3.73 o                         
  10   3   9          0.70          3.69         2.57 o                         
  -9   4   9          7.17         10.44         5.99 o                         
  -8   4   9          4.59          2.81         1.89 o                         
  -6   4   9          3.42          6.83         4.60 o                         
  -5   4   9          3.07          3.90         1.14 o                         
  -4   4   9        187.84        181.22        11.00 o                         
  -3   4   9        268.62        265.94         7.33 o                         
  -2   4   9        191.27        179.01         4.40 o                         
  -1   4   9        275.20        242.90         5.99 o                         
   0   4   9          0.56          0.88         0.90 o                         
   1   4   9          8.91          8.56         1.89 o                         
   2   4   9         25.19         25.85         1.20 o                         
   3   4   9         23.37         22.64         2.30 o                         
   4   4   9        345.69        361.82         9.68 o                         
   5   4   9         60.11         62.10         4.77 o                         
   6   4   9         35.04         35.22         5.01 o                         
   7   4   9         26.57         27.54         3.87 o                         
   8   4   9          1.93          2.95         2.77 o                         
   9   4   9          6.51         11.53         4.47 o                         
  10   4   9          3.54          8.14         3.21 o                         
  -9   5   9         10.09         18.41         6.34 o                         
  -8   5   9          0.61          4.14         2.00 o                         
  -6   5   9         24.72         21.64         6.25 o                         
  -5   5   9          2.22          7.61         3.70 o                         
  -4   5   9         10.04         15.12         1.88 o                         
  -3   5   9         75.22         76.13         4.22 o                         
  -2   5   9          0.42          3.75         1.84 o                         
  -1   5   9         82.67         70.94         4.43 o                         
   0   5   9         61.35         57.58         2.50 o                         
   1   5   9         32.65         33.48         2.48 o                         
   2   5   9        189.31        189.38         4.93 o                         
   3   5   9          6.69          7.62         1.23 o                         
   4   5   9         20.81         23.02         1.47 o                         
   5   5   9         34.52         43.96         4.67 o                         
   6   5   9          1.76          1.26         1.81 o                         
   7   5   9         23.94         23.55         5.89 o                         
   8   5   9         20.00         27.87         5.29 o                         
   9   5   9          0.61          4.20         2.58 o                         
  10   5   9          5.67          6.36         3.14 o                         
  -8   6   9         42.77         55.20         4.61 o                         
  -7   6   9          0.00         -0.32         2.59 o                         
  -6   6   9         10.49         18.46         6.06 o                         
  -5   6   9          6.57          5.39         2.86 o                         
  -4   6   9          9.03          9.29         3.79 o                         
  -3   6   9         65.74         49.13         5.48 o                         
  -2   6   9        146.44        144.46         4.86 o                         
  -1   6   9          6.96          4.99         1.62 o                         
   0   6   9         51.29         46.72         2.05 o                         
   1   6   9          0.33          0.97         0.70 o                         
   2   6   9          5.11          7.10         1.22 o                         
   3   6   9        133.21        128.73         3.60 o                         
   4   6   9         45.29         46.61         2.68 o                         
   5   6   9          0.24          1.46         0.88 o                         
   6   6   9          3.90          5.47         2.73 o                         
   7   6   9         70.01         74.02        10.22 o                         
   8   6   9          0.74          2.11         2.84 o                         
   9   6   9         60.87         76.26         8.76 o                         
  10   6   9          2.01          2.25         3.07 o                         
  -7   7   9          1.75          1.75         2.49 o                         
  -6   7   9          1.46          0.94         2.27 o                         
  -5   7   9          1.56          5.63         3.84 o                         
  -4   7   9          1.15          3.43         1.59 o                         
  -3   7   9          6.17          5.37         2.13 o                         
  -2   7   9        142.40        139.66         4.67 o                         
  -1   7   9        271.05        257.69         5.62 o                         
   0   7   9         35.15         37.09         4.72 o                         
   1   7   9        100.82         97.51         4.67 o                         
   2   7   9        100.41         93.94         4.41 o                         
   3   7   9          0.41          3.10         1.26 o                         
   4   7   9         80.31         80.61         3.15 o                         
   5   7   9          9.01          9.53         3.76 o                         
   6   7   9          8.37         10.55         3.44 o                         
   7   7   9          0.25          2.43         2.86 o                         
   8   7   9         70.10         79.73        11.90 o                         
   9   7   9         29.01         22.72        10.36 o                         
  10   7   9          0.08          1.78         1.83 o                         
  -6   8   9          0.00          1.40         2.39 o                         
  -5   8   9         23.18         20.65         4.49 o                         
  -4   8   9         61.57         52.91         4.45 o                         
  -3   8   9         45.06         42.07         3.37 o                         
  -2   8   9          0.55         -0.39         1.86 o                         
  -1   8   9         10.78         10.30         3.90 o                         
   0   8   9         51.46         51.72         3.56 o                         
   1   8   9          0.19          1.40         1.19 o                         
   2   8   9          3.56          4.56         1.51 o                         
   3   8   9        511.85        514.28        10.71 o                         
   4   8   9          9.65         12.03         2.46 o                         
   5   8   9         38.77         35.06         4.88 o                         
   6   8   9          5.40          7.41         2.86 o                         
   7   8   9          2.82          3.57         2.83 o                         
   8   8   9          3.55          5.70         2.36 o                         
   9   8   9          2.28          3.08         2.84 o                         
  -5   9   9         15.03         11.68         4.26 o                         
  -4   9   9          3.62          7.13         2.71 o                         
  -3   9   9          0.07          2.43         1.65 o                         
  -2   9   9          0.67          1.78         1.30 o                         
  -1   9   9          9.60          8.67         4.25 o                         
   0   9   9         22.73         21.65         4.79 o                         
   1   9   9         10.19          9.13         2.62 o                         
   2   9   9         15.52         17.65         2.83 o                         
   3   9   9          5.21          9.05         2.60 o                         
   4   9   9         18.40         18.56         2.82 o                         
   5   9   9         13.66         15.83         6.03 o                         
   6   9   9         18.65         15.44         7.20 o                         
   7   9   9         30.20         47.44        10.82 o                         
   8   9   9         31.04         49.24         6.61 o                         
   9   9   9          0.37          0.12         2.53 o                         
  -5  10   9         17.02         11.92         8.30 o                         
  -4  10   9         41.97         41.93         5.05 o                         
  -3  10   9          1.99          1.63         1.80 o                         
  -2  10   9         24.38         23.22         3.60 o                         
  -1  10   9         23.81         25.70         4.26 o                         
   0  10   9         58.04         67.73         6.44 o                         
   1  10   9          0.66          2.87         1.79 o                         
   2  10   9          0.89          2.21         1.73 o                         
   3  10   9          0.38          1.48         1.23 o                         
   4  10   9          2.14          8.35         5.72 o                         
   5  10   9         16.51         17.77         7.40 o                         
   6  10   9          3.87          7.47         4.13 o                         
   7  10   9         21.62         21.76         7.35 o                         
   8  10   9         39.64         55.87        18.96 o                         
  -3  11   9          7.66         13.36         3.64 o                         
  -2  11   9         11.80         13.04         3.45 o                         
  -1  11   9          1.74          1.19         1.52 o                         
   0  11   9         33.84         31.86         3.32 o                         
   1  11   9         12.62         15.26         3.98 o                         
   2  11   9          0.01          1.07         0.59 o                         
   3  11   9          1.00          2.50         1.02 o                         
   4  11   9         31.11         35.44        10.69 o                         
   5  11   9         11.04         10.80         4.87 o                         
   6  11   9         32.30         24.61         9.38 o                         
   7  11   9          0.03          0.32         1.95 o                         
  -1  12   9         21.76         25.21         5.81 o                         
   0  12   9          6.30         12.28         3.27 o                         
   1  12   9         46.72         50.21         4.87 o                         
   2  12   9          1.59          0.94         1.24 o                         
   3  12   9          6.09          2.80         2.82 o                         
   4  12   9         21.64         12.61         6.91 o                         
   5  12   9         47.56         54.11         8.11 o                         
   6  12   9          0.65          1.24         1.84 o                         
   2  13   9          0.07          1.37         2.33 o                         
   3  13   9          3.09          2.21         3.00 o                         
  -6  -8  10          4.85          1.79         1.76 o                         
  -5  -8  10          4.86          2.52         2.80 o                         
  -4  -8  10          4.53          2.62         2.03 o                         
  -3  -8  10          0.09          1.95         1.37 o                         
  -2  -8  10          3.86          1.71         1.93 o                         
  -1  -8  10          8.39          9.24         3.75 o                         
   0  -8  10         56.87         70.30         6.49 o                         
   1  -8  10         42.47         43.90         5.62 o                         
  -7  -7  10          3.61          4.94         3.33 o                         
  -6  -7  10          3.49          1.80         2.44 o                         
  -5  -7  10         14.94         14.71         5.93 o                         
  -4  -7  10         53.29         58.60         8.69 o                         
  -3  -7  10         37.87         37.28        15.45 o                         
  -2  -7  10          9.86          7.96         3.87 o                         
  -1  -7  10          3.44          1.84         1.16 o                         
   0  -7  10         28.53         32.29         3.47 o                         
   1  -7  10          2.14          3.74         2.52 o                         
   2  -7  10          0.30          4.38         3.01 o                         
   3  -7  10          1.12          2.60         3.65 o                         
  -8  -6  10          0.57          2.12         2.37 o                         
  -7  -6  10          0.56          5.21         3.66 o                         
  -6  -6  10          2.91          4.80         3.99 o                         
  -5  -6  10         26.05         23.45         9.29 o                         
  -4  -6  10         25.77         23.34         7.98 o                         
  -3  -6  10          2.51          2.53         2.17 o                         
  -2  -6  10          4.19          4.08         1.68 o                         
  -1  -6  10         15.99         16.71         3.36 o                         
   0  -6  10          3.40          5.44         1.67 o                         
   1  -6  10         12.16         14.58         3.32 o                         
   2  -6  10          1.40          3.39         2.82 o                         
   3  -6  10          3.10          7.03         3.52 o                         
   4  -6  10          6.71          9.87         3.94 o                         
  -8  -5  10          9.89         12.94         3.78 o                         
  -7  -5  10          1.83          4.13         2.66 o                         
  -6  -5  10          8.88          7.83         4.10 o                         
  -5  -5  10          0.16         -0.81         1.74 o                         
  -4  -5  10         18.01         10.46         8.08 o                         
  -3  -5  10          6.40          8.00         3.10 o                         
  -2  -5  10          0.06          6.72         3.49 o                         
  -1  -5  10          0.54          2.87         1.25 o                         
   0  -5  10          0.10          1.24         1.13 o                         
   1  -5  10          0.42          2.68         2.44 o                         
   2  -5  10         34.54         28.90         4.61 o                         
   3  -5  10         18.21         19.23         4.13 o                         
   4  -5  10         12.98         13.23         4.83 o                         
   5  -5  10          1.65          2.91         3.56 o                         
  -9  -4  10          0.12          3.21         2.84 o                         
  -8  -4  10          0.06          2.72         3.01 o                         
  -7  -4  10          0.08          8.10         5.42 o                         
  -6  -4  10          1.90          4.79         2.90 o                         
  -5  -4  10         41.98         42.39         4.58 o                         
  -4  -4  10          6.75         15.78         4.54 o                         
  -3  -4  10          0.57          0.35         0.65 o                         
  -2  -4  10          2.36          2.55         1.15 o                         
  -1  -4  10          1.50          3.85         1.88 o                         
   0  -4  10          5.78         10.52         2.08 o                         
   1  -4  10          4.59          7.03         2.62 o                         
   2  -4  10          2.90          2.62         3.08 o                         
   3  -4  10          0.25          6.63         3.39 o                         
   4  -4  10          0.70          5.86         3.38 o                         
   5  -4  10          6.33          6.81         4.41 o                         
   6  -4  10          1.18          9.62         4.52 o                         
  -9  -3  10          0.28          2.31         2.49 o                         
  -8  -3  10          0.33          1.71         2.51 o                         
  -7  -3  10          0.02          4.06         4.10 o                         
  -6  -3  10         11.06         20.77         6.50 o                         
  -5  -3  10          0.04          1.10         1.30 o                         
  -4  -3  10          2.24          1.62         1.53 o                         
  -3  -3  10         25.55         23.14         2.37 o                         
  -2  -3  10         61.31         70.21         4.42 o                         
  -1  -3  10          0.91          2.29         1.18 o                         
   0  -3  10         17.73         17.18         2.33 o                         
   1  -3  10         10.59         10.92         2.69 o                         
   2  -3  10          8.32         11.09         3.44 o                         
   3  -3  10          6.16          7.41         3.24 o                         
   4  -3  10         17.00         19.57         4.48 o                         
   5  -3  10          1.11          4.59         3.37 o                         
   6  -3  10          1.32          1.26         2.94 o                         
   7  -3  10          0.24          3.09         4.70 o                         
 -10  -2  10          0.63          0.03         1.63 o                         
  -9  -2  10          3.73          4.82         2.49 o                         
  -8  -2  10          0.45          0.60         0.99 o                         
  -7  -2  10          2.54          2.53         1.22 o                         
  -6  -2  10          0.01          1.28         1.34 o                         
  -5  -2  10          1.50          2.09         1.24 o                         
  -4  -2  10          7.26          8.26         1.54 o                         
  -3  -2  10          3.93          3.57         0.82 o                         
  -2  -2  10         12.64         10.75         1.88 o                         
  -1  -2  10         54.40         53.18         2.66 o                         
   0  -2  10          7.98          8.85         1.88 o                         
   1  -2  10         26.38         25.24         1.78 o                         
   2  -2  10         18.80         21.75         3.95 o                         
   3  -2  10          6.04          6.73         1.67 o                         
   4  -2  10          5.65          3.56         2.00 o                         
   5  -2  10          0.12          2.07         1.33 o                         
   6  -2  10          1.98          4.33         2.69 o                         
   7  -2  10          9.51         20.46         5.70 o                         
 -10  -1  10          0.67          4.71         2.44 o                         
  -9  -1  10          2.29          2.48         1.62 o                         
  -8  -1  10          2.47          2.75         1.01 o                         
  -7  -1  10         10.71          8.15         3.55 o                         
  -6  -1  10          0.01          0.68         1.28 o                         
  -5  -1  10         51.84         47.96         3.87 o                         
  -4  -1  10         94.77         92.28         5.71 o                         
  -3  -1  10         67.64         59.64         3.45 o                         
  -2  -1  10          1.11          1.27         1.04 o                         
  -1  -1  10          0.54          0.90         0.71 o                         
   0  -1  10         23.59         22.76         3.19 o                         
   1  -1  10         18.22         21.63         2.40 o                         
   2  -1  10          0.01          1.68         1.41 o                         
   3  -1  10         86.48         88.31         8.01 o                         
   4  -1  10        156.11        164.02         5.80 o                         
   5  -1  10         36.96         34.95         3.81 o                         
   6  -1  10         16.58         21.22         3.55 o                         
   7  -1  10         13.12         18.83         3.46 o                         
   8  -1  10          2.54          6.45         4.16 o                         
 -10   0  10          0.43          1.68         1.09 o                         
  -9   0  10          0.04          2.01         1.44 o                         
  -8   0  10          0.25          0.80         1.08 o                         
  -7   0  10         41.97         41.60         5.21 o                         
  -6   0  10         20.95         23.50         2.63 o                         
  -5   0  10          1.14          2.28         1.77 o                         
  -4   0  10         35.62         35.58         4.52 o                         
  -3   0  10        146.85        145.64         8.67 o                         
  -2   0  10         36.78         31.82         1.87 o                         
  -1   0  10        151.67        147.35         3.65 o                         
   0   0  10          4.32          3.95         1.16 o                         
   1   0  10        223.79        205.14         5.30 o                         
   2   0  10        162.05        166.23        15.04 o                         
   3   0  10          5.90          3.88         1.49 o                         
   4   0  10         95.74         91.30         5.69 o                         
   5   0  10          7.52         10.39         2.65 o                         
   6   0  10          4.75          7.06         2.79 o                         
   7   0  10          1.24          5.95         2.83 o                         
   8   0  10         31.28         32.57         4.42 o                         
   9   0  10          8.72         14.19         3.82 o                         
 -10   1  10         10.22         14.29         3.76 o                         
  -9   1  10          0.41          4.04         1.94 o                         
  -8   1  10          0.13          0.93         0.62 o                         
  -7   1  10         13.81         14.04         2.37 o                         
  -6   1  10          3.15          5.56         2.76 o                         
  -5   1  10         59.49         53.63         4.20 o                         
  -4   1  10         86.16         93.14         7.40 o                         
  -3   1  10        250.56        284.93        13.74 o                         
  -2   1  10          2.50          2.60         0.85 o                         
  -1   1  10         15.75         16.63         2.99 o                         
   0   1  10         48.09         47.47         2.57 o                         
   1   1  10        103.17         96.30         5.27 o                         
   2   1  10        113.16        119.80         4.61 o                         
   3   1  10          0.15          1.43         1.64 o                         
   4   1  10        326.74        362.37        11.79 o                         
   5   1  10          1.86          2.67         1.93 o                         
   6   1  10          4.63          6.05         2.39 o                         
   7   1  10          0.23          0.71         1.47 o                         
   8   1  10          1.73          2.58         1.87 o                         
   9   1  10          1.11          3.01         2.24 o                         
  -9   2  10          4.74          4.12         2.90 o                         
  -8   2  10         26.70         22.05         3.15 o                         
  -7   2  10          3.19          1.72         2.66 o                         
  -6   2  10          0.63          2.80         2.23 o                         
  -5   2  10          0.03          4.06         2.51 o                         
  -4   2  10         55.59         50.22         2.04 o                         
  -3   2  10        145.96        152.04        21.43 o                         
  -2   2  10         10.80         10.63         1.34 o                         
  -1   2  10         70.88         75.48         4.53 o                         
   0   2  10         46.74         45.69         2.20 o                         
   1   2  10          3.50          3.87         1.46 o                         
   2   2  10         30.41         30.48         2.76 o                         
   3   2  10          0.06          2.77         2.03 o                         
   4   2  10        197.77        197.93         6.93 o                         
   5   2  10          0.05          0.54         1.57 o                         
   6   2  10         27.31         28.23         3.87 o                         
   7   2  10          4.37          5.98         2.72 o                         
   8   2  10          0.03          3.68         2.23 o                         
   9   2  10          2.34          5.78         5.99 o                         
  10   2  10          2.68          4.03         4.47 o                         
  -9   3  10          4.68         11.23         5.45 o                         
  -8   3  10          1.05          1.82         1.94 o                         
  -6   3  10         26.43         31.42         7.56 o                         
  -5   3  10         53.16         54.63         4.48 o                         
  -4   3  10        165.32        165.94        10.38 o                         
  -3   3  10        345.12        350.09         9.49 o                         
  -2   3  10          1.18          2.15         1.50 o                         
  -1   3  10         12.44         11.06         1.17 o                         
   0   3  10          8.94          8.86         2.24 o                         
   1   3  10         23.51         27.66         1.89 o                         
   2   3  10          0.48          0.96         1.06 o                         
   3   3  10          1.33          0.74         3.26 o                         
   4   3  10         12.94         13.24         2.51 o                         
   5   3  10         74.33         82.44         6.23 o                         
   6   3  10          0.62          2.33         2.12 o                         
   7   3  10          0.00          4.50         3.12 o                         
   8   3  10          0.03          4.62         2.46 o                         
   9   3  10          5.94          3.32         2.66 o                         
  10   3  10          8.22         15.14         6.08 o                         
  -9   4  10          2.55          3.74         2.67 o                         
  -8   4  10          1.36          3.67         1.99 o                         
  -7   4  10          0.18          3.58         3.77 o                         
  -6   4  10          5.33          5.08         4.36 o                         
  -5   4  10         41.72         48.91         7.15 o                         
  -4   4  10         30.09         27.48         2.54 o                         
  -3   4  10          1.53          2.26         1.53 o                         
  -2   4  10        527.93        535.66        11.64 o                         
  -1   4  10         16.57         15.27         2.39 o                         
   0   4  10         16.05         14.94         3.02 o                         
   1   4  10         85.20         91.62         3.50 o                         
   2   4  10          0.62          1.40         1.00 o                         
   3   4  10         11.98         12.25         3.31 o                         
   4   4  10         79.41         75.59         4.70 o                         
   5   4  10         90.51         82.83         5.70 o                         
   6   4  10         92.96         82.17         6.36 o                         
   7   4  10         11.44         13.18         4.08 o                         
   8   4  10          3.77          7.87         2.86 o                         
   9   4  10         40.44         44.38         5.83 o                         
  10   4  10          5.68         12.11         5.47 o                         
  -8   5  10          0.27          3.19         2.81 o                         
  -7   5  10          0.80          4.81         4.07 o                         
  -6   5  10          2.77          2.53         4.03 o                         
  -5   5  10          2.84          4.18         3.02 o                         
  -4   5  10         45.73         43.05         3.73 o                         
  -3   5  10         36.22         37.42         3.32 o                         
  -2   5  10        292.68        290.52         7.47 o                         
  -1   5  10         50.42         53.03         3.54 o                         
   0   5  10         11.72         14.83         2.64 o                         
   1   5  10         88.38         91.55         2.84 o                         
   2   5  10         12.77         14.59         2.86 o                         
   3   5  10          0.47          1.09         0.67 o                         
   4   5  10          0.18          0.48         0.51 o                         
   5   5  10          8.85          8.84         2.29 o                         
   6   5  10         18.92         15.74         6.67 o                         
   7   5  10         31.49         30.65         6.06 o                         
   8   5  10          0.26          3.96         2.10 o                         
   9   5  10          0.20          7.64         4.64 o                         
  10   5  10          1.54          2.54         2.29 o                         
  -8   6  10         16.90         21.04         6.42 o                         
  -7   6  10         12.93         13.73         4.87 o                         
  -6   6  10          0.03          8.66         5.59 o                         
  -5   6  10          3.28          3.42         1.63 o                         
  -4   6  10          9.49         10.06         2.23 o                         
  -3   6  10          0.25          4.00         2.44 o                         
  -2   6  10         56.89         62.44         3.68 o                         
  -1   6  10         15.62         19.32         2.24 o                         
   0   6  10         20.82         20.82         2.98 o                         
   1   6  10         23.41         21.31         3.07 o                         
   2   6  10         50.32         46.10         3.02 o                         
   3   6  10         10.28          8.38         1.62 o                         
   4   6  10         24.10         24.19         3.58 o                         
   5   6  10         49.00         44.97         3.39 o                         
   6   6  10          0.19          1.59         1.12 o                         
   7   6  10          0.67          2.77         3.08 o                         
   8   6  10          0.65          1.12         2.40 o                         
   9   6  10          7.76          5.14         3.48 o                         
  -7   7  10          6.05          2.51         2.65 o                         
  -6   7  10          4.15          9.72         4.83 o                         
  -5   7  10         26.88         31.72         3.60 o                         
  -4   7  10          0.00          1.90         2.44 o                         
  -3   7  10         17.44         17.34         2.23 o                         
  -2   7  10          0.01          1.72         2.68 o                         
  -1   7  10          6.76          8.52         4.64 o                         
   0   7  10          4.82          4.45         2.49 o                         
   1   7  10          0.07          1.02         1.14 o                         
   2   7  10          0.82          1.40         0.71 o                         
   3   7  10         33.72         38.86         2.23 o                         
   4   7  10          3.96          5.61         3.00 o                         
   5   7  10          2.45          2.80         1.96 o                         
   6   7  10          1.53          4.09         1.75 o                         
   7   7  10          0.38          1.98         3.94 o                         
   8   7  10          0.10          0.86         3.61 o                         
   9   7  10          2.25          2.19         1.80 o                         
  -6   8  10          0.04          1.22         2.64 o                         
  -5   8  10          1.83          1.90         1.55 o                         
  -4   8  10         21.35         21.83         3.95 o                         
  -3   8  10         14.92         10.46         2.28 o                         
  -2   8  10          1.09          1.38         1.87 o                         
  -1   8  10          0.06          7.15         4.36 o                         
   0   8  10         21.08         23.77         3.82 o                         
   1   8  10         10.83         13.27         1.86 o                         
   2   8  10        105.37         95.13         3.58 o                         
   3   8  10        254.97        257.28         9.65 o                         
   4   8  10         27.89         28.04         2.53 o                         
   5   8  10          9.97         17.85         5.20 o                         
   6   8  10          0.69          1.15         1.89 o                         
   7   8  10          0.02          2.25         2.70 o                         
   8   8  10         17.22         25.99         5.36 o                         
   9   8  10          0.75          3.07         2.89 o                         
  -5   9  10         46.81         45.86         4.06 o                         
  -4   9  10          3.00          8.86         2.78 o                         
  -3   9  10         27.58         22.25         3.96 o                         
  -2   9  10         13.03         12.76         2.33 o                         
  -1   9  10          1.08          2.59         2.60 o                         
   0   9  10          0.50          1.10         1.72 o                         
   1   9  10          4.12          3.47         1.90 o                         
   2   9  10        173.13        166.68         7.63 o                         
   3   9  10         13.27         12.62         2.73 o                         
   4   9  10          1.27          2.37         3.81 o                         
   5   9  10         23.44         20.60         6.65 o                         
   6   9  10          7.05          8.43         6.04 o                         
   7   9  10          4.62          9.01         5.03 o                         
   8   9  10          0.67          4.83         3.93 o                         
  -4  10  10         23.53         21.07         5.48 o                         
  -3  10  10          4.98          4.18         1.88 o                         
  -2  10  10         13.63         16.42         3.06 o                         
  -1  10  10          2.30          2.12         4.35 o                         
   0  10  10          3.51          1.61         2.88 o                         
   1  10  10          0.12          0.74         1.40 o                         
   2  10  10         19.98         17.42         3.31 o                         
   3  10  10          1.62          1.24         0.82 o                         
   4  10  10         14.58         18.61         8.51 o                         
   5  10  10          8.78          7.86         5.27 o                         
   6  10  10         24.64         18.29        17.69 o                         
   7  10  10          2.54          3.73         3.05 o                         
  -3  11  10          2.28          5.48         2.44 o                         
  -2  11  10          3.51          3.33         1.85 o                         
  -1  11  10          0.00          3.57         1.83 o                         
   0  11  10         26.71         27.46         4.68 o                         
   1  11  10          7.81          7.36         2.76 o                         
   2  11  10          4.74          7.30         2.97 o                         
   3  11  10          0.12          1.40         3.85 o                         
   4  11  10         11.93         14.20        12.48 o                         
   5  11  10          0.46          2.42         3.54 o                         
   6  11  10          3.31          4.25         4.33 o                         
   7  11  10         14.80         12.98         9.96 o                         
  -1  12  10          6.79          8.35         2.72 o                         
   0  12  10         14.05         14.85         3.22 o                         
   1  12  10         23.34         25.82         4.60 o                         
   2  12  10         14.40         16.17         4.65 o                         
   3  12  10         23.47         10.22        11.66 o                         
   4  12  10          1.91          5.65         6.72 o                         
   5  12  10          3.04          6.58         5.59 o                         
  -3  -8  11          5.25          1.96         3.25 o                         
  -6  -7  11         58.83         55.72        18.73 o                         
  -5  -7  11         13.47         17.71         7.00 o                         
  -4  -7  11          1.85          4.37         4.48 o                         
  -3  -7  11          1.03          1.51         4.38 o                         
  -2  -7  11          3.03          4.67         2.55 o                         
  -1  -7  11          3.66          4.51         5.00 o                         
   0  -7  11          0.70          3.47         2.83 o                         
   1  -7  11         17.92         16.62         4.40 o                         
   2  -7  11         13.66         19.05         5.01 o                         
  -7  -6  11         16.30         33.69         6.83 o                         
  -6  -6  11         46.29         50.92         7.42 o                         
  -5  -6  11          2.88          2.88         2.27 o                         
  -4  -6  11         24.34         26.25        12.75 o                         
  -3  -6  11          0.29          4.55         3.93 o                         
  -2  -6  11          0.06          2.10         1.16 o                         
  -1  -6  11          5.17          3.86         2.31 o                         
   0  -6  11          0.05          1.90         1.69 o                         
   1  -6  11          2.25          2.99         2.86 o                         
   2  -6  11          0.02          4.42         3.41 o                         
   3  -6  11          1.34          3.56         3.32 o                         
  -8  -5  11          1.46          1.43         2.66 o                         
  -7  -5  11          2.29          3.81         3.60 o                         
  -6  -5  11          2.89          0.17         2.34 o                         
  -5  -5  11          2.10          2.22         1.82 o                         
  -4  -5  11          4.52          1.12         1.86 o                         
  -3  -5  11         12.05          9.39         3.82 o                         
  -2  -5  11         12.98         16.21         2.88 o                         
  -1  -5  11          3.37          5.13         1.76 o                         
   0  -5  11          0.16          1.58         1.25 o                         
   1  -5  11          0.01          1.24         2.11 o                         
   2  -5  11          0.88          2.90         2.93 o                         
   3  -5  11          0.59          3.13         2.70 o                         
   4  -5  11          3.24          5.10         3.40 o                         
  -8  -4  11          4.40          3.04         2.83 o                         
  -7  -4  11          0.03          1.36         1.58 o                         
  -6  -4  11          2.38          4.01         2.18 o                         
  -5  -4  11          0.58          1.55         1.57 o                         
  -4  -4  11          1.88          2.61         2.28 o                         
  -3  -4  11         31.95         31.46         7.93 o                         
  -2  -4  11          3.89          4.30         1.54 o                         
  -1  -4  11          2.99          3.82         1.47 o                         
   0  -4  11         21.28         25.07         3.95 o                         
   1  -4  11          1.46          2.91         2.24 o                         
   2  -4  11          1.64          7.77         3.81 o                         
   3  -4  11         15.15         26.97         5.75 o                         
   4  -4  11          8.32         11.03         4.26 o                         
   5  -4  11          0.02          2.06         3.59 o                         
   6  -4  11          0.69          2.66         3.24 o                         
  -8  -3  11          0.08          0.13         2.32 o                         
  -7  -3  11          5.59          7.47         4.00 o                         
  -6  -3  11          0.62          4.71         2.68 o                         
  -5  -3  11          0.00          1.83         2.28 o                         
  -4  -3  11         27.41         33.66         4.26 o                         
  -3  -3  11          0.30          1.89         1.54 o                         
  -2  -3  11          0.13          1.62         0.85 o                         
  -1  -3  11          5.84          3.47         1.39 o                         
   0  -3  11          2.75          0.69         0.96 o                         
   1  -3  11         10.24         11.38         3.13 o                         
   2  -3  11         23.30         24.36         3.77 o                         
   3  -3  11          5.25         10.28         4.08 o                         
   4  -3  11          0.09          1.22         2.11 o                         
   5  -3  11          7.97          9.69         5.16 o                         
   6  -3  11          3.17          1.69         3.16 o                         
  -9  -2  11          1.17          1.52         1.86 o                         
  -8  -2  11          0.26          1.37         1.87 o                         
  -7  -2  11          3.77          5.10         4.32 o                         
  -6  -2  11          0.96          2.69         2.45 o                         
  -5  -2  11          0.49          2.04         2.00 o                         
  -4  -2  11          1.52          1.24         1.08 o                         
  -3  -2  11          1.09          1.02         1.70 o                         
  -2  -2  11          3.67          4.02         1.30 o                         
  -1  -2  11         15.66         18.44         2.96 o                         
   0  -2  11         43.00         41.92         2.72 o                         
   1  -2  11          5.39          6.20         2.07 o                         
   2  -2  11         19.99         31.13         4.79 o                         
   3  -2  11          2.31          4.12         3.32 o                         
   4  -2  11         35.61         42.57         5.62 o                         
   5  -2  11          1.40          3.77         2.65 o                         
   6  -2  11          3.44          4.92         4.78 o                         
   7  -2  11         11.85         12.17         6.18 o                         
  -9  -1  11          3.30          1.35         1.55 o                         
  -8  -1  11          0.22          1.35         1.24 o                         
  -7  -1  11          0.32          1.16         0.92 o                         
  -6  -1  11         32.28         26.71         4.46 o                         
  -5  -1  11          9.19          8.37         2.15 o                         
  -4  -1  11          0.46          2.26         2.19 o                         
  -3  -1  11          2.36          2.36         1.87 o                         
  -2  -1  11         12.76         14.97         3.16 o                         
  -1  -1  11          3.35          5.55         1.82 o                         
   0  -1  11          2.29          2.59         1.28 o                         
   1  -1  11          0.01          1.09         0.62 o                         
   2  -1  11         41.33         41.85         2.91 o                         
   3  -1  11          0.05          1.94         1.61 o                         
   4  -1  11         50.17         44.56         4.14 o                         
   5  -1  11          8.74         10.28         3.59 o                         
   6  -1  11          1.39          2.67         1.46 o                         
   7  -1  11          6.36          8.82         2.87 o                         
  -9   0  11         18.36         13.62         3.01 o                         
  -8   0  11          9.61          6.11         2.34 o                         
  -7   0  11         24.12         28.07         3.66 o                         
  -6   0  11          5.55          6.77         1.89 o                         
  -5   0  11          0.78          3.37         2.77 o                         
  -4   0  11          0.72          0.29         1.29 o                         
  -3   0  11          0.42          1.35         0.79 o                         
  -2   0  11          0.17          0.24         0.36 o                         
  -1   0  11         53.20         55.73         2.97 o                         
   0   0  11         25.00         25.16         8.15 o                         
   1   0  11         38.83         40.05         4.08 o                         
   2   0  11         83.46         81.36         5.24 o                         
   3   0  11         93.84         86.85         4.43 o                         
   4   0  11         11.79         14.25         5.23 o                         
   5   0  11          0.72          2.00         1.56 o                         
   6   0  11         51.24         60.92         4.75 o                         
   7   0  11         31.72         40.19         4.34 o                         
   8   0  11         26.03         27.88         4.25 o                         
  -9   1  11          5.81          5.04         1.88 o                         
  -8   1  11          2.08          1.73         1.41 o                         
  -7   1  11         10.12          7.00         2.13 o                         
  -6   1  11         16.03         15.07         4.17 o                         
  -5   1  11         70.52         53.38         7.80 o                         
  -4   1  11        256.02        261.96        10.18 o                         
  -3   1  11         26.77         27.10         4.51 o                         
  -2   1  11        213.44        207.69         7.45 o                         
  -1   1  11         53.75         48.47         3.53 o                         
   0   1  11        115.85        107.08         4.08 o                         
   1   1  11          0.39          0.47         1.05 o                         
   2   1  11         30.91         29.52         3.29 o                         
   3   1  11        175.52        176.15         6.67 o                         
   4   1  11         38.62         38.01         4.88 o                         
   5   1  11         18.59         13.17         2.61 o                         
   6   1  11         28.94         26.10         5.92 o                         
   7   1  11         37.03         51.40         8.23 o                         
   8   1  11          1.24          1.46         1.69 o                         
   9   1  11          0.26         -0.43         1.98 o                         
  -9   2  11         17.71         17.10         3.02 o                         
  -8   2  11          3.18          5.88         1.84 o                         
  -7   2  11          9.42         13.83         4.71 o                         
  -6   2  11         35.48         36.89         5.88 o                         
  -5   2  11         55.70         59.85         5.77 o                         
  -4   2  11         27.22         33.89         4.67 o                         
  -3   2  11        112.83        100.60         6.77 o                         
  -2   2  11         55.79         68.16         9.53 o                         
  -1   2  11         53.15         56.23         6.18 o                         
   0   2  11          0.25          1.46         0.86 o                         
   1   2  11         29.57         30.00         2.55 o                         
   2   2  11        114.89        115.67         7.69 o                         
   3   2  11        112.02        110.84         5.79 o                         
   4   2  11        102.65        104.63         5.21 o                         
   5   2  11          0.18         -0.01         1.87 o                         
   6   2  11         52.33         50.07         5.67 o                         
   7   2  11          0.20          1.60         1.92 o                         
   8   2  11         16.53         19.68         7.42 o                         
   9   2  11         17.72         19.04         4.41 o                         
  -9   3  11          0.08          3.42         2.42 o                         
  -8   3  11          0.03          1.59         1.57 o                         
  -7   3  11          1.29          5.70         3.10 o                         
  -6   3  11         23.50         27.58         4.46 o                         
  -5   3  11         22.16         16.14         3.29 o                         
  -4   3  11         61.01         56.57         6.04 o                         
  -3   3  11          4.49          4.64         1.70 o                         
  -2   3  11        303.32        309.16        10.18 o                         
  -1   3  11         30.66         34.60         3.61 o                         
   0   3  11         91.25         96.98         5.04 o                         
   1   3  11          2.81          4.42         1.34 o                         
   2   3  11         15.39         16.30         3.36 o                         
   3   3  11          0.29          0.22         0.68 o                         
   4   3  11         17.79         19.56         3.31 o                         
   5   3  11          0.04          0.12         1.61 o                         
   6   3  11          1.33         -0.44         1.85 o                         
   7   3  11          0.26          4.06         2.45 o                         
   8   3  11         35.33         42.53         6.57 o                         
   9   3  11         10.42          9.98         3.12 o                         
  -8   4  11          0.01          2.20         1.78 o                         
  -7   4  11          2.28          6.37         4.99 o                         
  -6   4  11          0.11          3.16         2.14 o                         
  -5   4  11         54.25         43.77         4.34 o                         
  -4   4  11          6.78          9.20         5.95 o                         
  -3   4  11         50.04         49.38         3.95 o                         
  -2   4  11         26.11         32.40         5.12 o                         
  -1   4  11         26.13         19.79         5.43 o                         
   0   4  11         74.84         68.56         3.89 o                         
   1   4  11         69.03         61.06         3.29 o                         
   2   4  11          0.07          1.14         1.25 o                         
   3   4  11         89.76         85.42         4.37 o                         
   4   4  11        114.47        113.79         6.11 o                         
   5   4  11          3.72          4.20         1.61 o                         
   6   4  11          0.06          1.15         1.62 o                         
   7   4  11          2.19          1.29         2.55 o                         
   8   4  11         24.90         34.07         5.54 o                         
   9   4  11          6.96         11.05         3.53 o                         
  -8   5  11         11.69         15.13         8.46 o                         
  -7   5  11          7.52         18.84         5.92 o                         
  -6   5  11          6.98         10.42         4.81 o                         
  -5   5  11          0.41          3.64         2.23 o                         
  -4   5  11          1.55          1.29         1.08 o                         
  -3   5  11         29.22         24.62         2.91 o                         
  -2   5  11        123.43        111.50         5.33 o                         
  -1   5  11         80.35         84.93         6.65 o                         
   0   5  11          7.86          8.40         2.27 o                         
   1   5  11          3.35          1.80         0.81 o                         
   2   5  11          7.51         11.09         3.62 o                         
   3   5  11         60.83         55.67         4.12 o                         
   4   5  11         21.75         16.91         3.76 o                         
   5   5  11         22.54         24.91         5.03 o                         
   6   5  11          0.02          2.04         2.39 o                         
   7   5  11          2.84          4.51         2.62 o                         
   8   5  11          6.01          5.20         2.75 o                         
   9   5  11          3.97          8.47         3.42 o                         
  -7   6  11          5.20         10.42         5.94 o                         
  -6   6  11          0.88          2.46         2.70 o                         
  -5   6  11          1.48          3.93         2.45 o                         
  -4   6  11          1.83          1.79         1.09 o                         
  -3   6  11          0.02          2.34         1.92 o                         
  -2   6  11         77.02         73.52         4.18 o                         
  -1   6  11         51.99         53.19         3.37 o                         
   0   6  11         22.85         24.68         2.19 o                         
   1   6  11        128.03        122.62         3.65 o                         
   2   6  11         48.40         43.73         4.32 o                         
   3   6  11          0.51          1.12         0.96 o                         
   4   6  11         27.42         23.54         6.31 o                         
   5   6  11          0.93          3.21         2.51 o                         
   6   6  11         11.22         13.60         3.11 o                         
   7   6  11          4.57          3.31         2.30 o                         
   8   6  11          5.48          7.35         3.79 o                         
   9   6  11          1.27          2.27         3.18 o                         
  -6   7  11          8.15          9.70         4.68 o                         
  -5   7  11         13.66         19.30         3.58 o                         
  -4   7  11         13.90         14.65         2.39 o                         
  -3   7  11          1.31          1.26         1.41 o                         
  -2   7  11          0.53          1.92         1.04 o                         
  -1   7  11         63.12         51.32         5.87 o                         
   0   7  11         19.17         20.95         3.73 o                         
   1   7  11          1.74          2.26         1.85 o                         
   2   7  11        106.84        104.91         5.33 o                         
   3   7  11         46.84         48.89         5.23 o                         
   4   7  11          0.38          1.52         2.67 o                         
   5   7  11          3.48          3.01         3.89 o                         
   6   7  11          0.71          1.63         2.78 o                         
   7   7  11          1.25          1.84         2.31 o                         
   8   7  11          0.20          0.42         2.30 o                         
   9   7  11          5.94         22.06         6.36 o                         
  -5   8  11          3.83          5.55         4.40 o                         
  -4   8  11         16.27         11.42         4.15 o                         
  -3   8  11          3.01          2.83         1.50 o                         
  -2   8  11          2.53          2.61         2.23 o                         
  -1   8  11         12.42         15.49         4.47 o                         
   0   8  11          4.67          7.72         3.40 o                         
   1   8  11         57.59         55.86         4.59 o                         
   2   8  11         84.00         85.16         4.76 o                         
   3   8  11          6.76          8.46         2.93 o                         
   4   8  11          0.15          0.05         5.81 o                         
   5   8  11          0.61          1.54         1.31 o                         
   6   8  11         14.18         10.08         5.54 o                         
   7   8  11          0.61          5.50         3.85 o                         
   8   8  11          2.37          5.34         5.42 o                         
  -4   9  11         29.38         26.68         4.44 o                         
  -3   9  11          2.37          3.55         1.77 o                         
  -2   9  11          8.58         11.74         4.14 o                         
  -1   9  11          4.25          4.31         2.85 o                         
   0   9  11          2.29         10.01         3.69 o                         
   1   9  11         14.32         16.33         3.60 o                         
   2   9  11          1.48          4.08         2.32 o                         
   3   9  11          1.07          3.58         2.20 o                         
   4   9  11         17.43         10.99         7.75 o                         
   5   9  11          0.00          3.20         3.98 o                         
   6   9  11          3.64          3.30         4.35 o                         
   7   9  11         27.95         20.89        18.95 o                         
   8   9  11          5.99          7.25         4.64 o                         
  -4  10  11         30.50         29.08         4.46 o                         
  -3  10  11          3.14          2.97         2.20 o                         
  -2  10  11          5.08          5.08         1.95 o                         
  -1  10  11          0.34          1.96         2.65 o                         
   0  10  11         13.89         16.39         3.63 o                         
   1  10  11          2.44          6.74         3.49 o                         
   2  10  11          1.60          5.39         2.36 o                         
   3  10  11          7.31          4.49         3.18 o                         
   4  10  11         15.68         12.48         7.59 o                         
   5  10  11          0.51          2.99         1.98 o                         
   6  10  11          2.47          3.62         3.39 o                         
   7  10  11          5.83          7.64         6.06 o                         
  -2  11  11          0.73          0.93         1.61 o                         
  -1  11  11          4.03          4.13         2.90 o                         
   0  11  11          2.47          5.04         3.18 o                         
   1  11  11         17.76         27.37         5.96 o                         
   2  11  11          0.28          1.27         1.74 o                         
   0  12  11          0.03          2.43         2.25 o                         
   1  12  11          3.80          6.05         3.03 o                         
   3  12  11         16.65         11.49        10.95 o                         
  -3  -7  12          5.91          6.99         6.41 o                         
  -5  -6  12         35.35         23.15        19.54 o                         
  -4  -6  12         24.82         26.42        17.85 o                         
   0  -6  12         25.34         34.47         5.50 o                         
   1  -6  12          8.49          8.20         3.24 o                         
   2  -6  12          0.00          5.37         3.11 o                         
  -6  -5  12          5.65          9.85         4.61 o                         
  -5  -5  12          0.26          3.73         2.37 o                         
  -4  -5  12          0.39          2.00         4.05 o                         
  -3  -5  12          0.59          4.29         4.49 o                         
  -2  -5  12          4.83          1.78         3.96 o                         
  -1  -5  12          0.01          2.18         2.44 o                         
   0  -5  12          5.34          4.79         2.73 o                         
   1  -5  12          0.08         -0.36         1.73 o                         
   2  -5  12          7.57         10.09         3.79 o                         
   3  -5  12         25.34         33.33         5.92 o                         
   4  -5  12          0.24          0.97         3.73 o                         
  -7  -4  12          0.34          1.26         2.67 o                         
  -6  -4  12          3.72          4.70         4.06 o                         
  -5  -4  12         22.66         26.45         7.76 o                         
  -4  -4  12          2.45          3.74         3.49 o                         
  -3  -4  12         17.49         20.17         8.59 o                         
  -2  -4  12          4.59          5.83         5.85 o                         
  -1  -4  12         13.68         13.14         2.85 o                         
   0  -4  12          3.73          5.47         2.26 o                         
   1  -4  12          9.04         18.95         5.01 o                         
   2  -4  12          5.54         14.27         5.54 o                         
   3  -4  12          2.66          2.86         3.23 o                         
   4  -4  12          1.76          3.28         4.01 o                         
   5  -4  12          0.00          1.38         2.77 o                         
  -8  -3  12          3.73          3.55         3.74 o                         
  -7  -3  12          0.05          2.01         3.76 o                         
  -6  -3  12          2.72          7.60         4.32 o                         
  -5  -3  12         10.99         20.31         5.27 o                         
  -4  -3  12          1.25          2.18         4.14 o                         
  -3  -3  12         16.60         20.50        10.09 o                         
  -2  -3  12         14.16         12.08         6.00 o                         
  -1  -3  12          2.53          3.40         2.12 o                         
   0  -3  12          2.59          4.19         1.93 o                         
   1  -3  12          7.45         10.70         3.00 o                         
   2  -3  12         14.64         11.88         3.48 o                         
   3  -3  12         45.77         41.93        15.91 o                         
   4  -3  12          1.76          5.51         4.13 o                         
   5  -3  12          0.09          1.31         2.50 o                         
  -8  -2  12          4.82          3.06         3.09 o                         
  -7  -2  12         12.89          7.96         4.04 o                         
  -6  -2  12          2.70          9.01         5.01 o                         
  -5  -2  12          2.77          5.62         4.38 o                         
  -4  -2  12         40.22         44.30         6.41 o                         
  -3  -2  12         35.97         44.22         7.57 o                         
  -2  -2  12          0.43          0.27         1.00 o                         
  -1  -2  12          3.37          4.10         1.92 o                         
   0  -2  12          4.82         10.03         2.93 o                         
   1  -2  12          0.44          0.51         1.36 o                         
   2  -2  12          3.30          8.54         2.88 o                         
   3  -2  12         61.71         48.46         5.80 o                         
   4  -2  12          0.81          1.04         2.14 o                         
   5  -2  12         11.63          8.63         4.10 o                         
   6  -2  12          0.30          1.42         2.85 o                         
  -9  -1  12          0.01          0.74         3.21 o                         
  -8  -1  12          0.15          0.75         1.96 o                         
  -7  -1  12          0.85          6.79         5.35 o                         
  -6  -1  12          0.11          0.98         2.18 o                         
  -5  -1  12          1.57          2.69         2.53 o                         
  -4  -1  12         35.24         44.07         7.89 o                         
  -3  -1  12          1.27          4.91         2.72 o                         
  -2  -1  12         43.71         36.94         3.79 o                         
  -1  -1  12          2.89          4.21         1.94 o                         
   0  -1  12         17.11         13.11         2.83 o                         
   1  -1  12          8.26          8.15         2.31 o                         
   2  -1  12          7.37         13.46         4.98 o                         
   3  -1  12          6.65         11.55         4.58 o                         
   4  -1  12         15.00         14.69         4.70 o                         
   5  -1  12          4.45          6.48         3.77 o                         
   6  -1  12          0.02          5.76         5.02 o                         
   7  -1  12          5.04         13.25         6.85 o                         
  -9   0  12          1.06          1.24         3.00 o                         
  -8   0  12          0.55          2.03         1.42 o                         
  -7   0  12          0.88          1.92         1.33 o                         
  -6   0  12          0.59          1.44         1.45 o                         
  -5   0  12         18.80         19.84         4.60 o                         
  -4   0  12          4.25          1.88         2.57 o                         
  -3   0  12        150.04        155.35         7.87 o                         
  -2   0  12         16.48         18.37         5.59 o                         
  -1   0  12         13.60         13.38         4.72 o                         
   0   0  12         16.86         16.72         5.35 o                         
   1   0  12          4.05          5.33         1.68 o                         
   2   0  12         20.46         19.32         3.98 o                         
   3   0  12        224.99        234.49         8.76 o                         
   4   0  12          3.50          4.50         1.84 o                         
   5   0  12         32.40         38.89         4.61 o                         
   6   0  12          0.05          1.78         2.20 o                         
   7   0  12          0.01          4.57         2.68 o                         
  -9   1  12          0.60         -0.23         2.07 o                         
  -8   1  12          7.97          4.25         2.18 o                         
  -7   1  12          0.01          3.21         1.54 o                         
  -6   1  12          0.09          3.54         2.77 o                         
  -5   1  12          3.21          8.11         3.78 o                         
  -4   1  12         16.91         28.29         6.18 o                         
  -3   1  12          0.07          2.43         1.72 o                         
  -2   1  12         32.18         26.96         4.85 o                         
  -1   1  12         38.87         37.80         3.12 o                         
   0   1  12        102.77        105.63         4.20 o                         
   1   1  12        120.02        119.05         5.41 o                         
   2   1  12          1.08          2.30         1.68 o                         
   3   1  12         34.56         45.52         7.19 o                         
   4   1  12          3.49          6.31         4.12 o                         
   5   1  12         10.80          9.34         2.46 o                         
   6   1  12          6.66         10.78         2.89 o                         
   7   1  12          0.89          2.32         2.13 o                         
   8   1  12          2.60          3.06         2.38 o                         
  -8   2  12         23.99         24.01         3.05 o                         
  -7   2  12          4.46          5.42         3.25 o                         
  -6   2  12          2.83          2.42         2.34 o                         
  -5   2  12         66.73         73.56         7.54 o                         
  -4   2  12        115.11        106.46         7.76 o                         
  -3   2  12         33.79         37.35         5.58 o                         
  -2   2  12         36.82         37.19         4.48 o                         
  -1   2  12         53.89         57.52         6.94 o                         
   0   2  12         30.73         35.80         2.48 o                         
   1   2  12         51.89         48.79         3.47 o                         
   2   2  12         63.91         72.17         4.23 o                         
   3   2  12          0.42          1.04         2.49 o                         
   4   2  12          1.55          2.72         2.16 o                         
   5   2  12          0.31          1.68         1.37 o                         
   6   2  12         19.37         18.72         8.32 o                         
   7   2  12          1.70          2.74         1.87 o                         
   8   2  12          8.84         11.76         3.46 o                         
  -8   3  12          1.09          4.81         1.99 o                         
  -7   3  12          8.51         15.03         4.07 o                         
  -6   3  12         30.16         39.63         7.48 o                         
  -5   3  12         22.75         25.13         4.36 o                         
  -4   3  12         38.27         42.12         5.80 o
[truncated: 60,913 more chars]
